# Supplementary material for: Distinct transcriptomic profiles in children prior to the appearance of type 1 diabetes-linked islet autoantibodies and following enterovirus infection
Source: Nat Commun. 2023 Nov 22;14:7630. doi: 10.1038/s41467-023-42763-9 (PMC10665402; doi:10.1038/s41467-023-42763-9)
Supplement: Supplementary file 4 — Supplementary Data 1–15 [file 41467_2023_42763_MOESM4_ESM.xlsx]

## Sheet: Data1 NCC1DemographicsOmics
Supplementary Data 1: Demographics of TEDDY NCC1 Islet Autoimmunity (a) Demographics and characteristics of TEDDY islet autoimmunity NCC1, 418 pairs matched on collection site, gender and age. (b) Total number of omics samples and (c) Number of harmonised case and control subjects with virome and RNASeq from 3 months to 12 months prior to islet autoimmunity (islet autoantibodies (IAbs)) seroconve…
IAbs= Islet autoantibodies; NCC1 = Nested case-contro; N = Number; GADA = anutoantibodies against GAD65; IAA = islet autoantibodies against insulin; IA2A = islet autoantibodies against insulinoma antigen 2
*IAAconversions are appearance of one or more islet autoantibodies (to insulin, GAD65 or IA-2) confirmed at two consecutive visits
(a) Demographics and characteristics of TEDDY IAANCC
Characteristics	N (Female (% or min-max))
Children	836 (44%)
Country
Finland	228 (44.7%)
Germany	74 (48.6%)
Sweden	286 (41.3%)
USA	248 (45.2%)
Nonwhite	303 (41.9%)
Islet Autoimmunity
GADA onset	301 (46.1%)
GADA onset mean age in days	854 (90-2084)
IA2A onset	170 (38.8%)
IA2A onset mean age in days	999 (79-2478)
IAA conset	317 (43.5%)
IAA onset mean age in days	684 (92-2313)
T1D onset	95 (45.3%)
T1D onset mean age in days	1021 (316-2290)
(a) Demographics of 418 pairs of TEDDY islet autoimmunity NCC1 children, recruited from Finland, Germany, Sweden and the United States, are presented. Islet autoimmunity cases are called on two consecutive seroconversions, average of 3 months between visits.
(b) Total virome and transcriptomics samples after harmonising
Omics	Total Samples	IAANCC1 harmonized case and control children pairs	Harmonized Sample pairs in NCC1 case and control childrens
Stool Virome	9911	386	4536
Plasma Virome	4779	387	2343
Transcriptome (Whole Blood)	4324	370	2376
(c) Number of harmonised case and control subjects with virome and RNASeq from 3 months to 12 months prior to IAAseroconversion
Months prior to IA	N Case subject stool virome	N Control subject stool virome	N Case subject plasma virome	N Control subject plasma virome	N Case subject RNASeq	N Control subject RNASeq	Harmonised case control Virome:RNASeq
0 Seroconvertion	345	336	311	302	296	264	203
3	274	261	282	268	245	219	168
6	269	262	278	268	244	221	151
9	225	218	234	220	214	181	128
12	205	198	228	220	185	172	119
(c) Demographics and characteristics of the TEDDY islet autoimmunity NCC1 subjects are shown together with the number of subject virome (stool and plasma) and RNASeq samples after harmonising. Data harmonisation is applied on the subjects due month serialised identifier. While stool virome are collected monthly, plasma based samples are collected quarterly on the due visit.
(d) Characteristics of the control children matched to their respective cases at the timepoint of seroconversion, which were used as the deconvolution median reference sample.
Characteristics	N (Female % (min-max) )
Children	191 (46%)
Country
Finland	64 (38%)
Germany	16 (56%)
Sweden	54 (46%)
USA	57 (53%)
Nonwhite	55 (47%)
Mean age in days	813 (182-2007)

## Sheet: Data2 DiffxGenesDeseq
Supplementary Data 2: Differentially expressed genes with their log fold changes and adjusted p-values. Differentially selected genes in the full islet autoimmunity NCC1 subjects from Deseq2 with pvalue_adjusted < 0.05, with multiple testing using Benjamini–Hochberg correction and LFC >0.5, and organised as (A) 18 in full islet autoimmunity NCC1, (B) 181 in GADA-first and (C) 36 in IAA-first
NCC1 = nested case control; IAA= islet autoimmunity; m = month; LFC = log-fold change; padj = pvalue adjusted; GADA = anutoantibodies against GAD65; IAA = islet autoantibodies against insulin; IA2A = islet autoantibodies against insulinoma antigen 2
SYMBOL	ENTREZID	3m_padj	3m_LFC	6m_padj	6m_LFC	9m_padj	9m_LFC	12m_padj	12m_LFC
a. full islet autoimmunity NCC1
OR2C1	4993	0.999996	0.237212	0.00812662	-0.554684	0.551336	-0.317526	#N/A	-0.211821
ZBED6	100381270	0.999996	-0.126241	1	-0.341491	0.492216	-0.422908	0.0120611	-0.650494
OR2B11	127623	0.999996	-0.0243001	1	0.0685008	0.770772	-0.134088	0.00820205	-0.571005
AKR1C2	1646	0.999996	-0.0248794	1	-0.0218886	0.930667	-0.0681737	0.0282652	-0.673655
IFITM5	387733	0.999996	-0.639279	1	-0.46765	0.530201	-0.381118	0.0291978	-0.645402
TAS2R30	259293	0.999996	0.0199053	1	-0.0700328	0.839191	0.123417	0.015435	-0.657243
RPS26	6231	0.999996	0.155649	0.0763406	0.589407	0.632582	0.227017	0.0100288	0.577572
OR3A2	4995	0.999996	0.0908191	1	-0.0409974	0.73241	0.183745	0.0201725	-0.554702
CCL3L1	6349	0.999996	0.0800866	1	0.0441465	0.944644	0.0421442	0.0455705	0.507107
CYP2A6	1548	0.999996	-0.061245	1	-0.373285	0.570601	-0.274874	0.00943404	-0.509422
PNMA8B	57469	0.999996	0.152064	1	-0.00981381	0.598764	0.316336	0.0325281	0.51664
LGALS2	3957	0.999996	0.268425	0.78983	0.267273	0.46215	0.271145	0.00763169	0.552506
IGSF10	285313	0.999996	-0.0587764	1	-0.495115	0.559404	-0.268706	0.0234213	-0.515173
C6orf201	404220	0.999996	-0.0513705	1	-0.335133	0.778781	-0.121467	0.0122853	-0.513243
TAS2R3	50831	0.999996	0.241284	1	-0.258013	0.557872	-0.440362	0.0324132	-0.602568
PRSS37	136242	0.999996	-0.20761	1	-0.281176	0.918537	-0.0669197	0.0164019	-0.53576
MGAM2	93432	0.999996	-0.218048	1	-0.145441	0.956427	0.0399445	0.00820205	-0.758419
CSMD1	64478	0.999996	0.100071	1	0.012889	0.92701	0.0555797	0.0223724	0.544799
b. GADA-first
GSTM1	2944	4.4972e-07	4.53198	0.57455	2.55022	0.000543078	3.81891	0.00552606	2.7582
SLC35E2A	9906	0.212311	-0.409684	0.608281	-0.201817	0.999797	-0.291395	0.016693	-0.501756
DDI2	84301	0.529399	-0.215965	0.6297	-0.229338	0.999797	-0.126782	0.00625444	-0.650888
SLFNL1	200172	#N/A	-0.25949	0.622669	-0.252926	0.999797	-0.0831843	0.0256684	-0.569727
TCTEX1D4	343521	#N/A	-0.265874	0.961568	-0.0282414	0.999797	-0.207402	0.0133367	-0.502397
MYSM1	114803	0.450299	-0.283059	0.574999	-0.329085	0.999797	-0.0594747	0.00536698	-0.813049
MSH4	4438	#N/A	-0.349542	0.974009	0.0215511	0.999797	-0.320204	0.00933169	-0.773136
EPHX4	253152	#N/A	-0.0810342	0.760164	0.212028	0.999797	0.242441	0.0247203	0.700933
BTBD8	284697	#N/A	-0.0636868	0.767319	-0.195029	0.999797	0.205942	0.0104263	-0.7053
GNAT2	2780	#N/A	-0.109845	0.743753	-0.169393	0.999797	-0.0770286	0.00745701	-0.678382
MAB21L3	126868	#N/A	0.0343285	0.983347	0.021093	0.999797	-0.0177047	0.0455092	-0.596215
PPIAL4G	644591	#N/A	0.0711001	0.732716	0.21585	0.999797	0.23881	0.0164972	0.632414
SRGAP2B	647135	0.659604	-0.154653	0.741384	-0.168624	0.999797	-0.218134	0.014417	-0.517728
CHRNB2	1141	#N/A	0.0592688	0.878373	-0.0935278	0.999797	-0.342032	0.0111354	-0.709459
ETV3	2117	0.386742	-0.301976	0.596061	-0.278987	0.999797	-0.201255	0.0496797	-0.503862
APOA2	336	#N/A	-0.351551	0.622746	-0.315382	0.999797	0.0384468	0.00849307	-0.804553
PCP4L1	654790	#N/A	-0.359096	0.74234	-0.161047	0.999797	-0.371471	0.0225362	-0.641719
ANGPTL1	9068	#N/A	-0.191685	0.76148	-0.141015	0.99991	-0.000227625	0.0242629	-0.547612
ZBED6	100381270	0.405844	-0.451626	0.576604	-0.488249	0.999797	-0.2116	0.00442985	-1.28676
ELK4	2005	0.587087	-0.155235	0.596673	-0.220041	0.999797	-0.0155275	0.0021087	-0.70064
SFMBT2	57713	0.373579	-0.325637	0.583049	-0.314008	0.999797	-0.309631	0.015936	-0.60026
IPMK	253430	0.830244	-0.0894747	0.842125	-0.125012	0.999797	-0.0227127	0.00686481	-0.660182
FGFR2	2263	0.210661	0.530539	0.653525	-0.246948	0.999797	0.464452	0.0389542	0.572508
IFITM5	387733	#N/A	-0.633854	0.981107	-0.0331106	0.999797	-0.814753	0.0310563	-0.969809
IFITM10	402778	#N/A	0.31828	0.666909	0.178539	0.999797	0.270965	0.00473361	0.522596
CDKN1C	1028	0.501319	0.207293	0.920053	0.0583144	0.999797	0.0436774	0.00784403	0.514827
C11orf42	160298	#N/A	-0.25568	0.614193	-0.235387	0.999797	-0.298722	0.0260285	-0.589686
NCR3LG1	374383	0.928654	-0.0341079	0.787299	-0.115461	0.999797	0.0650764	0.00598081	-0.622828
TPH1	7166	#N/A	-0.29781	0.58921	-0.252647	0.999797	-0.205085	0.021797	-0.596353
LDHAL6A	160287	#N/A	-0.250395	0.627198	-0.241786	0.999797	0.102672	0.0377101	-0.507722
HIPK3	10114	0.654195	-0.162414	0.727513	-0.177835	0.999797	-0.099185	0.00877505	-0.639794
MS4A4E	643680	0.496864	-0.194197	0.614193	-0.214151	0.999797	0.0494235	0.00442985	-0.647552
CCDC85B	11007	0.526732	0.188747	0.57455	0.422299	0.999797	0.134671	0.0313281	0.511766
GPR152	390212	#N/A	-0.226506	0.582253	-0.279041	0.999797	-0.141738	0.0191784	-0.653497
XRRA1	143570	0.167575	-0.429219	0.57455	-0.334201	0.875877	-0.542491	0.0021087	-0.731679
RAB39A	54734	#N/A	0.0157279	0.597172	-0.301335	0.999797	0.0366168	0.00781621	-0.665364
IGSF9B	22997	0.253854	-0.355502	0.574999	-0.273215	0.999797	-0.0676677	0.00527092	-0.667474
B3GAT1	27087	0.6052	0.198736	0.880934	-0.0899105	0.999797	0.203682	0.0146729	0.596722
CRACR2A	84766	0.569317	-0.174321	0.653525	-0.189288	0.999797	-0.0566469	0.00552606	-0.62562
RBP5	83758	0.396542	-0.303162	0.711767	-0.16698	0.999797	-0.0473702	0.00756056	-0.590181
TAS2R10	50839	#N/A	0.0562681	0.952982	-0.0487923	0.999797	0.000773453	0.0131511	-0.700463
SOX5	6660	#N/A	-0.367978	0.893965	-0.0961849	0.999797	-0.168623	0.00990825	-0.687931
CCNT1	904	0.439046	-0.323462	0.612406	-0.290755	0.999797	-0.197327	0.011024	-0.734389
HOXC4	3221	#N/A	0.0553563	0.744375	0.11047	0.999797	0.159117	0.00709262	0.565944
RPS26	6231	0.253854	0.542057	0.57455	0.728154	0.999797	0.0375874	0.0162762	0.825873
SLC16A7	9194	0.978155	-0.0113055	0.604015	-0.215509	0.999797	0.118492	0.00622216	-0.567866
ZDHHC20	253832	0.614462	-0.210293	0.6297	-0.252901	0.999797	-0.0869578	0.0133367	-0.690856
CCDC168	643677	#N/A	-0.120216	0.80391	-0.174493	0.999797	-0.0834429	0.0323231	-0.509651
COL4A2	1284	#N/A	0.403125	0.756936	0.173468	0.999797	0.141159	0.0141074	0.612784
TSSK4	283629	0.249924	-0.363375	0.57455	-0.317778	0.999797	-0.206512	0.00851841	-0.584247
GPX2	2877	#N/A	-0.0968078	0.955432	-0.0310511	0.999797	-0.0812195	0.014925	-0.509205
SLC10A1	6554	#N/A	0.0624122	0.835939	0.104475	0.999797	-0.19458	0.0259537	-0.514436
ESRRB	2103	#N/A	0.417057	0.739305	0.158798	0.999797	0.177781	0.00850843	0.633871
TMED8	283578	0.550635	-0.218644	0.665865	-0.215224	0.999797	-0.113871	0.00473361	-0.870067
GTF2A1	2957	0.579495	-0.20603	0.636578	-0.222044	0.999797	-0.116477	0.0126457	-0.618193
EXOC3L4	91828	#N/A	0.219204	0.58921	0.24595	0.999797	0.115393	0.0119563	0.585884
GOLGA8M	653720	#N/A	-0.237367	0.640656	-0.199873	0.999797	0.00673315	0.0265823	-0.508097
GOLGA8N	643699	#N/A	-0.381449	0.962603	0.0361612	0.999797	0.0638526	0.00633706	-0.742959
TTBK2	146057	0.579	-0.1613	0.641077	-0.180503	0.999797	-0.0378869	0.00442985	-0.62924
TERB2	145645	#N/A	0.0921053	0.869549	0.103955	0.999797	-0.108517	0.042678	-0.5503
MINDY2	54629	0.575164	-0.189922	0.636934	-0.203543	0.999797	0.098969	0.00624094	-0.614704
RBPMS2	348093	#N/A	0.220319	0.973928	0.0247407	0.999797	0.318206	0.0133779	0.566086
FEM1B	10116	0.725971	-0.106255	0.671987	-0.157313	0.9998	-0.000432559	0.00849307	-0.527553
MYO9A	4649	0.372869	-0.270412	0.58692	-0.244474	0.999797	-0.073408	0.00559159	-0.610569
CD276	80381	#N/A	0.326584	0.574999	0.462278	0.999797	0.389437	0.0068274	0.898823
HBA2	3040	0.423769	0.268185	0.582253	0.305228	0.999797	0.170964	0.00923167	0.566807
HBA1	3039	0.386484	0.302811	0.636578	0.275841	0.999797	0.162566	0.0175573	0.526259
HBQ1	3049	0.374328	0.340524	0.574999	0.388517	0.999797	0.35394	0.0046368	0.687947
WFIKKN1	117166	#N/A	0.0334783	0.602034	0.294946	0.999797	0.272078	0.0153643	0.614417
LOC400499	400499	0.841394	-0.076422	0.885807	0.077811	0.999797	-0.0911249	0.0164399	-0.550593
PLA2G10	8399	#N/A	-0.31601	0.62812	-0.283453	0.999797	-0.0450678	0.0469437	-0.538988
PMFBP1	83449	#N/A	-0.36734	0.602242	-0.216342	0.999797	-0.237188	0.00815591	-0.657689
KRBA2	124751	0.392742	-0.188621	0.57455	-0.196337	0.999797	-0.125233	0.00638404	-0.504281
TAOK1	57551	0.739634	-0.134619	0.626821	-0.27704	0.999797	0.0630069	0.00442985	-0.853118
SLFN5	162394	0.835195	-0.0734505	0.574999	-0.275983	0.999797	-0.0452869	0.00745701	-0.54354
SLFN12L	100506736	0.547795	-0.161165	0.719633	-0.152013	0.999797	-0.014433	0.00442985	-0.543323
IKZF3	22806	0.355084	-0.395228	0.582253	-0.343093	0.999797	-0.212651	0.00854463	-0.757352
KLHL11	55175	0.6147	-0.192157	0.650634	-0.256059	0.999797	-0.137201	0.0123979	-0.721661
ERN1	2081	0.417669	-0.291146	0.649439	-0.220078	0.999797	-0.168531	0.0321822	-0.503782
FAM20A	54757	0.834217	-0.0677317	0.910964	-0.0678618	0.999797	-0.0798328	0.00473361	-0.629744
DSC1	1823	0.531642	-0.238757	0.989592	-0.0076704	0.999797	0.0308514	0.0408362	-0.502334
PRSS57	400668	#N/A	0.137375	0.625525	0.229041	0.999797	0.0513851	0.0190799	0.573327
ACSBG2	81616	#N/A	0.0397118	0.597172	-0.262905	0.999797	-0.120562	0.0400616	-0.568432
ZNF699	374879	0.392742	-0.275075	0.614193	-0.235003	0.999797	-0.0872664	0.00973207	-0.635755
ZNF121	7675	0.435775	-0.24764	0.638548	-0.186444	0.999797	0.0540226	0.00963929	-0.551754
ZNF730	100129543	#N/A	0.0620373	0.57455	-0.391243	0.999797	-0.164934	0.0278409	-0.667022
ZNF573	126231	0.580217	-0.142539	0.767319	-0.122047	0.999797	0.130144	0.00687684	-0.510599
CYP2A6	1548	#N/A	-0.385886	0.985747	-0.0162315	0.999797	-0.0931819	0.0410746	-0.633601
ZNF224	7767	0.271234	-0.343944	0.581978	-0.224213	0.999797	-0.192615	0.0121152	-0.506749
ZNF114	163071	#N/A	-0.0536604	0.972903	0.0281112	0.999797	0.217197	0.0242605	0.528389
SIGLEC6	946	0.136221	-0.48729	0.702222	-0.197302	0.999797	-0.461264	0.0186659	-0.507513
PEG3	5178	#N/A	-0.267586	0.57455	-0.725272	0.999797	-0.387231	0.00598081	-0.822909
ASXL2	55252	0.560682	-0.188122	0.588397	-0.241065	0.999797	-0.121362	0.00912757	-0.536832
STRN	6801	0.776774	-0.0957453	0.724329	-0.156659	0.999797	-0.10848	0.00625765	-0.574412
NRXN1	9378	0.262106	0.283555	0.57455	0.28424	0.999797	0.219852	0.00559159	0.577169
GPR75	10936	0.485516	-0.223439	0.57455	-0.293112	0.999797	-0.0821138	0.0117044	-0.558641
REL	5966	0.464952	-0.195077	0.636578	-0.175783	0.999797	-0.00240908	0.00559159	-0.532838
TUBA3D	113457	#N/A	-0.357676	0.799394	-0.114472	0.999797	-0.0331961	0.0131511	-0.563722
MGAT5	4249	0.302411	-0.436768	0.614193	-0.275156	0.999797	-0.291099	0.00992996	-0.753837
ACMSD	130013	#N/A	-0.159475	0.919137	-0.0638019	0.999797	-0.0602715	0.0339838	-0.557011
NBEAL1	65065	0.60925	-0.179629	0.6297	-0.238336	0.999797	0.0415747	0.00264288	-0.829354
KLF7	8609	0.452028	-0.198253	0.736914	-0.134684	0.999797	-0.0659774	0.00620688	-0.51995
BARD1	580	0.496443	-0.23206	0.574999	-0.286031	0.999797	-0.242513	0.010479	-0.626846
IGFBP2	3485	#N/A	0.317868	0.57455	0.530283	0.999797	0.0917274	0.0314264	0.527288
RAMP1	10267	#N/A	0.0696165	0.864656	0.0953888	0.999797	0.11948	0.0162422	0.557721
RALGAPA2	57186	0.448947	-0.243855	0.720103	-0.158703	0.999797	-0.184328	0.0136999	-0.562686
NNAT	4826	0.213448	-0.437065	0.612406	-0.258647	0.999797	-0.35793	0.00877505	-0.622423
CHD6	84181	0.353179	-0.283575	0.57455	-0.262981	0.999797	-0.158736	0.0109264	-0.519675
TNNC2	7125	#N/A	0.0985929	0.943045	0.0437541	0.999797	0.281236	0.0021087	0.536407
NFATC2	4773	0.392742	-0.334154	0.613269	-0.268454	0.999797	-0.196034	0.0306113	-0.524501
TMPPE	643853	0.855804	-0.0596255	0.855652	-0.0835936	0.999797	-0.0493286	0.00638404	-0.529179
MYRIP	25924	#N/A	-0.304662	0.697669	-0.173845	0.999797	-0.115667	0.00643975	-0.836413
ZNF660	285349	#N/A	-0.361692	0.636913	-0.186163	0.999797	0.102559	0.0404393	-0.505662
SEMA3F	6405	#N/A	0.378552	0.853717	0.142096	0.999797	0.25348	0.0101923	0.798765
RAD54L2	23132	0.272281	-0.428124	0.57455	-0.324268	0.999797	-0.247692	0.00843015	-0.677042
EBLN2	55096	0.443101	-0.277841	0.668593	-0.214932	0.999797	-0.138055	0.00559159	-0.783997
CRYBG3	131544	0.461558	-0.245639	0.57455	-0.285798	0.999797	-0.184356	0.0189201	-0.572333
PLCXD2	257068	0.563211	-0.238908	0.670919	-0.23005	0.999797	-0.209458	0.0125904	-0.71304
HACD2	201562	0.516342	-0.215834	0.574999	-0.280153	0.999797	-0.153912	0.0207351	-0.508721
CHST13	166012	0.643074	0.173613	0.57455	0.48803	0.999797	0.360573	0.038233	0.515933
NME9	347736	#N/A	-0.176277	0.636578	-0.174033	0.999797	-0.0085624	0.00696553	-0.533677
RASA2	5922	0.403874	-0.275632	0.582253	-0.273486	0.999797	-0.181847	0.0142126	-0.593379
SUCNR1	56670	#N/A	-0.120051	0.933617	-0.0716356	0.999797	-0.15352	0.0399571	-0.620422
P2RY1	5028	#N/A	-0.0904592	0.951931	-0.0432155	0.999797	0.0404444	0.0358931	-0.519447
KNG1	3827	#N/A	-0.330578	0.57455	-0.540601	0.999797	0.1041	0.0477692	-0.552201
UBXN7	26043	0.738828	-0.0926921	0.69315	-0.145278	0.999797	0.011517	0.00552606	-0.523786
ZNF141	7700	0.500406	-0.221556	0.57455	-0.27821	0.999797	-0.0846383	0.01442	-0.559859
N4BP2	55728	0.530662	-0.190116	0.58187	-0.231956	0.999797	-0.0843291	0.00745701	-0.565071
CLOCK	9575	0.57875	-0.165074	0.574999	-0.260061	0.999797	-0.113513	0.00598081	-0.559639
GNRHR	2798	#N/A	-0.0831441	0.852926	-0.0882831	0.999797	-0.303358	0.01417	-0.58758
ZNF827	152485	0.300396	-0.334986	0.62056	-0.205235	0.999797	-0.17665	0.0159014	-0.515971
IL7R	3575	0.331513	-0.332348	0.614193	-0.210132	0.999797	-0.190107	0.029356	-0.526544
SELENOP	6414	#N/A	-0.131714	0.704594	-0.15228	0.999797	-0.00193521	0.0128159	-0.539015
ZNF366	167465	#N/A	0.096547	0.847428	-0.118355	0.999797	-0.182724	0.00620688	-0.775595
ZBED3	84327	#N/A	-0.285075	0.8678	-0.0890073	0.999797	-0.18167	0.00536698	-0.654584
CKMT2	1160	#N/A	-0.0506704	0.574999	-0.284128	0.999797	-0.114586	0.01417	-0.636497
LNPEP	4012	0.658088	-0.130668	0.67473	-0.164963	0.999797	0.00879301	0.00442985	-0.612362
PCDHB5	26167	0.393901	0.234202	0.797827	0.11478	0.999797	0.143378	0.00622216	0.599988
FNDC9	408263	#N/A	-0.0813224	0.57455	-0.408726	0.999797	-0.11607	0.00701708	-0.591829
FAM153B	202134	#N/A	-0.410299	0.86719	-0.11542	0.999797	0.204383	0.0153439	-0.756577
ARL10	285598	0.281589	-0.376474	0.602288	-0.241872	0.999797	-0.0164553	0.00709948	-0.697173
ZNF354C	30832	0.309658	-0.400307	0.57455	-0.355496	0.999797	-0.202806	0.00838099	-0.723086
C6orf201	404220	#N/A	-0.524493	0.574999	-0.30621	0.999797	-0.0715901	0.00473361	-0.94182
ZKSCAN8	7745	0.305864	-0.360466	0.57455	-0.299334	0.999797	-0.264193	0.0112347	-0.62388
USP49	25862	#N/A	-0.187359	0.597172	-0.231135	0.999797	0.00889098	0.0142315	-0.517476
COL19A1	1310	0.361098	-0.263161	0.626821	-0.170266	0.999797	-0.0138533	0.00620688	-0.563721
RIMS1	22999	#N/A	0.311429	0.72655	0.172541	0.999797	0.0482892	0.00745701	0.596095
GABRR2	2570	#N/A	-0.205021	0.613269	-0.267431	0.999797	-0.120093	0.0140115	-0.586974
DCBLD1	285761	#N/A	-0.0761397	0.574848	-0.267623	0.999797	-0.287752	0.00622216	-0.602233
SHPRH	257218	0.496864	-0.22054	0.574999	-0.277003	0.999797	-0.109309	0.0200914	-0.542065
LATS1	9113	0.531405	-0.19439	0.582253	-0.233725	0.999797	-0.111248	0.0131511	-0.562114
PPP1R14C	81706	#N/A	0.218712	0.803051	0.150499	0.999797	0.449778	0.016693	0.71702
CLDN20	49861	#N/A	-0.449232	0.57455	-0.337708	0.999797	-0.0808764	0.0141921	-0.563877
AFDN	4301	0.350103	-0.341672	0.953475	-0.0420214	0.999797	-0.339025	0.0230761	-0.603018
ZNF736	728927	0.292603	-0.404433	0.583002	-0.305438	0.999797	-0.212708	0.00622216	-0.777181
ZKSCAN1	7586	0.378617	-0.228181	0.583049	-0.206484	0.999797	-0.123247	0.00527092	-0.534635
ACHE	43	0.257664	0.321171	0.622669	0.242528	0.999797	0.319138	0.0202649	0.51552
TRIM56	81844	0.415585	-0.249561	0.670029	-0.198936	0.999797	-0.306438	0.00552606	-0.564882
WNT2	7472	#N/A	0.304331	0.614193	0.234307	0.999797	0.292914	0.0223363	0.545906
CLEC2L	154790	#N/A	0.39179	0.57455	0.443955	0.999797	0.059321	0.0435337	0.518166
MGAM2	93432	#N/A	-0.145432	0.895178	0.133632	0.999797	0.00669891	0.0021087	-1.42164
TRPV5	56302	#N/A	-0.0499273	0.864226	-0.109623	0.999797	-0.173878	0.0155949	-0.537172
OR2A7	401427	#N/A	-0.647675	0.943045	0.0530967	0.999797	-0.29647	0.0248746	-0.719035
XRCC2	7516	#N/A	-0.0960145	0.574848	-0.346961	0.999797	-0.0964763	0.0140115	-0.545165
HMBOX1	79618	0.512767	-0.155015	0.679102	-0.152475	0.999797	0.0162765	0.00473361	-0.5129
POMK	84197	0.695162	-0.158403	0.636795	-0.250995	0.999797	-0.12264	0.0021087	-0.92039
NCOA2	10499	0.664788	-0.166269	0.62812	-0.235635	0.999797	-0.105119	0.0162722	-0.581868
PMP2	5375	#N/A	0.223536	0.583049	0.377214	0.999797	0.0840281	0.00480356	0.968007
LYPD2	137797	#N/A	0.106266	0.857466	-0.148077	0.999797	0.285622	0.0165368	0.570038
MLANA	2315	#N/A	-0.352204	0.597633	-0.191706	0.999797	-0.0352881	0.0084496	-0.54273
GNAQ	2776	0.855807	-0.0561319	0.73963	-0.142275	0.999797	-0.105555	0.00598081	-0.578008
ERCC6L2	375748	0.483834	-0.259959	0.612406	-0.242314	0.999797	0.0162353	0.015148	-0.59514
ZNF483	158399	#N/A	-0.233398	0.786195	-0.163313	0.999797	0.363509	0.0243637	-0.535488
KIAA1958	158405	0.766355	-0.114418	0.955849	-0.0431044	0.999797	-0.00628362	0.00569283	-0.663598
RC3H2	54542	0.762204	-0.0857017	0.673693	-0.149367	0.999797	-0.00858217	0.00575077	-0.514946
DNLZ	728489	0.423486	0.161249	0.582253	0.173666	0.999797	0.141228	0.00527092	0.526773
CDKL5	6792	0.698211	-0.194917	0.673984	-0.279877	0.999797	-0.155448	0.00442985	-0.893462
ZNF81	347344	0.317463	-0.22788	0.704594	-0.125986	0.99991	-0.000166109	0.00473361	-0.519046
PCSK1N	27344	#N/A	0.213761	0.768913	0.220767	0.999797	-0.025426	0.0127531	0.789749
EDA2R	60401	#N/A	-0.266634	0.57455	-0.375375	0.999797	-0.0512211	0.0145687	-0.744438
ARL13A	392509	#N/A	-0.255869	0.574999	-0.195056	0.999797	-0.302548	0.0203479	-0.52812
c. IAA-first
BTNL3	10917	0.018635	2.24334	0.643494	0.675192	0.0839957	1.76687	0.959832	0.0912205
FBXO6	26270	0.924561	-0.0938694	0.742873	-0.123783	0.043319	0.521493	0.955133	0.0209826
C1QA	712	0.968635	0.0768187	0.910508	0.073672	0.0317817	0.765246	0.678362	0.209259
C1QC	714	0.968178	0.117066	0.982323	-0.0248668	0.0440097	1.05387	0.972534	-0.0335212
C1QB	713	0.992202	-0.0255384	0.94664	0.054769	0.0407446	0.935843	0.86114	0.135922
EPHB2	2048	0.830315	0.232853	0.868402	0.104567	0.0492522	0.692496	0.838496	0.107972
CDC20	991	0.997315	-0.00836951	0.92543	0.0494429	0.0496405	0.530754	0.819345	0.0938097
MSH4	4438	0.985914	-0.0353895	0.815564	-0.109922	0.043319	-0.7474	0.465272	-0.545609
OLFML2B	25903	0.929207	-0.105464	0.960554	0.0255507	0.0394224	0.601565	0.674098	-0.163649
EXO1	9156	0.968011	0.0694304	0.755929	0.143838	0.0453849	0.513278	0.837165	0.0818318
MCM10	55388	0.978194	0.0598994	0.743504	0.149006	0.0490412	0.586838	0.913176	0.0570581
CEP55	55165	0.988327	-0.0237081	0.814627	0.106616	0.0230308	0.630721	0.99399	0.00336177
MS4A4A	51338	0.978194	-0.0601503	0.887721	0.0781966	0.0273242	0.628544	0.915197	-0.0526545
CDCA5	113130	0.987555	0.0277485	0.94863	0.0324527	0.0266727	0.55371	0.640028	0.168907
TMEM119	338773	0.920263	-0.143465	0.698175	-0.201097	0.0440097	0.781686	0.465272	-0.567348
CDKN3	1033	0.99866	-0.00271546	0.916657	0.0494211	0.0220694	0.664747	0.522358	0.200312
IFI27	3429	0.9727	0.13028	0.590611	0.503256	0.036457	1.41115	0.753407	-0.297762
CCNB2	9133	0.996175	-0.0109668	0.996533	-0.00293193	0.0160877	0.605495	0.65084	0.142451
PCLAF	9768	0.949478	0.0907191	0.768048	0.127989	0.0366438	0.555217	0.978648	-0.0148262
CDT1	81620	0.949492	0.0823323	0.997832	0.00199661	0.0317849	0.537956	0.633384	0.160067
CDC6	990	0.996625	0.00915757	0.901947	0.0622385	0.0453849	0.530764	0.917655	0.0483523
SCN4A	6329	0.980234	-0.0326981	0.321421	-0.215151	0.00810417	-0.52627	0.60205	-0.144479
TK1	7083	0.985914	0.0344657	0.97104	0.0175223	0.0196455	0.598769	0.73609	0.11976
BIRC5	332	0.987555	0.0306784	0.822395	-0.115041	0.0342985	0.673119	0.502855	0.272695
TBC1D16	125058	0.930753	-0.155127	0.508698	-0.366664	0.0454569	-0.84328	0.660928	-0.231615
ASPDH	554235	0.911114	-0.123367	0.757777	-0.14188	0.00906279	-0.778896	0.465272	-0.447417
RRM2	6241	0.987555	0.0326676	0.868755	0.08248	0.0257146	0.631414	0.922728	0.0450897
CENPA	1058	0.993424	0.0154516	0.773338	0.133611	0.0249161	0.672404	0.980285	-0.0140822
NCAPH	23397	0.968178	0.0686385	0.770544	0.124343	0.0496405	0.515389	0.953076	-0.0282538
SLC38A11	151258	0.994366	0.0139239	0.638753	-0.211065	0.0375032	-0.732921	0.465272	-0.44788
CDC45	8318	0.987555	-0.0292113	0.871429	-0.0772609	0.0467617	0.530875	0.951951	0.0276568
LAP3	51056	0.934692	0.0973569	0.854365	0.0852975	0.0462159	0.530655	0.912347	0.0463113
NRN1	51299	0.86671	-0.230055	0.67013	0.215428	0.0431981	0.72673	0.820471	-0.135153
MSR1	4481	0.993424	0.0171613	0.969259	0.0292857	0.0398295	0.70269	0.993204	-0.00628207
FABP5	2171	0.993424	0.0111427	0.935502	-0.0321948	0.0230308	0.514395	0.488614	0.198474
DBH	1621	0.992202	0.0156954	0.915328	-0.0526145	0.049938	-0.503124	0.465272	-0.311608
Differentially selected genes, from harmonized samples in months 3, 6, 9 and 12 prior to islet autoantibody confirmation in TEDDY islet autoimmunity NCC1 subjects from Deseq2 with pvalue_adjusted < 0.05, with multiple comparison adjustments using Benjamini–Hochberg correction and LFC >0.5, and organised as (A) 18 in full islet autoimmunity, (B) 181 in GADA-first and (C) 36 in IAA-first. Deseq2 us…

## Sheet: Data3 NCC1EnrichedPathways
Supplementary Data 3: Enriched pathways for the differentially expressed genes. List of the top 10 enriched pathways from Enrichr1 functional enrichment using differentially expressed TEDDY NCC1 (a) transcriptomic models and (b) plasma proteomics study2 show concordance relative to pathways related to the immune system.
NCC1 = nested case-control; m = month; LFC = log-fold change; padj = pvalue adjusted; GADA = anutoantibodies against GAD65; IAA = islet autoantibodies against insulin; IA2A = islet autoantibodies against insulinoma antigen 2
(a) Transcriptomic enrichment (Table S2)
Term	Overlap	P-value	Adjusted P-value	Odds Ratio	Combined Score	Genes
G1/S-Specific Transcription R-HSA-69205	2023-05-29	1.75035e-05	0.00651481	18.4492	202.076	CDT1;CDC45;RRM2;TK1;CDC6
Classical Antibody-Mediated Complement Activation R-HSA-173623	2023-03-06	2.85112e-05	0.00651481	87.8622	919.497	C1QB;C1QA;C1QC
Activation Of Pre-Replicative Complex R-HSA-68962	4/32	0.000460371	0.0486115	12.5918	96.7491	CDT1;CDC45;MCM10;CDC6
Creation Of C4 And C2 Activators R-HSA-166786	2023-03-14	0.000485016	0.0486115	23.9527	182.791	C1QB;C1QA;C1QC
Cell Cycle R-HSA-1640170	18/654	0.000531855	0.0486115	2.57898	19.4433	BARD1;CDKN1C;CDT1;RRM2;CDCA5;MCM10;CDC6;CENPA;NCAPH;CDC20;CCNB2;TUBA3D;CDC45;EXO1;TAOK1;MSH4;BIRC5;TK1
Cell Cycle, Mitotic R-HSA-69278	15/523	0.0010243	0.0746368	2.67051	18.3831	CDKN1C;CDT1;RRM2;CDCA5;MCM10;CDC6;CENPA;NCAPH;CDC20;CCNB2;TUBA3D;CDC45;TAOK1;BIRC5;TK1
Cell Cycle Checkpoints R-HSA-69620	10/271	0.00114323	0.0746368	3.42912	23.2285	CDC20;BARD1;CCNB2;CDC45;EXO1;TAOK1;BIRC5;MCM10;CDC6;CENPA
Resolution Of Sister Chromatid Cohesion R-HSA-2500257	6/106	0.00135864	0.0763584	5.31676	35.0973	CDC20;CCNB2;CDCA5;TAOK1;BIRC5;CENPA
Mitotic G1 Phase And G1/S Transition R-HSA-453279	7/147	0.00150809	0.0763584	4.44163	28.8569	CDKN1C;CDT1;CDC45;RRM2;MCM10;CDC6;TK1
Initial Triggering Of Complement R-HSA-166663	2023-03-21	0.00167086	0.0763584	14.6326	93.5669	C1QB;C1QA;C1QC
(b) Proteomics Table S4, months 3-12 prior to islet autoimmunity confirmation
Platelet Degranulation R-HSA-114608	29/125	4.64293e-34	2.07539e-31	43.2045	3316.05	LGALS3BP;SERPINA3;ITIH4;ECM1;ITIH3;F13A1;PLG;A1BG;CLU;THBS1;KNG1;SERPINA4;CLEC3B;APOH;LAMP2;QSOX1;VWF;AHSG;SERPINF2;FGG;FN1;APOA1;IGF1;PPBP;F5;SELENOP;ALB;SERPING1;VCL
Response To Elevated Platelet Cytosolic Ca2+ R-HSA-76005	29/130	1.62249e-33	3.62627e-31	41.0552	3099.73	LGALS3BP;SERPINA3;ITIH4;ECM1;ITIH3;F13A1;PLG;A1BG;CLU;THBS1;KNG1;SERPINA4;CLEC3B;APOH;LAMP2;QSOX1;VWF;AHSG;SERPINF2;FGG;FN1;APOA1;IGF1;PPBP;F5;SELENOP;ALB;SERPING1;VCL
Complement Cascade R-HSA-166658	22/55	4.6458e-32	6.92224e-30	91.0345	6567.84	FCN3;CR2;CPB2;C1S;CFH;C1R;CFI;C8B;C8A;CLU;C3;C4A;VTN;C5;C8G;CFHR2;CFHR1;SERPING1;CFHR5;CFB;MBL2;C1QC
Regulation Of Complement Cascade R-HSA-977606	20/45	2.22336e-30	2.48461e-28	107.799	7360.33	CPB2;CR2;C1S;CFH;C1R;CFI;C8B;C8A;CLU;C3;C4A;VTN;C5;C8G;CFHR2;CFHR1;CFHR5;SERPING1;CFB;C1QC
Regulation Of IGF Transport And Uptake By IGFBPs R-HSA-381426	26/123	1.93189e-29	1.72711e-27	37.5182	2480.57	ITIH2;SERPINC1;SERPINA10;PLG;KNG1;C3;C4A;CDH2;QSOX1;APOE;APOB;SERPIND1;AHSG;IGFBP3;MMP2;IGFBP2;FGG;FN1;APOA1;IGF1;CP;F5;ALB;FAM20C;IGFALS;KLKB1
Platelet Activation, Signaling And Aggregation R-HSA-76002	29/254	1.07027e-24	7.97354e-23	18.3134	1010.79	LGALS3BP;SERPINA3;ITIH4;ECM1;ITIH3;F13A1;PLG;A1BG;CLU;THBS1;KNG1;SERPINA4;CLEC3B;APOH;LAMP2;QSOX1;VWF;AHSG;SERPINF2;FGG;FN1;APOA1;IGF1;PPBP;F5;SELENOP;ALB;SERPING1;VCL
Innate Immune System R-HSA-168249	48/1035	3.77366e-23	2.40975e-21	7.70187	397.659	SERPINA3;FCN3;CPB2;GRN;PGLYRP2;CFH;C1S;C1R;CFI;A1BG;CFP;C8B;CLU;C8A;LILRA3;C3;C4A;VTN;C5;PSMB4;C8G;LAMP1;CTSL;LAMP2;QSOX1;LBP;APOB;B2M;MBL2;CR2;GSN;AHSG;IDH1;KRT1;FGG;HLA-B;HLA-A;PPBP;LRG1;SELL;CFHR2;PSMA2;CFHR1;SERPING1;CFHR5;CFB;VCL;C1QC
Post-translational Protein Phosphorylation R-HSA-8957275	20/106	8.88598e-22	4.96504e-20	31.2403	1514.29	ITIH2;SERPIND1;AHSG;SERPINC1;IGFBP3;SERPINA10;FGG;FN1;APOA1;CP;KNG1;F5;C3;C4A;CDH2;ALB;FAM20C;QSOX1;APOE;APOB
Hemostasis R-HSA-109582	35/576	1.63888e-20	8.13978e-19	9.45527	430.76	LGALS3BP;SERPINA3;ITIH4;ECM1;ITIH3;SERPINC1;F13A1;PLG;A1BG;CLU;THBS1;KNG1;SERPINA4;CLEC3B;APOH;LAMP2;QSOX1;APOB;VWF;SERPIND1;AHSG;SERPINF2;FGG;FN1;APOA1;IGF1;PPBP;F5;SELL;SELENOP;ALB;SERPING1;F13B;KLKB1;VCL
Immune System R-HSA-168256	57/1943	4.60285e-18	2.05747e-16	4.93097	196.844	SERPINA3;FCN3;PGLYRP2;F13A1;C8B;CLU;PVR;C8A;C4A;C8G;LAMP1;CTSL;LAMP2;MRC1;QSOX1;LBP;B2M;MBL2;CR2;AHSG;MMP2;KRT1;FGG;HLA-B;TALDO1;HLA-A;PSMA2;SERPING1;CFB;VCL;CPB2;GRN;CFH;C1S;C1R;CFI;A1BG;CFP;LILRA3;C3;VTN;C5;PSMB4;NCAM1;APOB;VCAM1;GSN;IDH1;FN1;PPBP;COL1A2;LRG1;SELL;CFHR2;CFHR1;CFHR5;C1QC
The top enriched pathways from statistically significant Transcriptomics and Proteomics markers both yielded multiple immune related pathways (3 in Transcriptomics, 4 in Proteomics), highlighted in bold. Enricher applied Fisher exact test where multiple comparisons are not adjusted.
1.https://maayanlab.cloud/Enrichr/ 2. https://www.medrxiv.org/content/10.1101/2022.12.07.22283187v1.supplementary-material

## Sheet: Data4 DiffxGenesTemporal
Supplementary Data 4: Genes selected with additional temporal criteria. Refined list of genes after accounting for temporal changes using normalized slope and organised as (a) full islet autoimmunity NCC1, (b) GADA-first and (c) IAA-first
NCC 1= nested case-control; m = month; LFC = log-fold change; padj = pvalue adjusted; GADA = anutoantibodies against GAD65; IAA = islet autoantibodies against insulin; IA2A = islet autoantibodies against insulinoma antigen 2
SYMBOL	ENTREZID	3m_padj	3m_LFC	6m_padj	6m_LFC	9m_padj	9m_LFC	12m_padj	12m_LFC
a. full islet autoimmunity NCC1
ZBED6	100381270	0.999996	-0.126241	1	-0.341491	0.492216	-0.422908	0.0120611	-0.650494
OR3A2	4995	0.999996	0.0908191	1	-0.0409974	0.73241	0.183745	0.0201725	-0.554702
TAS2R30	259293	0.999996	0.0199053	1	-0.0700328	0.839191	0.123417	0.015435	-0.657243
PNMA8B	57469	0.999996	0.152064	1	-0.00981381	0.598764	0.316336	0.0325281	0.51664
b. GADA-first
GSTM1	2944	4.4972e-07	4.53198	0.57455	2.55022	0.000543078	3.81891	0.00552606	2.7582
SRGAP2B	647135	0.659604	-0.154653	0.741384	-0.168624	0.999797	-0.218134	0.014417	-0.517728
CCDC85B	11007	0.526732	0.188747	0.57455	0.422299	0.999797	0.134671	0.0313281	0.511766
SOX5	6660	#N/A	-0.367978	0.893965	-0.0961849	0.999797	-0.168623	0.00990825	-0.687931
PMFBP1	83449	#N/A	-0.36734	0.602242	-0.216342	0.999797	-0.237188	0.00815591	-0.657689
ZNF699	374879	0.392742	-0.275075	0.614193	-0.235003	0.999797	-0.0872664	0.00973207	-0.635755
PCP4L1	654790	#N/A	-0.359096	0.74234	-0.161047	0.999797	-0.371471	0.0225362	-0.641719
GTF2A1	2957	0.579495	-0.20603	0.636578	-0.222044	0.999797	-0.116477	0.0126457	-0.618193
GOLGA8M	653720	#N/A	-0.237367	0.640656	-0.199873	0.999797	0.00673315	0.0265823	-0.508097
HBA2	3040	0.423769	0.268185	0.582253	0.305228	0.999797	0.170964	0.00923167	0.566807
LOC400499	400499	0.841394	-0.076422	0.885807	0.077811	0.999797	-0.0911249	0.0164399	-0.550593
KRBA2	124751	0.392742	-0.188621	0.57455	-0.196337	0.999797	-0.125233	0.00638404	-0.504281
ERN1	2081	0.417669	-0.291146	0.649439	-0.220078	0.999797	-0.168531	0.0321822	-0.503782
NNAT	4826	0.213448	-0.437065	0.612406	-0.258647	0.999797	-0.35793	0.00877505	-0.622423
PLCXD2	257068	0.563211	-0.238908	0.670919	-0.23005	0.999797	-0.209458	0.0125904	-0.71304
FAM153B	202134	#N/A	-0.410299	0.86719	-0.11542	0.999797	0.204383	0.0153439	-0.756577
GABRR2	2570	#N/A	-0.205021	0.613269	-0.267431	0.999797	-0.120093	0.0140115	-0.586974
MLANA	2315	#N/A	-0.352204	0.597633	-0.191706	0.999797	-0.0352881	0.0084496	-0.54273
ZNF483	158399	#N/A	-0.233398	0.786195	-0.163313	0.999797	0.363509	0.0243637	-0.535488
c. IAA-first
FABP5	2171	0.993424	0.0111427	0.935502	-0.0321948	0.0230308	0.514395	0.488614	0.198474
Differentially selected genes from Data 2 are further refined after accounting for temporal slope changes between timepoints across harmonized samples in months 3, 6, 9 and 12 prior to islet autoantibody confirmation in TEDDY islet autoimmunity NCC1 subjects from Deseq2 with pvalue_adjusted < 0.05, with multiple comparison adjustments using Benjamini–Hochberg correction and LFC >0.5, and organise…

## Sheet: Data5 NCC1ClogitGene
Supplementary Data 5: Conditional logistic regression results for the selected genes. Conditional logistic results tested on the full islet autoimmunity NCC1, IAA-first and GADA-first endotypes on genes selected with statistical difference between case and controls and dynamic changes defined by slope (median difference between consecutive timepoints) from 3 months to 12 months prior to conversion
NCC1 = nested case-control; IAA-first = islet autoantibodies against insulin as first IA; GADA-first = anutoantibodies against GAD65 as first IA; HLA= Human Leukocyte Antigen; SNPs = single nucleotide polymorphisms; OR = Odds ratio; CI = Confidence interval
Gene/Model	ENTREZ ID	3mon Gene OR(CI)	PVal	3mon Gene+HLA OR(CI)	PVal	3mon Gene+HLA+SNPs OR(CI)	PVal	3mon Gene+HLA+SNPs+Viruses OR(CI)	PVal	6mon Gene OR(CI)	PVal	6mon Gene+HLA OR(CI)	PVal	6mon Gene+HLA+SNPs OR(CI)	PVal	6mon Gene+HLA+SNPs+Viruses OR(CI)	PVal	9mon Gene OR(CI)	PVal	9mon Gene+HLA OR(CI)	PVal	9mon Gene+HLA+SNPs OR(CI)	PVal	9mon Gene+HLA+SNPs+Viruses OR(CI)	PVal	12mon Gene OR(CI)	PVal	12mon Gene+HLA OR(CI)	PVal	12mon Gene+HLA+SNPs OR(CI)	PVal	12mon Gene+HLA+SNPs+Viruses OR(CI)	PVal
full islet autoimmunity NCC1		N 168								N 151								N 128								N 119
ZBED6	100381270	1.03(0.83-1.28)	0.77	1.03(0.82-1.29)	0.8	1.03(0.81-1.3)	0.82	0.97(0.75-1.24)	0.78	0.81(0.64-1.03)	0.09	0.77(0.6-0.99)	0.04	0.74(0.56-0.97)	0.03	0.74(0.55-0.99)	0.04	0.92(0.72-1.18)	0.53	0.92(0.71-1.2)	0.53	1(0.73-1.37)	0.98	0.97(0.7-1.34)	0.85	0.67(0.5-0.91)	0.01	0.68(0.5-0.93)	0.01	0.64(0.44-0.91)	0.01	0.66(0.45-0.96)	0.03
TAS2R30	259293	1(0.81-1.23)	0.999	1.01(0.82-1.24)	0.95	1.01(0.81-1.26)	0.91	1.01(0.8-1.28)	0.91	0.94(0.75-1.17)	0.56	0.94(0.75-1.2)	0.64	0.99(0.76-1.29)	0.92	0.98(0.74-1.29)	0.89	1.05(0.82-1.36)	0.69	1.07(0.82-1.4)	0.61	1.05(0.78-1.41)	0.74	1.01(0.73-1.38)	0.97	0.66(0.49-0.89)	0.01	0.64(0.47-0.88)	0.01	0.49(0.32-0.74)	0.001	0.54(0.35-0.81)	0.003
IAA-first		N 85								N 69								N 54								N 51
FABP5	2171	1.07 (0.80-1.43)	0.64	1.18 (0.85-1.64)	0.33	1.20 (0.82-1.75)	0.35	1.14 (0.76-1.70)	0.53	1.03 (0.72-1.48)	0.86	1.04 (0.71-1.52)	0.86	1.18 (0.74-1.88)	0.49	1.04 (0.64-1.69)	0.87	2.49 (1.25-4.95)	0.0012	3.46 (1.58-7.61)	0.002	7.17 (1.40-36.52)	0.02	3.7e+29 (0-INF)	0.99	1.71 (1.02-2.88)	0.027	1.49 (0.86-2.56)	0.16	2.70 (1.06-6.87)	0.04	3.25 (1.07-9.87)	0.04
GADA-first		N 55								N 55								N 47								N 48
GSTM1	2944	1.67(1.1-2.52)	0.02	1.64(1.08-2.5)	0.02	2.69(1.38-5.24)	0.004	2.81(0.98-8.03)	0.05	1.36(0.95-1.95)	0.09	1.4(0.95-2.06)	0.09	1.83(1.07-3.13)	0.03	3.01(1.19-7.59)	0.02	1.8(1.1-2.95)	0.02	2.1(1.18-3.74)	0.01	5.42(1.83-16.07)	0	1.98e+06 (6.5e-02-5.6e+013)	0.1	1.45(0.95-2.21)	0.08	1.44(0.94-2.21)	0.09	3.57(1.18-10.84)	0.02	5.73(1.25-26.21)	0.02
SRGAP2B	647135	1.12(0.77-1.63)	0.54	1.07(0.72-1.6)	0.75	1.19(0.72-1.97)	0.49	1.51(0.58-3.95)	0.4	0.93(0.64-1.33)	0.68	0.98(0.66-1.46)	0.94	0.91(0.56-1.48)	0.71	1.05(0.52-2.1)	0.9	0.98(0.63-1.53)	0.93	0.93(0.57-1.52)	0.78	1.12(0.63-2.01)	0.7	1.45(0.72-2.94)	0.3	0.47(0.27-0.79)	0.005	0.46(0.27-0.79)	0.005	0.11(0.02-0.56)	0.01	0(0-1.84)	0.08
PCP4L1	654790	0.67(0.44-1.02)	0.06	0.7(0.45-1.08)	0.11	0.72(0.44-1.18)	0.19	0.66(0.33-1.34)	0.25	0.77(0.5-1.19)	0.25	0.83(0.52-1.32)	0.43	0.73(0.4-1.31)	0.29	0.83(0.35-1.95)	0.66	0.85(0.53-1.37)	0.5	0.85(0.49-1.48)	0.56	0.96(0.47-1.96)	0.92	0.99(0.41-2.39)	0.98	0.5(0.3-0.85)	0.01	0.5(0.29-0.85)	0.01	0.61(0.33-1.15)	0.13	0.51(0.22-1.19)	0.12
GTF2A1	2957	0.94(0.66-1.33)	0.72	0.94(0.66-1.35)	0.74	0.94(0.62-1.42)	0.75	0.79(0.37-1.71)	0.55	0.77(0.51-1.15)	0.19	0.78(0.51-1.21)	0.27	0.74(0.42-1.3)	0.3	1.05(0.54-2.05)	0.89	1.1(0.7-1.72)	0.69	1.05(0.61-1.82)	0.85	1.1(0.57-2.11)	0.78	1.59(0.68-3.72)	0.29	0.49(0.3-0.81)	0.01	0.46(0.27-0.79)	0.004	0.26(0.09-0.72)	0.01	0.06(0-1.44)	0.08
HBA2	3040	1.51(0.98-2.32)	0.06	1.51(0.96-2.36)	0.07	1.49(0.87-2.54)	0.15	2.99(0.89-9.99)	0.08	1.38(0.94-2.04)	0.1	1.37(0.91-2.06)	0.13	1.47(0.91-2.39)	0.12	1.31(0.68-2.52)	0.42	1.19(0.77-1.84)	0.44	1.26(0.76-2.07)	0.37	1.2(0.7-2.06)	0.52	0.99(0.48-2.04)	0.97	2.68(1.33-5.37)	0.01	3.46(1.5-7.99)	0.004	3.97(1.36-11.59)	0.01	5.65(1.36-23.56)	0.02
PMFBP1	83449	0.7(0.47-1.05)	0.09	0.66(0.44-1)	0.05	0.66(0.41-1.06)	0.09	0.43(0.18-1.01)	0.05	0.61(0.39-0.96)	0.03	0.64(0.39-1.04)	0.07	0.56(0.3-1.06)	0.07	0.61(0.29-1.26)	0.18	0.76(0.5-1.15)	0.2	0.76(0.49-1.17)	0.21	0.77(0.45-1.33)	0.36	0.92(0.51-1.67)	0.79	0.44(0.25-0.77)	0.005	0.42(0.23-0.75)	0.004	0.36(0.15-0.86)	0.02	0.23(0.06-0.81)	0.02
KRBA2	124751	0.82(0.57-1.18)	0.28	0.79(0.54-1.14)	0.21	0.74(0.49-1.14)	0.17	0.53(0.26-1.09)	0.08	0.6(0.37-0.98)	0.04	0.63(0.38-1.06)	0.08	0.59(0.32-1.09)	0.09	0.61(0.3-1.27)	0.19	0.94(0.62-1.43)	0.78	0.9(0.52-1.56)	0.72	1.13(0.6-2.13)	0.69	1.45(0.67-3.13)	0.34	0.4(0.22-0.73)	0.003	0.37(0.19-0.7)	0.002	0.29(0.11-0.74)	0.01	0.16(0.03-0.83)	0.03
ERN1	2081	0.85(0.58-1.25)	0.41	0.85(0.58-1.26)	0.42	0.79(0.5-1.25)	0.31	0.51(0.21-1.25)	0.14	0.88(0.58-1.32)	0.53	0.92(0.58-1.47)	0.74	0.85(0.48-1.51)	0.58	1.21(0.51-2.88)	0.67	1.2(0.72-1.98)	0.48	1.13(0.64-1.99)	0.68	1.16(0.61-2.2)	0.66	1.61(0.69-3.75)	0.27	0.48(0.28-0.83)	0.01	0.44(0.24-0.79)	0.01	0.32(0.14-0.76)	0.01	0.15(0.02-1.01)	0.05
ZNF699	374879	0.8(0.55-1.16)	0.24	0.79(0.54-1.17)	0.24	0.79(0.5-1.24)	0.3	0.55(0.22-1.39)	0.21	0.8(0.53-1.19)	0.27	0.81(0.52-1.27)	0.36	0.76(0.44-1.32)	0.33	1.08(0.54-2.17)	0.83	1.24(0.77-2)	0.38	1.41(0.77-2.58)	0.26	1.85(0.86-3.95)	0.11	4.26(1-18.05)	0.05	0.46(0.27-0.78)	0.004	0.45(0.26-0.78)	0.004	0.42(0.2-0.86)	0.02	0.38(0.14-0.99)	0.05
NNAT	4826	0.6(0.39-0.93)	0.02	0.6(0.38-0.94)	0.03	0.54(0.32-0.91)	0.02	0.22(0.05-0.95)	0.04	0.74(0.48-1.12)	0.16	0.79(0.49-1.27)	0.32	0.6(0.31-1.16)	0.13	0.65(0.28-1.48)	0.3	0.7(0.42-1.17)	0.17	0.56(0.29-1.1)	0.09	0.62(0.28-1.38)	0.24	1.19(0.42-3.34)	0.74	0.45(0.26-0.77)	0.004	0.4(0.22-0.72)	0.003	0.35(0.15-0.82)	0.02	0.3(0.1-0.93)	0.04
PLCXD2	257068	0.93(0.65-1.33)	0.7	0.91(0.63-1.32)	0.63	0.95(0.62-1.44)	0.79	0.79(0.4-1.56)	0.49	0.77(0.52-1.14)	0.18	0.79(0.51-1.2)	0.27	0.69(0.4-1.19)	0.18	0.96(0.5-1.84)	0.91	1.01(0.65-1.55)	0.98	1.01(0.6-1.69)	0.97	1.28(0.7-2.34)	0.42	1.53(0.77-3.04)	0.22	0.49(0.3-0.82)	0.01	0.45(0.26-0.77)	0.004	0.29(0.12-0.7)	0.01	0.19(0.05-0.77)	0.02
FAM153B	202134	0.73(0.45-1.17)	0.19	0.67(0.4-1.13)	0.13	0.61(0.31-1.19)	0.15	0.67(0.27-1.68)	0.4	0.93(0.6-1.43)	0.75	0.94(0.58-1.53)	0.8	0.98(0.52-1.81)	0.94	0.75(0.3-1.86)	0.54	1.3(0.7-2.42)	0.41	1.31(0.69-2.51)	0.41	1.59(0.72-3.49)	0.25	1.71(0.64-4.54)	0.28	0.24(0.08-0.7)	0.01	0.2(0.06-0.64)	0.01	0.04(0.003-0.44)	0.01	3.3e-161(6.4e-163-1.7e-159)	<2e-16
GABRR2	2570	0.93(0.64-1.34)	0.68	0.95(0.65-1.38)	0.78	0.96(0.62-1.49)	0.87	0.9(0.43-1.86)	0.77	0.84(0.57-1.25)	0.4	0.96(0.63-1.46)	0.83	0.62(0.36-1.07)	0.08	0.63(0.29-1.34)	0.23	1.08(0.72-1.62)	0.72	1.05(0.68-1.62)	0.83	1.13(0.66-1.95)	0.66	2.52(0.77-8.23)	0.13	0.49(0.29-0.83)	0.01	0.43(0.24-0.78)	0.01	0.49(0.24-1.01)	0.05	0.31(0.09-1.04)	0.06
MLANA	2315	0.71(0.47-1.07)	0.1	0.7(0.46-1.07)	0.1	0.75(0.47-1.21)	0.24	0.62(0.26-1.46)	0.27	0.67(0.45-1.01)	0.06	0.71(0.45-1.1)	0.12	0.63(0.34-1.17)	0.14	0.89(0.43-1.81)	0.74	1.22(0.77-1.94)	0.39	1.23(0.73-2.07)	0.45	1.42(0.76-2.64)	0.27	2.17(0.96-4.93)	0.06	0.43(0.24-0.76)	0.004	0.4(0.22-0.73)	0.003	0.25(0.08-0.75)	0.01	0.12(0.02-0.83)	0.03
Differentially expressed genes called from Deseq and found to have temporal changes (median difference between consecutive timepoints) are check with conditional logistic models, tested on the full islet autoimmunity NCC1, IAA-first and GADA-first cohorts, across months 3, 6, 9, and 12. At each time point, the model tests the gene as well as the gene with adjustment for HLA and established T1D SN…

## Sheet: Data6 CellTypeNCC1
Supplementary Data 6: Conditional logistic regression results for the cell types. Conditional logistic results tested on cell type proportions (a) full islet autoimmunity NCC1 (b) GADA-first and (c) IAA-first
NCC1 = nested case-control;; IAA first = islet autoantibodies against insulin as first IA; GADA first = anutoantibodies against GAD65 as first IA; OR = Odds ratio; CI = Confidence interval
CellType / Model OR (CI) Pval	3mon OR(CI)	Pval	6mon OR(CI)	Pval	9mon OR(CI)	Pval	12mon OR(CI)	Pval
(a) full islet autoimmunity NCC1
B cell	0.75 (0.57-0.97)	0.028	0.72 (0.54-0.95)	0.02	0.65 (0.47-0.91)	0.011	0.91 (0.67-1.24)	0.549
Erythrocyte	1.28 (0.99-1.66)	0.056	1.23 (0.93-1.63)	0.141	1.10 (0.81-1.50)	0.543	1.20 (0.86-1.66)	0.285
Neutrophil	0.95 (0.73-1.24)	0.692	1.06 (0.78-1.43)	0.709	1.04 (0.76-1.43)	0.785	0.78 (0.54-1.12)	0.174
CD8+ T cell	1.06 (0.84-1.33)	0.611	0.93 (0.74-1.17)	0.52	0.84 (0.65-1.10)	0.2	0.82 (0.63-1.08)	0.161
CD4+ T cell	1.11 (0.87-1.40)	0.403	1.04 ( 0.80-1.37)	0.761	1.08 (0.83-1.40)	0.553	1.39 (1.02-1.88)	0.036
Monocyte	1.31 (1.00-1.71)	0.046	1.04 ( 0.79-1.36)	0.768	1.43 (1.03-1.98)	0.031	1.66 (1.18-2.34)	0.004
NK cell	0.95 (0.71-1.27)	0.728	0.91 (0.66-1.25)	0.561	1.17 (0.84-1.64)	0.362	0.88 (0.63-1.24)	0.469
Eosinophil	1.02 (0.80-1.30)	0.849	0.99 (0.77-1.27)	0.921	0.95 (0.73-1.23)	0.694	0.59 (0.42-0.84)	0.003
(b) GADA-first
B cell	0.37 (0.20-0.69)	0.002	0.83 (0.54-1.29)	0.404	0.68 (0.41-1.11)	0.124	0.77 (0.47-1.24)	0.276
Erythrocyte	1.48 (0.94-2.34)	0.088	1.13 (0.71-1.79)	0.606	0.95 (0.58-1.54)	0.829	1.25 (0.75-1.09)	0.395
Neutrophil	1.41 (0.85-2.34)	0.181	1.58 (0.93-2.69)	0.093	0.94 (0.59-1.49)	0.79	0.85 (0.49-1.46)	0.546
CD8+ T cell	0.90 (0.61-1.34)	0.606	0.76 (0.33-1.19)	0.235	1.08 (0.69-1.71)	0.727	0.83 (0.55-1.25)	0.379
CD4+ T cell	0.93 (0.58-1.48)	0.764	0.98 (0.60-1.48)	0.815	1.04 (0.64-1.68)	0.89	1.39 (0.88-2.22)	0.161
Monocyte	1.55 (0.97-2.46)	0.067	0.99 (0.55-1.01)	0.985	1.21 (0.75-2.82)	0.435	1.48 (0.93-2.35)	0.097
NK cell	0.89 (0.55-1.43)	0.625	0.80 (0.44-1.44)	0.455	1.58 (0.88-2.85)	0.128	1.18 (0.70-2.00)	0.54
Eosinophil	0.87 (0.55-1.39)	0.57	0.77 (0.49-1.19)	0.234	1.26 (0.82-2.25)	0.236	0.45 (0.25-0.82)	0.009
(c) IAA-first
B cell	1.04 (0.73-1.47)	0.84	0.48 (0.28-0.82)	0.007	0.25 (0.10-0.62)	0.003	0.96 (0.55-1.73)	0.933
Erythrocyte	1.19 (0.82-1.73)	0.349	1.18 (0.77-1.80)	0.44	1.52 (0.88-2.62)	0.131	1.07 (0.58-1.96)	0.835
Neutrophil	0.73 (0.49-1.09)	0.118	0.70 (0.41-1.19)	0.189	1.16 (0.66-2.03)	0.612	0.64 (0.33-1.26)	0.198
CD8+ T cell	1.15 (0.81-1.62)	0.438	1.13 (0.79-1.61)	0.496	0.65 (0.41-1.05)	0.077	1.01 (0.63-1.60)	0.974
CD4+ T cell	1.22 (0.87-1.70)	0.249	1.01 (0.67-1.53)	0.947	1.45 (0.94-2.22)	0.092	1.29 (0.90-2.46)	0.119
Monocyte	1.21 (0.80-1.83)	0.357	1.06 (0.71-1.56)	0.789	2.05 (1.09-3.83)	0.026	2.09 (1.04-4.17)	0.039
NK cell	0.98 (0.62-1.56)	0.935	0.92 (0.57-1.51)	0.75	0.77 (0.44-1.34)	0.356	0.65 (0.34-1.22)	0.179
Eosinophil	1.14 (0.81-1.61)	0.44	1.46 (0.95-2.24)	0.087	0.75 (0.49-1.17)	0.203	0.77 (0.47-1.25)	0.282
Conditional logistic results tested on cell type proportions, estimated with elastic net regularization as described in detail in methods. Conditional logistic regression applied and not adjusted for multiple comparison testing

## Sheet: Data7 EVAdenoNCC1Clogit
Supplementary Data 7: Conditional logistics regression results for viral infections. Enterovirus and human adenovirus overall and serotype exposures results from conditional logistics test results in the full islet autoimmunity, IAA-first, and GADA-first NCC1 groups. Exposures are combined from harmonised (matched on due sample number) paired case and control subject stool and plasma virome data.
NCC1 = nested case-control;; IAA-first = islet autoantibodies against insulin as first IA; GADA-first = anutoantibodies against GAD65 as first IA; OR = Odds ratio; CI = Confidence interval
Virus	islet autoimmunity NCC1 (N 399) OR (CI)	Pval	IAA-first (N 189 ) OR (CI)	Pval	GADA-first (N 131) OR (CI)	Pval
Enterovirus (EV)	1.413 (1.15-1.73)	0.00087	1.486 (1.03-2.14)	0.032	1.295 (0.98-1.71)	0.068
Coxsackievirus B (CVB)	1.797 (1.33-2.43)	0.00013	1.79 (1.07-2.99)	0.026	1.71 (1.14-2.57)	0.010
CVB1	2.21 (1.36-3.59)	0.0014	2.94 (1.22-7.04)	0.016	1.72 (0.922-3.22)	0.088
CVB2	1.89 (1.11-3.24)	0.02	1.28 (0.58-2.79)	0.54	2.60 (1.06-6.43)	0.04
CVB3	1.495 (0.98-2.28)	0.06	1.28 (0.64-2.56)	0.48	1.78 (0.97-3.27)	0.06
CVB4	2.00 (1.25-3.21)	0.0038	1.91 (0.81-4.52)	0.14	1.87 (0.99-3.53)	0.054
CVB5	1.598 (0.98-2.62)	0.06	1.175 (0.50-2.75)	0.71	1.67 (0.79-3.56)	0.18
EV_excl_CVB	1.15 (0.84-1.58)	0.388	1.14 (0.67-1.93)	0.632	0.92 (0.58-1.44)	0.7
Echovirus	1.76 (1.29-2.41)	0.000364	2.01 (1.11-2.64)	0.021	1.65 (1.09-2.50)	0.019
Echo11	2.21 (1.25-3.93)	0.0066	2.59 (0.96-7.02)	0.06	1.67 (0.78-3.57)	0.18
Echo18	3.30 (1.54-7.06)	0.002	4.56 (1.04-20.08)	0.045	3.57 (1.17-10.95)	0.026
Echo25	1.46 (0.60-3.54)	0.41	0.98 (0.19-4.89)	0.97	1.99 (0.65-6.12)	0.231
Coxsackievirus A (CVA)	1.46 (1.17-1.83)	0.0086	1.55 (1.05-2.30)	0.027	1.36 (0.99-1.88)	0.061
CVA2	1.53 (0.69-3.36)	0.29	1.49 (0.48-4.66)	0.49	2.00 (0.43-9.32)	0.37
CVA4	1.33 (1.02-1.72)	0.028	1.31 (0.84-2.04)	0.23	1.34 (0.92-1.95)	0.13
CVA5	1.61 (1.24-2.09)	0.0003	1.76 (1.10-2.81)	0.018	1.46 (1.02-2.09)	0.04
CVA6	1.22 (0.43-3.48)	0.70	0.84 (0.18-3.90)	0.82	1.27 (0.29-5.56)	0.75
Human Adenovirus (HAdV)
HAdV	0.94 (0.79-1.14)	0.56	1.00 (0.74-1.36)	0.98	0.87 (0.65-1.17)	0.36
HAdV C	0.90 (0.74-1.10)	0.30	1.02 (0.72-1.44)	0.93	0.81 (0.59-1.11)	0.19
HAdV D	0.98 (0.61-1.60)	0.95	1.22 (0.59-2.51)	0.59	0.30 (0.097-0.92)	0.035
Genus and species of Enterovirus and human adenovirus sample exposures are modeled using conditional logistics test in TEDDY nested case control cohorts on full islet autoimmunity NCC1, IAA-first, and GADA-first groups. Virome exposures are called on stool and plasma samples harmonized on case and control due month timepoints. Conditional logistic regression applied and not adjusted for multiple …

## Sheet: Data8 GeneSNPVirusMLE
Supplementary Data 8: Likelihood Ratio Test Results. Maximum Likelihood p-values results from conditional logistic results models of islet autoimmunity NCC1, IAA-first and GADA-first endpoints on selected differentiated genes from 3 months to 12 months prior to conversion. It can be seen that the model fit, (decreasing p-value) consistently improves with the addition of virus across all genes and…
NCC1 = nested case-control;; IAA first = islet autoantibodies against insulin as first IA; GADA first = anutoantibodies against GAD65 as first IA; HLA= Human Leukocyte Antigen; SNPs = single nucleotide polymorphisms; OR = Odds ratio; CI = Confidence interval
Gene	Model	Pval_3m	OR_3m	CI.95_lower_3m	CI.95_upper_3m	Concordance_3m	Pval_6m	OR_6m	CI.95_lower_6m	CI.95_upper_6m	Concordance_6m	Pval_9m	OR_9m	CI.95_lower_9m	CI.95_upper_9m	Concordance_9m	Pval_12m	OR_12m	CI.95_lower_12m	CI.95_upper_12m	Concordance_12m
(a) full islet autoimmunity NCC1
ZBED6	gene + HLA	0.595244	1.02959	0.824754	1.2853	0.577381	0.0158921	0.774116	0.603999	0.992146	0.655629	0.0265689	0.919563	0.706395	1.19706	0.617188	0.0521465	0.680025	0.499739	0.925351	0.621849
TAS2R30	gene + HLA	0.604655	1.00628	0.816676	1.2399	0.580357	0.0773249	0.944785	0.746905	1.19509	0.612583	0.027927	1.07259	0.822276	1.39912	0.617188	0.0266845	0.643979	0.468618	0.884961	0.584034
OR3A2	gene + HLA	0.526083	1.08344	0.874989	1.34155	0.529762	0.0832837	1.01896	0.816451	1.27169	0.622517	0.0102907	1.25496	0.952513	1.65345	0.613281	0.0569403	0.700648	0.522103	0.940251	0.680672
PNMA8B	gene + HLA	0.501662	1.09558	0.886033	1.35468	0.553571	0.0725444	1.08078	0.848085	1.37731	0.609272	0.00701939	1.29904	0.98658	1.71046	0.667969	0.0510757	1.47204	1.07835	2.00945	0.596639
ZBED	gene + HLA + snps	0.0142671	1.02856	0.81069	1.30498	0.672619	1.67553e-06	0.735869	0.556375	0.97327	0.721854	3.7193e-05	1.00372	0.732853	1.3747	0.726562	7.97799e-05	0.636554	0.444366	0.911864	0.747899
TAS2R30	gene + HLA + snps	0.0144654	1.01297	0.812003	1.26367	0.666667	1.21149e-05	0.986683	0.75759	1.28505	0.715232	3.55378e-05	1.05178	0.783885	1.41122	0.71875	4.49021e-06	0.490508	0.323151	0.744539	0.705882
OR3A2	gene + HLA + snps	0.0108838	1.1135	0.885195	1.40069	0.636905	1.21488e-05	0.992931	0.772383	1.27646	0.715232	1.46235e-05	1.26035	0.931021	1.70618	0.742188	8.41615e-05	0.652255	0.461509	0.921837	0.731092
PNMA8B	gene + HLA + snps	0.0108055	1.11329	0.886434	1.3982	0.666667	1.08488e-05	1.07677	0.81792	1.41753	0.728477	1.60395e-05	1.24696	0.9182	1.69343	0.695312	4.91499e-05	1.65078	1.13708	2.39655	0.764706
ZBED6	gene + HLA + snps + virus	0.000945768	0.965705	0.751583	1.24083	0.696429	3.46628e-08	0.736922	0.547412	0.992039	0.768212	1.1453e-05	0.969901	0.70169	1.34063	0.734375	6.27494e-05	0.660093	0.454257	0.959198	0.789916
TAS2R30	gene + HLA + snps + virus	0.00096653	1.01291	0.802299	1.27881	0.702381	1.88234e-07	0.980104	0.744679	1.28996	0.741722	1.15964e-05	1.00666	0.734385	1.37988	0.71875	9.26336e-06	0.536276	0.353739	0.813008	0.773109
OR3A2	gene + HLA + snps + virus	0.000841521	1.08256	0.849318	1.37987	0.678571	1.89595e-07	1.00706	0.77079	1.31576	0.741722	6.49354e-06	1.21645	0.88665	1.66893	0.75	2.02855e-05	0.593933	0.402309	0.876831	0.739496
PNMA8B	gene + HLA + snps + virus	0.000789642	1.09685	0.866035	1.38917	0.702381	1.86814e-07	1.03018	0.767847	1.38213	0.735099	7.00697e-06	1.20197	0.872931	1.65503	0.703125	2.88004e-05	1.66214	1.11942	2.46797	0.781513
(b) GADA-first
GSTM1	gene + HLA	0.0733721	1.64355	1.08035	2.50034	0.672727	0.0816842	1.39561	0.946196	2.05849	0.618182	0.0334755	2.10312	1.18331	3.73792	0.670213	0.501713	1.44454	0.942221	2.21465	0.59375
SRGAP2B	gene + HLA	0.628181	1.06848	0.715736	1.59507	0.509091	0.23996	0.983995	0.66448	1.45715	0.636364	0.57551	0.931246	0.569524	1.52271	0.617021	0.0311314	0.458459	0.266624	0.788318	0.625
PCP4L1	gene + HLA	0.255343	0.69812	0.45166	1.07907	0.618182	0.194641	0.830246	0.521671	1.32135	0.618182	0.538213	0.849399	0.488279	1.47759	0.617021	0.072235	0.498446	0.293211	0.847337	0.604167
CCDC85B	gene + HLA	0.40058	1.32381	0.839172	2.08834	0.545455	0.039467	1.75308	1.0135	3.03235	0.672727	0.0701478	3.47179	0.879144	13.7103	0.617021	0.321152	1.88013	0.942998	3.74856	0.708333
SOX5	gene + HLA	0.452107	0.814163	0.560033	1.18361	0.654545	0.240382	1.00739	0.66451	1.52719	0.545455	0.565407	1.11106	0.650631	1.89732	0.638298	0.173203	0.556038	0.330966	0.934169	0.666667
GTF2A1	gene + HLA	0.62765	0.94105	0.658068	1.34572	0.6	0.154686	0.782787	0.507499	1.2074	0.6	0.58197	1.05494	0.610421	1.82316	0.595745	0.0309436	0.462074	0.271711	0.785807	0.666667
GOLGA8M	gene + HLA	0.525747	0.857629	0.598002	1.22998	0.563636	0.124868	0.719043	0.438465	1.17916	0.618182	0.568056	1.12011	0.606257	2.06948	0.595745	0.227509	0.573604	0.344777	0.954303	0.625
HBA2	gene + HLA	0.178965	1.50712	0.963051	2.35857	0.6	0.0983879	1.36861	0.908681	2.06133	0.618182	0.470235	1.25589	0.762585	2.0683	0.574468	0.00583149	3.46466	1.50265	7.98849	0.729167
LOC400499	gene + HLA	0.624372	1.07995	0.709547	1.64373	0.527273	0.171854	1.2977	0.768753	2.1906	0.581818	0.458396	1.27251	0.772683	2.09567	0.595745	0.337564	0.543116	0.288919	1.02096	0.6875
PMFBP1	gene + HLA	0.157516	0.66359	0.438414	1.00442	0.690909	0.0637864	0.637309	0.390384	1.04042	0.618182	0.369671	0.756497	0.487854	1.17307	0.680851	0.0109118	0.415736	0.229673	0.752535	0.666667
KRBA2	gene + HLA	0.388672	0.786481	0.540738	1.1439	0.636364	0.0727669	0.631069	0.377478	1.05502	0.6	0.567656	0.903649	0.524508	1.55685	0.595745	0.0060276	0.368575	0.193411	0.70238	0.75
ERN1	gene + HLA	0.53178	0.850334	0.575663	1.25606	0.563636	0.231844	0.924673	0.581172	1.4712	0.6	0.561671	1.12825	0.640269	1.98815	0.617021	0.0401003	0.439696	0.244254	0.791523	0.645833
ZNF699	gene + HLA	0.418688	0.793951	0.539296	1.16885	0.6	0.179894	0.810896	0.517271	1.2712	0.618182	0.408414	1.41483	0.774559	2.58435	0.574468	0.0329605	0.448161	0.258819	0.776017	0.666667
NNAT	gene + HLA	0.0848634	0.597079	0.378535	0.941799	0.618182	0.170916	0.786565	0.488704	1.26597	0.6	0.234382	0.564411	0.290012	1.09844	0.680851	0.0078765	0.397226	0.217675	0.724879	0.708333
PLCXD2	gene + HLA	0.605479	0.912735	0.631266	1.31971	0.636364	0.15371	0.78528	0.512632	1.20294	0.563636	0.587158	1.01089	0.603187	1.69418	0.638298	0.0255491	0.44735	0.25909	0.772402	0.645833
FAM153B	gene + HLA	0.290345	0.669819	0.396598	1.13127	0.6	0.235463	0.939489	0.576409	1.53127	0.654545	0.486211	1.31428	0.689013	2.50697	0.648936	0.00691431	0.198042	0.0612428	0.640414	0.6875
GABRR2	gene + HLA	0.632787	0.946447	0.648743	1.38077	0.563636	0.236992	0.956083	0.627361	1.45705	0.672727	0.580863	1.04807	0.67612	1.62463	0.617021	0.0281411	0.432378	0.239556	0.780405	0.75
MLANA	gene + HLA	0.250515	0.699878	0.457917	1.06969	0.581818	0.0979268	0.705779	0.453358	1.09874	0.636364	0.502918	1.22534	0.726834	2.06574	0.531915	0.0127059	0.403704	0.223446	0.729378	0.708333
ZNF483	gene + HLA	0.487239	0.812429	0.531763	1.24123	0.6	0.115544	0.718307	0.442347	1.16642	0.6	0.137669	2.04117	0.988908	4.21309	0.638298	0.325132	0.592546	0.339607	1.03387	0.666667
GSTM1	gene + HLA + snps	0.00121202	2.68856	1.38029	5.23683	0.781818	0.00215479	1.83332	1.07404	3.12936	0.781818	0.000278095	5.41605	1.8254	16.0697	0.851064	0.000339618	3.56943	1.17525	10.841	0.833333
SRGAP2B	gene + HLA + snps	0.0834977	1.19448	0.724963	1.96809	0.690909	0.0166542	0.912544	0.561256	1.4837	0.709091	0.120547	1.12224	0.626493	2.01027	0.723404	1.99312e-05	0.114491	0.0234497	0.558996	0.833333
PCP4L1	gene + HLA + snps	0.0553559	0.716722	0.436736	1.1762	0.745455	0.0118079	0.728728	0.404117	1.31409	0.781818	0.125308	0.962475	0.472008	1.96259	0.680851	0.00392016	0.614767	0.327394	1.15439	0.833333
CCDC85B	gene + HLA + snps	0.0524748	1.42747	0.84354	2.41563	0.745455	0.00354512	1.90138	0.992922	3.64101	0.763636	0.0259545	3.0403	0.683931	13.5152	0.702128	0.00250768	2.22794	0.872263	5.69063	0.8125
SOX5	gene + HLA + snps	0.0908892	0.894572	0.576407	1.38836	0.745455	0.0170394	1.07299	0.629244	1.82966	0.709091	0.11506	1.1963	0.636604	2.24808	0.744681	0.00187002	0.467634	0.199726	1.09491	0.8125
GTF2A1	gene + HLA + snps	0.0950284	0.935785	0.616847	1.41963	0.709091	0.0116853	0.741987	0.423128	1.30113	0.727273	0.123028	1.09712	0.570177	2.11106	0.723404	0.000131476	0.261395	0.0944249	0.723616	0.833333
GOLGA8M	gene + HLA + snps	0.074837	0.821531	0.543192	1.24249	0.690909	0.00349221	0.483003	0.227704	1.02454	0.763636	0.113501	1.26083	0.592623	2.68248	0.765957	0.00207406	0.499515	0.244117	1.02211	0.875
HBA2	gene + HLA + snps	0.0448618	1.48571	0.870604	2.5354	0.8	0.00675621	1.47153	0.905728	2.39078	0.763636	0.111438	1.19785	0.695214	2.06388	0.680851	0.00030939	3.96818	1.35832	11.5926	0.854167
LOC400499	gene + HLA + snps	0.0931898	1.10628	0.67496	1.81322	0.690909	0.0171635	1.07235	0.562937	2.04276	0.727273	0.121559	1.11203	0.607911	2.03419	0.744681	0.0066335	0.6736	0.315854	1.43654	0.791667
PMFBP1	gene + HLA + snps	0.037543	0.662808	0.413075	1.06352	0.727273	0.00443101	0.563022	0.299212	1.05943	0.745455	0.0975338	0.774579	0.450105	1.33296	0.723404	0.000528147	0.361843	0.152808	0.85683	0.8125
KRBA2	gene + HLA + snps	0.053673	0.742812	0.485521	1.13645	0.745455	0.00602794	0.593314	0.323588	1.08787	0.745455	0.120387	1.13471	0.604902	2.12856	0.680851	0.00022453	0.286746	0.110413	0.744688	0.833333
ERN1	gene + HLA + snps	0.0710347	0.787615	0.496469	1.2495	0.763636	0.0157193	0.84807	0.475336	1.51308	0.727273	0.119008	1.15629	0.606578	2.20418	0.744681	0.000213336	0.322746	0.13723	0.759057	0.854167
ZNF699	gene + HLA + snps	0.0695792	0.786229	0.49935	1.23792	0.745455	0.0124871	0.759622	0.437957	1.31754	0.727273	0.0560656	1.84643	0.864098	3.94549	0.723404	0.000744697	0.417038	0.201809	0.861808	0.8125
NNAT	gene + HLA + snps	0.0129105	0.539826	0.319713	0.911479	0.836364	0.00744214	0.601956	0.311867	1.16188	0.727273	0.0832923	0.620503	0.279176	1.37914	0.680851	0.000361178	0.348619	0.147973	0.821333	0.854167
PLCXD2	gene + HLA + snps	0.0958443	0.945047	0.620331	1.43974	0.709091	0.00880632	0.689468	0.399175	1.19087	0.727273	0.104495	1.28022	0.699948	2.34155	0.744681	0.000133552	0.293249	0.123257	0.697688	0.833333
FAM153B	gene + HLA + snps	0.0472586	0.606606	0.308768	1.19174	0.709091	0.0173902	0.975128	0.524337	1.81348	0.727273	0.0830537	1.58753	0.721506	3.49305	0.765957	1.65406e-05	0.0366211	0.00307685	0.435869	0.895833
GABRR2	gene + HLA + snps	0.0970127	0.962879	0.621161	1.49258	0.709091	0.00586195	0.61997	0.360581	1.06595	0.727273	0.118657	1.13162	0.657457	1.94775	0.765957	0.00191285	0.491969	0.238882	1.01319	0.833333
MLANA	gene + HLA + snps	0.0639438	0.753461	0.468431	1.21192	0.727273	0.0076476	0.632768	0.343274	1.1664	0.745455	0.0879897	1.41564	0.759215	2.63961	0.765957	0.000239783	0.247514	0.0812607	0.753906	0.833333
ZNF483	gene + HLA + snps	0.085529	0.854098	0.535003	1.36351	0.745455	0.00832788	0.681017	0.389607	1.19039	0.763636	0.0392034	2.30353	0.941908	5.63352	0.829787	0.0029923	0.484084	0.197328	1.18755	0.8125
GSTM1	gene + HLA + snps + virus	6.39658e-06	2.81189	0.984782	8.02893	0.872727	0.000145093	3.00986	1.19345	7.59081	0.872727	2.95192e-06	1.97766e+06	692092	5.65118e+06	0.93617	0.00016053	5.72663	1.25119	26.2105	0.854167
SRGAP2B	gene + HLA + snps + virus	3.37984e-05	1.51499	0.580644	3.95285	0.854545	0.00218853	1.04771	0.52374	2.09587	0.836364	0.0297548	1.45226	0.717875	2.93792	0.744681	4.05795e-06	0.00430696	1.00833e-05	1.83966	0.875
PCP4L1	gene + HLA + snps + virus	2.60253e-05	0.661642	0.327049	1.33854	0.890909	0.00206222	0.825853	0.349402	1.952	0.818182	0.0412234	0.98906	0.410005	2.38592	0.744681	0.00141035	0.508627	0.217707	1.1883	0.791667
CCDC85B	gene + HLA + snps + virus	4.68044e-06	9.77865	0.645351	148.171	0.927273	0.00038336	3.31886	0.943115	11.6792	0.836364	0.0123885	3.26723	0.683835	15.6102	0.744681	0.00130138	2.44392	0.799319	7.4723	0.770833
SOX5	gene + HLA + snps + virus	3.34357e-05	0.731953	0.364003	1.47185	0.890909	0.00208076	1.14536	0.600187	2.18574	0.8	0.0215302	1.76743	0.786488	3.97184	0.744681	0.00134604	0.472916	0.174086	1.2847	0.791667
GTF2A1	gene + HLA + snps + virus	3.8961e-05	0.789275	0.365154	1.70601	0.872727	0.0021866	1.04988	0.536397	2.05491	0.836364	0.0293024	1.5851	0.67534	3.7204	0.765957	2.62221e-05	0.0576155	0.00230116	1.44255	0.854167
GOLGA8M	gene + HLA + snps + virus	3.63752e-05	0.767783	0.380209	1.55044	0.872727	0.000925949	0.554631	0.248008	1.24034	0.818182	0.0194301	2.20939	0.772706	6.31731	0.723404	0.0015684	0.490855	0.190229	1.26657	0.854167
HBA2	gene + HLA + snps + virus	8.79166e-06	2.98536	0.891963	9.99184	0.890909	0.00174044	1.30847	0.679501	2.51964	0.781818	0.041214	0.986145	0.476144	2.04241	0.765957	0.00013528	5.65303	1.35657	23.557	0.895833
LOC400499	gene + HLA + snps + virus	4.29891e-05	1.14422	0.503941	2.59801	0.854545	0.00198418	1.25868	0.552267	2.86865	0.818182	0.0328947	1.39291	0.657836	2.94938	0.765957	0.00302794	0.638307	0.216867	1.87873	0.770833
PMFBP1	gene + HLA + snps + virus	8.23386e-06	0.427243	0.181478	1.00583	0.836364	0.00107112	0.608038	0.293527	1.25954	0.836364	0.0404228	0.923234	0.50996	1.67143	0.744681	0.000136126	0.227108	0.0637189	0.809463	0.8125
KRBA2	gene + HLA + snps + virus	1.204e-05	0.53431	0.262827	1.08621	0.872727	0.00117997	0.612087	0.295965	1.26586	0.818182	0.0316107	1.45147	0.673405	3.12854	0.680851	9.55391e-05	0.160485	0.0308477	0.834926	0.854167
ERN1	gene + HLA + snps + virus	1.62141e-05	0.512318	0.209982	1.24996	0.909091	0.00206751	1.20908	0.506728	2.88492	0.8	0.0281216	1.61402	0.694044	3.75343	0.765957	9.22563e-05	0.153336	0.0233069	1.00879	0.854167
ZNF699	gene + HLA + snps + virus	2.23552e-05	0.553893	0.221057	1.38786	0.927273	0.00216779	1.07917	0.536221	2.17189	0.836364	0.00531029	4.25746	1.00447	18.0453	0.787234	0.000601011	0.378742	0.144415	0.993286	0.833333
NNAT	gene + HLA + snps + virus	1.85476e-06	0.221902	0.0516648	0.953075	0.945455	0.00151974	0.649493	0.284752	1.48144	0.818182	0.0399679	1.19082	0.424754	3.33854	0.744681	0.000285126	0.298346	0.0954045	0.932978	0.8125
PLCXD2	gene + HLA + snps + virus	3.74498e-05	0.786998	0.395954	1.56424	0.854545	0.00219128	0.962009	0.503233	1.83903	0.818182	0.0266634	1.52957	0.770252	3.03742	0.787234	0.000103565	0.189998	0.0467718	0.771813	0.833333
FAM153B	gene + HLA + snps + virus	3.37905e-05	0.67319	0.27017	1.67741	0.854545	0.00191427	0.750498	0.302035	1.86484	0.8	0.0284489	1.70886	0.643807	4.53585	0.744681	4.54783e-09	3.33777e-161	6.47174e-163	1.72144e-159	1
GABRR2	gene + HLA + snps + virus	4.33819e-05	0.89792	0.43269	1.86336	0.854545	0.00131521	0.627113	0.2938	1.33857	0.836364	0.0171073	2.51913	0.770886	8.23209	0.787234	0.000549691	0.308603	0.091192	1.04434	0.854167
MLANA	gene + HLA + snps + virus	2.74791e-05	0.620386	0.263841	1.45875	0.890909	0.00211976	0.885728	0.434416	1.80591	0.818182	0.011766	2.17237	0.957148	4.93048	0.808511	0.000155167	0.123552	0.0184578	0.827026	0.833333
ZNF483	gene + HLA + snps + virus	3.98326e-05	0.824581	0.413121	1.64585	0.854545	0.00200034	0.844325	0.448905	1.58805	0.818182	0.00164565	6.22164	1.54297	25.0872	0.893617	0.00166975	0.479215	0.170966	1.34323	0.8125
(c) IAA-first
FABP5	gene + HLA	0.116988	1.17704	0.846803	1.63607	0.588235	0.341085	1.03519	0.706537	1.51673	0.594203	1.688e-05	3.46517	1.5789	7.6049	0.796296	0.0183988	1.48589	0.860862	2.56472	0.705882
FABP5	gene + HLA + snps	0.00103333	1.19577	0.818524	1.74689	0.764706	0.0058857	1.1765	0.738292	1.87479	0.768116	7.50497e-08	7.1707	1.40804	36.5182	0.925926	0.0030039	2.69926	1.0605	6.87035	0.784314
FABP5	gene + HLA + snps + virus	0.000501062	1.13696	0.759687	1.7016	0.776471	0.0060803	1.03993	0.640944	1.68729	0.768116	2.51074e-10	7.71257e+23	3.58541e-192	1.65905e+239	1	0.00874609	3.24936	1.0697	9.87042	0.803922
Differentially expressed and temporally relevant genes are tested with conditional logistic models, tested on full islet autoimmunity NCC1, IAA-first and GADA-first cohorts, across months 3, 6, 9, and 12. At each time point, the model tests the gene as well as the gene with adjustment for HLA and established T1D SNPs PTPN22 and INS, and the virus that includes Enterovirus. Conditional logistic re…

## Sheet: Data9 EVCasesBeforeAfter
Supplementary Data 9: Viral exposures in subjects in EV analysis. Detailed annotations of seroconverted cases (a) and controls (b) of EV before and after exposures and matched for RNASeq samples. An OR of 2.54 (1.35-4.77) with pval 0.003 was found for EV exposures using the matched NCC.
EV = Enterovirus; NCC1 = nested case-control; HLA = human leukocyte antigen; CVA = Coxsackievirus A; CVB = Coxsackievirus B
subject	NCC1 pair id	first_infection_mon	virus_sample	prior_infection_mon	prior_sample	HLA	CVA	CVB	CVB1_exps	CVB2_exps	CVB3_exps	CVB4_exps	CVB5_exps	2+EV	prior_AdenoC	prior_AdenoF
a. Cases
232487	31	16	8368020	15	6202301	DR4/DR4	1	1	0	1	1	1	1	0	1	1
861668	253	7	5104250	6	6919907	DR4/DR3	1	1	0	1	0	0	0	0	0	0
957473	186	19	8211321	18	9759996	DR4/DR3	1	1	1	0	2	1	0	1	1	0
709055	360	15	3556735	12	3167157	DR4/DR3	1	1	1	0	0	2	0	1	0	0
944956	312	5	7002421	3	7665014	DR4/DR3	1	1	2	0	0	0	0	1	0	0
700635	36	8	8241929	6	1427360	DR4/DR4	1	1	0	2	2	1	1	1	0	0
819844	357	15	9221352	6	1999656	DR4	1	0	0	0	0	0	0	0	1	0
512658	398	9	7418925	3	8480276	DR4/DR3	0	1	0	0	0	1	1	0	0	1
391026	25	31	5633353	30	3661477	DR4/DR4	1	1	1	0	1	0	0	0	0	1
664419	145	13	7970944	9	5488922	DR3/Other	1	1	1	0	1	1	1	1	1	1
976641	254	6	5688646	3	6179356	DR4/DR3	0	0	0	0	0	0	0	0	0	0
991505	341	5	4641035	3	8339436	DR4/DR4	1	1	0	1	0	0	0	0	1	1
431091	280	19	3657373	18	3092028	DR3/Other	1	1	1	0	0	1	1	0	1	0
629627	347	15	2933516	12	1074934	DR4/DR3	0	0	0	0	0	0	0	0	1	1
998147	390	18	3480806	15	3853441	DR3/Other	0	0	0	0	0	0	0	0	0	0
593733	86	21	2457629	15	5859640	DR4	1	1	1	0	0	0	0	1	0	1
350015	354	15	6021774	12	2559240	DR4/DR3	0	0	0	0	0	0	0	0	0	0
613413	379	17	2013941	12	7263451	DR4	1	1	0	1	0	1	0	0	1	1
583295	345	14	8272887	12	7355212	DR4/DR3	0	1	1	0	1	1	2	1	1	1
892410	106	10	7265756	3	4026326	DR4/DR4	1	1	0	0	0	1	0	1	1	1
995484	94	12	8979097	9	3768167	DR4	1	0	0	0	0	0	0	0	1	1
200136	93	12	9231257	9	6145018	DR4/DR4	0	0	0	0	0	0	0	0	0	0
236054	29	27	4243233	24	6217833	DR4/DR3	1	1	0	1	0	2	2	1	1	0
788914	389	10	8384082	9	4232252	DR4/DR3	1	1	0	1	0	0	0	0	0	0
432871	162	22	2085667	21	3998039	DR4/DR3	1	1	0	2	0	0	1	1	1	1
652338	284	7	5867653	6	8035288	DR3/Other	1	1	2	0	0	1	1	1	0	1
682042	346	12	4308997	9	5565084	DR4/DR3	0	1	0	0	0	1	0	0	0	0
215660	375	6	7912348	3	3144987	DR3/Other	1	1	0	0	1	4	0	1	1	0
856804	53	12	8236683	9	8825916	DR4/DR3	0	0	0	0	0	0	0	0	1	0
705766	258	9	4389277	6	2628633	DR4	0	0	0	0	0	0	0	0	0	0
316777	92	7	4669826	3	7241208	DR4/DR4	1	1	1	1	2	0	1	1	0	0
282108	196	17	5012829	15	5154998	DR4	1	1	2	2	1	2	1	1	1	0
372815	105	15	6809383	12	5886375	DR4/DR3	1	1	0	1	1	0	1	1	1	0
477847	329	15	7050686	12	5742165	DR4/DR3	1	1	0	0	0	0	1	1	1	1
736922	226	18	3911440	15	4857203	DR4/DR3	0	0	0	0	0	0	0	0	0	1
787217	267	30	5404823	27	3124080	DR4/DR3	0	0	0	0	0	0	0	0	0	1
381249	371	9	6356138	6	2804409	DR4/DR3	1	1	0	1	1	0	1	0	0	0
959818	201	18	2489187	12	8624533	DR4/DR3	1	1	1	0	0	0	0	0	0	1
707428	266	8	5413911	3	5387480	DR4/DR3	0	1	0	0	1	0	0	0	0	1
747339	269	19	1519773	18	4371626	DR4/DR3	1	1	0	1	1	1	0	0	1	1
459463	149	17	7111571	15	8617812	DR4/DR3	0	0	0	0	0	0	0	0	0	0
777650	350	24	2042681	18	1063079	DR4/DR3	1	1	0	1	1	0	1	0	1	0
831773	296	18	5071375	15	7694671	DR4/DR3	1	1	0	0	0	1	1	0	0	1
998304	189	16	8495077	12	4787745	DR4	0	1	0	0	1	0	1	0	1	1
b. Controls
711873	150	24	5590643	18	1263676	DR4/DR3	0	0	0	0	0	0	0	0	1	1
338406	58	33	8501760	30	2730155	DR4/DR3	0	0	0	0	0	0	0	0	0	0
333219	182	15	9388132	12	7393394	DR4/DR4	1	0	0	0	0	0	0	0	0	0
328344	137	36	2560004	33	6899019	DR4/DR3	0	0	0	0	0	0	0	0	1	0
719654	223	9	2336427	6	3549203	DR4	1	0	0	0	0	0	0	0	0	0
530497	342	21	3040471	18	5228552	DR4/DR3	1	0	0	0	0	0	0	0	1	0
389592	48	24	8294238	21	1816420	DR4	0	0	0	0	0	0	0	0	1	1
617235	246	21	4782482	18	5779001	DR4/DR3	0	0	0	0	0	0	0	0	1	0
869600	293	9	5616583	6	8777307	DR4/DR4	0	0	0	0	0	0	0	0	1	0
972350	119	45	3599407	42	1287187	DR4/DR4	0	0	0	0	0	0	0	0	1	1
352761	125	33	1680916	27	3608163	DR4	1	0	0	0	0	0	0	0	1	0
568461	151	33	8622402	30	1700746	DR4/DR4	1	1	1	0	0	1	1	1	1	1
595483	333	9	8112269	6	8355573	DR4	0	0	0	0	0	0	0	0	0	0
Enterovirus infected case and control sample annotations, including exposure month, subject HLA and specific EV strains are captured.

## Sheet: Data10 EVGenesBeforeAfter
Supplementary Data 10: Differentially expressed genes at EV infection. (a) List of 28 genes with pvalue_adjusted < 0.05 tested from transcriptomic samples matched on EV before and after exposures in islet autoimmunity NCC1 cases and (b) list of 483 genes with pvalue_adjusted < 0.05 tested from transcriptomic samples matched on EV before and after exposures in islet autoimmunity NCC1 controls. Sho…
EV = Enterovirus, NCC1= nested case-control
SYMBOL	ENTREZID	padj	log2FoldChange
a. Cases
NFATC4	4776	0.00476473	-0.391752
CBX2	84733	0.00795047	-0.344198
THBD	7056	0.00795047	0.530067
NREP	9315	0.00795047	-0.194428
LRRN3	54674	0.00795047	-0.324671
MYO1C	4641	0.0196964	-0.176237
MID2	11043	0.0196964	0.657474
CYP26B1	56603	0.0202195	0.876285
IGF2BP3	10643	0.0202195	-0.340539
PLIN5	440503	0.0285301	0.550851
SLC7A3	84889	0.0333478	-0.372189
CTPS1	1503	0.0408529	-0.129222
DACT1	51339	0.0458867	-0.238001
PPFIBP2	8495	0.0494763	-0.122317
DGAT2	84649	0.0494763	0.488807
MME	4311	0.0494763	0.46062
CXCL6	6372	0.0494763	0.671099
LZTS1	11178	0.0494763	-0.489067
ALPL	249	0.0496113	0.665326
VMP1	81671	0.0496113	0.320451
ITGB4	3691	0.0496113	0.596252
PLIN4	729359	0.0496113	0.461224
CEACAM3	1084	0.0496113	0.477574
IL1R2	7850	0.0496113	0.480359
CXCR2	3579	0.0496113	0.46741
CXCR1	3577	0.0496113	0.484471
SARDH	1757	0.0496113	-0.317209
IL13RA1	3597	0.0496113	0.328203
b. Controls
RSAD2	91543	0.0268543	1.9394
OTOF	9381	0.0499787	1.92185
SIGLEC1	6614	0.036991	1.81807
IFIT1	3434	0.0294805	1.75212
SERPING1	710	0.0170185	1.74884
IFIT3	3437	0.0188928	1.70487
BATF2	116071	0.00835669	1.70008
ETV7	51513	0.0107078	1.69807
CACNA1E	777	0.0301527	1.69464
IFI44L	10964	0.0435008	1.61577
HERC5	51191	0.0391248	1.56048
OAS3	4940	0.040861	1.47034
FCGR1A	2209	0.0295965	1.45062
CXCL10	3627	0.0421121	1.42629
IFI44	10561	0.047957	1.41729
CMPK2	129607	0.049911	1.4152
C1QB	713	0.00346064	1.40289
IFIT2	3433	0.0370633	1.40279
OASL	8638	0.0443153	1.37869
SMTNL1	219537	0.0240335	1.3779
GBP5	115362	9.07354e-06	1.33895
GBP6	163351	0.00835669	1.33522
KREMEN1	83999	0.0421121	1.32756
DOCK4	9732	0.0209811	1.29478
C2	717	0.0012763	1.27494
ANKRD22	118932	0.0473347	1.26367
CD274	29126	0.047957	1.21368
ODF3B	440836	0.0421121	1.19475
PDCD1LG2	80380	0.0370633	1.19197
EPSTI1	94240	0.04814	1.17443
SCARF1	8578	0.00131131	1.16013
SDC3	9672	0.00069481	1.14331
GBP1	2633	0.00835669	1.1229
TNFAIP6	7130	0.0473347	1.0667
GK	2710	0.0401577	1.03429
HORMAD1	84072	0.0188928	1.01926
TREML4	285852	0.0273516	1.01264
LOC400499	400499	0.0295965	0.972955
SECTM1	6398	0.0188928	0.97028
MSR1	4481	0.0386413	0.967726
TYMP	1890	0.0291083	0.956867
PRLR	5618	0.0417499	0.953355
TMPPE	643853	0.040098	0.952385
ZMYND15	84225	0.0272145	0.94456
PSTPIP2	9050	0.0188928	0.9268
KCNJ2	3759	0.0294805	0.92428
CLEC6A	93978	0.036991	0.919458
IPMK	253430	0.0421121	0.909306
RUFY4	285180	0.049911	0.908429
TCN2	6948	0.0306707	0.906592
C1QA	712	0.0421121	0.904551
PARP9	83666	0.0294805	0.898578
SAMD4A	23034	0.0386413	0.879755
TBC1D8	11138	0.0208299	0.879451
LAP3	51056	0.0369375	0.850367
HIST2H2BF	440689	0.0481393	0.839901
NLRC4	58484	0.0268543	0.833805
CD300E	342510	0.0213858	0.822836
HGF	3082	0.00105425	0.816842
PARP14	54625	0.0268543	0.815088
CXCL16	58191	0.0268543	0.808552
PLXNC1	10154	0.0386413	0.805618
IFIT5	24138	0.0421218	0.801412
LIPN	643418	0.039021	0.800625
ADAMTSL4	54507	0.0421121	0.798524
RAB20	55647	0.0170185	0.797356
GBP2	2634	0.00171017	0.794831
PTGS2	5743	0.0312117	0.788874
APOL1	8542	0.033501	0.785324
WARS	7453	0.0170185	0.779702
SLC6A12	6539	0.00835669	0.776714
TMEM150B	284417	0.0417499	0.775527
TRIM22	10346	0.0422767	0.771503
PRRG4	79056	0.0188928	0.767529
FMNL2	114793	0.0391248	0.764478
CREB5	9586	0.0476651	0.763297
SOD2	6648	0.0323166	0.761233
LRRK2	120892	0.0240335	0.759923
MYOF	26509	0.0188928	0.755224
ZCCHC2	54877	0.0391248	0.753576
P2RY13	53829	0.033501	0.752145
TLR8	51311	0.0294805	0.750494
ALPK1	80216	0.039021	0.74765
DMXL2	23312	0.0021677	0.73507
GBP4	115361	0.0268543	0.727391
LHFPL2	10184	0.0338652	0.721352
FGD4	121512	0.0347461	0.719274
COL7A1	1294	0.0439285	0.719213
MEFV	4210	0.0421218	0.712322
FOSL2	2355	0.0421121	0.710853
SLC49A3	84179	0.039021	0.707771
FRMD3	257019	0.0421218	0.707121
MAFB	9935	0.0480245	0.704469
CLEC12B	387837	0.0473347	0.703654
STAT1	6772	0.039021	0.703375
B4GALT5	9334	0.047957	0.702623
APOL6	80830	0.0421121	0.698793
PFKFB4	5210	0.042145	0.694534
FLVCR2	55640	0.044838	0.693686
F2RL1	2150	0.0295965	0.69047
TLR1	7096	0.0417499	0.690016
IRAK3	11213	0.0295965	0.682409
ADGRE2	30817	0.0473347	0.680883
SIGLEC9	27180	0.0434686	0.677201
DHRS9	10170	0.0226346	0.675464
SLC24A4	123041	0.0291083	0.672039
TNFAIP2	7127	0.0294805	0.671696
HPSE	10855	0.0476651	0.670575
PIK3AP1	118788	0.0439285	0.670135
STK3	6788	0.0295252	0.668921
RNF213	57674	0.0435008	0.660944
SLC8A1	6546	0.0254479	0.657653
SORT1	6272	0.0295965	0.656069
FAS	355	0.040861	0.65575
P2RY2	5029	0.0188928	0.65382
IGSF6	10261	0.0421121	0.653093
UBE2L6	9246	0.049911	0.648459
GNAQ	2776	0.0372864	0.645946
ACPP	55	0.0353856	0.644772
GRIN3A	116443	0.0338652	0.641094
IFI30	10437	0.0421218	0.63225
ZBTB37	84614	0.0295965	0.632033
CLEC7A	64581	0.039021	0.6318
GLI1	2735	0.0499291	0.631533
SLC31A2	1318	0.034894	0.629242
FGL2	10875	0.0160325	0.628825
APOL2	23780	0.0421121	0.627875
LILRB2	10288	0.0481393	0.627636
KY	339855	0.0417499	0.627134
HDX	139324	0.0295965	0.624994
MS4A7	58475	0.0283313	0.624797
EPB41L3	23136	0.00835669	0.622354
TAP1	6890	0.0347461	0.61639
TLR6	10333	0.0301527	0.615577
IRF1	3659	0.0188928	0.612086
SIRPD	128646	0.0491393	0.609778
LILRA1	11024	0.0188928	0.608128
VCAN	1462	0.0421218	0.602689
ICAM1	3383	0.0198995	0.600943
LOXL3	84695	0.0386413	0.600667
MCTP1	79772	0.0294805	0.600427
ZNF396	252884	0.0473347	0.599552
SMCO4	56935	0.0347461	0.590271
FRMD4B	23150	0.0294805	0.589967
EPHB1	2047	0.0457409	0.588857
FCN1	2219	0.0460017	0.587336
LRP1	4035	0.0188928	0.586818
SBF2	81846	0.0301527	0.585106
BACH1	571	0.0347461	0.584858
FGR	2268	0.039021	0.579585
GAS7	8522	0.034894	0.576816
EMILIN2	84034	0.0401577	0.575556
MED12L	116931	0.0499787	0.572732
SIRPB2	284759	0.04814	0.571082
RNF144B	255488	0.0170185	0.569177
SLC30A1	7779	0.0188928	0.567732
TET2	54790	0.0421121	0.561148
NBEAL2	23218	0.0467959	0.558636
NOD2	64127	0.0432349	0.558608
SASH1	23328	0.0160325	0.557139
TUT7	79670	0.0188928	0.556572
NEK6	10783	0.0188928	0.555842
KIF13A	63971	0.049911	0.554615
REL	5966	0.0421121	0.552387
DUSP3	1845	0.0427508	0.550934
KLF7	8609	0.0473347	0.550359
SNX10	29887	0.0315474	0.550223
FKBP5	2289	0.0268543	0.548989
PLXDC2	84898	0.0434686	0.547537
GNS	2799	0.0295965	0.545143
ABHD2	11057	0.0188928	0.544164
CHST15	51363	0.0476651	0.542792
NBN	4683	0.0495394	0.537055
CTSS	1520	0.0295965	0.536747
FAM198B	51313	0.039021	0.533225
PFKFB2	5208	0.0240335	0.533101
JAK2	3717	0.0473347	0.532416
MAP3K20	51776	0.0394946	0.53181
FCGR3A	2214	0.039021	0.528149
NHSL2	340527	0.0430606	0.52802
ALDH2	217	0.0392893	0.526074
KCNMB1	3779	0.0417499	0.522438
C9orf72	203228	0.0213858	0.522075
CD300A	11314	0.0422767	0.518961
TBXAS1	6916	0.0370633	0.518114
PLA2G4A	5321	0.039021	0.517591
VDR	7421	0.049911	0.51673
CHST7	56548	0.0240335	0.515418
SMCHD1	23347	0.0417499	0.512749
CPVL	54504	0.0208299	0.510699
SLC46A2	57864	0.040861	0.509683
RP2	6102	0.0473347	0.508327
AGO4	192670	0.0401577	0.506713
PLXNB2	23654	0.0417499	0.50662
PLAGL1	5325	0.0469519	0.505744
LILRB1	10859	0.0473347	0.502186
TMEM154	201799	0.0421121	0.501763
LYST	1130	0.0254479	0.500751
HMOX1	3162	0.047957	0.499496
TNFRSF1B	7133	0.0401577	0.499299
SEMA3C	10512	0.0421218	0.499114
USP32	84669	0.039021	0.498985
RSPH3	83861	0.037813	0.498716
TMEM170B	100113407	0.0386413	0.495722
TAP2	6891	0.0421121	0.495144
CYBB	1536	0.027468	0.493924
NUDT16	131870	0.0208299	0.486775
FOLR2	2350	0.040861	0.485863
PLEK	5341	0.0347461	0.483644
ZFYVE16	9765	0.0295965	0.483016
NOTCH2	4853	0.0152867	0.482898
KIAA0513	9764	0.0347461	0.481013
USP15	9958	0.040098	0.478795
SIPA1L1	26037	0.0301527	0.478684
BAZ2B	29994	0.047957	0.477885
IRF9	10379	0.0422767	0.476494
DSE	29940	0.040861	0.47613
IL6R	3570	0.0457409	0.474246
TSC22D3	1831	0.0188928	0.474138
EHBP1L1	254102	0.0464061	0.47384
MAP3K2	10746	0.0481393	0.472168
CLCN5	1184	0.0240335	0.470616
ATP6V1B2	526	0.0421121	0.469633
PSMB9	5698	0.049911	0.469427
P2RX7	5027	0.04814	0.469213
PTPRE	5791	0.0433033	0.466857
MOSPD2	158747	0.0421218	0.465815
ATF6	22926	0.0457409	0.464348
MTF1	4520	0.0421121	0.46352
SUSD6	9766	0.0417499	0.462639
CYREN	78996	0.0417499	0.460716
IQCE	23288	0.0295965	0.460317
LATS2	26524	0.0399884	0.455853
FAM168A	23201	0.0366019	0.448396
ZNF267	10308	0.0406488	0.448361
DIRC2	84925	0.039021	0.447716
FAM49A	81553	0.0188928	0.446252
VCPIP1	80124	0.0323166	0.444102
APAF1	317	0.0416757	0.443232
TNFSF13	8741	0.0476651	0.442599
SHTN1	57698	0.0457409	0.442572
SPOPL	339745	0.0473347	0.439483
DPYD	1806	0.0294805	0.438855
KYNU	8942	0.0289987	0.437293
KDM1B	221656	0.0374466	0.436945
CD46	4179	0.0295965	0.434692
LACTB	114294	0.0456439	0.434543
SAMHD1	25939	0.0499291	0.433902
SSH2	85464	0.034894	0.433524
TMTC2	160335	0.0421121	0.432934
CSF1R	1436	0.0462457	0.431823
FRY	10129	0.0347461	0.431587
PSAP	5660	0.0473347	0.429152
SLC37A2	219855	0.0421218	0.428189
SLK	9748	0.0294805	0.428018
AOAH	313	0.0386413	0.427884
UEVLD	55293	0.040098	0.426998
CTNNA1	1495	0.0499787	0.424643
SPRY3	10251	0.0295965	0.424334
RBPJ	3516	0.039021	0.423261
SMAP2	64744	0.0427508	0.420521
CLMN	79789	0.0353856	0.419753
TJP2	9414	0.00110641	0.419179
LCP1	3936	0.033501	0.416271
LMTK2	22853	0.0391248	0.414952
VRK2	7444	0.0416955	0.412908
TBK1	29110	0.0421218	0.405372
SRC	6714	0.0443452	0.405316
NFXL1	152518	0.0421121	0.404164
ATP11A	23250	0.0421121	0.40342
KCTD12	115207	0.0421121	0.402098
POLB	5423	0.0188928	0.400665
FYB1	2533	0.040861	0.399714
ANKRD50	57182	0.0365451	0.397533
ZNF106	64397	0.0268543	0.396227
FKBP15	23307	0.041469	0.394668
DAPK1	1612	0.0421121	0.394476
DENND1A	57706	0.0439732	0.394454
GALC	2581	0.0422133	0.394122
MYRF	745	0.0476651	0.393913
NOTCH2NLA	388677	0.0213858	0.393684
UBR2	23304	0.0273516	0.393062
UHRF1BP1L	23074	0.0421121	0.391876
GPR65	8477	0.0170185	0.390583
LIMK1	3984	0.0188928	0.390131
TMLHE	55217	0.0366019	0.383099
IQGAP1	8826	0.0499291	0.381349
ARSD	414	0.0490821	0.377614
NBPF10	100132406	0.0295965	0.376847
ANKRD13A	88455	0.039021	0.371801
WDFY1	57590	0.0473347	0.370294
LPGAT1	9926	0.0417499	0.368901
KIAA0556	23247	0.0417499	0.368826
DICER1	23405	0.0440629	0.368426
FNIP1	96459	0.0473347	0.36728
MAP3K3	4215	0.0353856	0.365127
CD86	942	0.0358489	0.357408
CD302	9936	0.0495394	0.357394
ZNF674	641339	0.0472658	0.354608
PSME2	5721	0.039021	0.348958
NCOA1	8648	0.0473347	0.348445
FAR1	84188	0.0417499	0.347969
PCYT1A	5130	0.039021	0.344673
SLC31A1	1317	0.0397154	0.344032
LTA4H	4048	0.0427508	0.343707
SPAG9	9043	0.0481393	0.342874
KBTBD7	84078	0.0499334	0.340323
MFSD14B	84641	0.047957	0.339596
EVI5	7813	0.0421121	0.338207
TXNIP	10628	0.0240335	0.336736
PRKAR1A	5573	0.0374534	0.33464
FANCL	55120	0.0477468	0.333923
ZEB2	9839	0.0421121	0.333142
RCOR1	23186	0.0495394	0.33307
HERC3	8916	0.040098	0.332773
TRPS1	7227	0.0247215	0.330828
SCIMP	388325	0.0499334	0.329206
PIAS1	8554	0.0491028	0.328438
ACAP2	23527	0.0473347	0.327949
ZMIZ1	57178	0.0370633	0.327669
MAP3K8	1326	0.0457409	0.324038
CPNE8	144402	0.0401577	0.321655
AKAP13	11214	0.0439285	0.320259
OSBPL11	114885	0.0421121	0.32023
COL4A3BP	10087	0.0289987	0.319696
TBC1D2B	23102	0.0267112	0.317801
PSEN1	5663	0.0499787	0.316456
RAP1GAP2	23108	0.0457409	0.313932
GRB2	2885	0.0499787	0.312139
PDE4B	5142	0.0497852	0.312007
TPCN2	219931	0.0457409	0.311273
PHF20L1	51105	0.0421121	0.310419
CLIP1	6249	0.0427508	0.306515
SESTD1	91404	0.0499334	0.305914
HNRNPH2	3188	0.0495394	0.305758
STK38L	23012	0.0295965	0.305445
EPG5	57724	0.0331046	0.303655
TNFAIP3	7128	0.0369375	0.300438
BAZ2A	11176	0.049911	0.300162
ABR	29	0.0268543	0.291131
CHN2	1124	0.0417499	0.2882
USP3	9960	0.039021	0.287269
ERICH1	157697	0.0369375	0.285767
LRRFIP1	9208	0.0457409	0.284131
MARCH1	55016	0.0362827	0.281153
TEP1	7011	0.0434399	0.281059
PSMB10	5699	0.0373112	0.280354
COQ2	27235	0.0499787	0.268552
TLN1	7094	0.0473347	0.26821
PSME1	5720	0.0386413	0.26783
CEMIP2	23670	0.0213858	0.266084
CALCOCO2	10241	0.0473347	0.265064
ARID4A	5926	0.047957	0.263797
SH2B3	10019	0.0421218	0.259164
KLHL18	23276	0.0417499	0.255566
MAPK1	5594	0.0471182	0.25314
AREL1	9870	0.039021	0.251183
DYNC1LI1	51143	0.0272145	0.250708
CXorf38	159013	0.0417499	0.249879
NUP58	9818	0.0462457	0.245805
RHOU	58480	0.040861	0.244743
EXOC1	55763	0.034894	0.242549
STX12	23673	0.0427508	0.238391
SNX30	401548	0.0495591	0.237986
NBR1	4077	0.0421218	0.23425
LRMP	4033	0.0495394	0.22846
RHOA	387	0.0427508	0.216924
LYPLA1	10434	0.049911	0.19637
TAF9	6880	0.0421121	-0.168082
PNP	4860	0.0295965	-0.171934
PRKRA	8575	0.047762	-0.17224
PDCD2	5134	0.0424532	-0.179764
TIMM50	92609	0.0454694	-0.18533
CFAP298	56683	0.036991	-0.197061
EVL	51466	0.0499291	-0.205951
FCRL5	83416	0.0427508	-0.211154
FKBP3	2287	0.0473347	-0.21173
MAZ	4150	0.0427508	-0.21207
RBM38	55544	0.0294805	-0.217466
TMEM243	79161	0.0495394	-0.220627
MSMO1	6307	0.047957	-0.222919
KDM8	79831	0.0499334	-0.226091
ZNF419	79744	0.0421218	-0.229658
RPUSD4	84881	0.0427508	-0.235205
GTF3A	2971	0.0421121	-0.235962
RPIA	22934	0.0473347	-0.239554
ITGB7	3695	0.0347461	-0.239833
MRPL32	64983	0.0435008	-0.243198
TMEM106C	79022	0.0480142	-0.244306
RPP38	10557	0.0347461	-0.244336
ASNS	440	0.0294805	-0.245505
RDH14	57665	0.0473347	-0.251437
METTL18	92342	0.040861	-0.253528
CDKN2AIPNL	91368	0.039021	-0.253594
LSM5	23658	0.0473347	-0.260764
TRAF4	9618	0.0467284	-0.265079
POP5	51367	0.0421218	-0.266996
TCF3	6929	0.0346475	-0.26748
TRIB2	28951	0.04814	-0.272766
PLPP5	84513	0.0457409	-0.27303
UBE2D4	51619	0.0347461	-0.274037
FLT3LG	2323	0.0457409	-0.279112
CLEC2D	29121	0.0347461	-0.28091
VEGFB	7423	0.039021	-0.283112
SAMD1	90378	0.0457409	-0.286417
ANKS6	203286	0.047957	-0.289363
CACHD1	57685	0.040861	-0.294029
MRPL36	64979	0.0434329	-0.294067
AES	166	0.0417499	-0.29552
MRPS17	51373	0.0473347	-0.298209
CYB5A	1528	0.0421218	-0.299359
CCND2	894	0.0268543	-0.303291
SEPT1	1731	0.039021	-0.303667
ST6GALNAC4	27090	0.0399317	-0.306805
RPS24	6229	0.0417499	-0.307189
RHOH	399	0.0439732	-0.311976
SRPRB	58477	0.039021	-0.315778
C11orf80	79703	0.039021	-0.31663
SBK1	388228	0.0421218	-0.318656
RPL29	6159	0.0421218	-0.319675
GRAP	10750	0.0473347	-0.322652
IL23A	51561	0.039021	-0.322745
GALNT12	79695	0.0392893	-0.323575
TMEM156	80008	0.0188928	-0.324796
RPS3	6188	0.0499291	-0.327562
RPL35A	6165	0.0481393	-0.335477
MFGE8	4240	0.0446293	-0.338134
NUDCD2	134492	0.0373112	-0.339004
RPL23A	6147	0.047957	-0.339234
SOX12	6666	0.0391248	-0.339533
GPR18	2841	0.0347461	-0.341698
CCDC58	131076	0.0268543	-0.343136
RPL37A	6168	0.0473347	-0.34652
SHISAL2A	348378	0.0399884	-0.348817
RPL7	6129	0.0499291	-0.350074
RPL35	11224	0.0446293	-0.351596
RPL32	6161	0.0421218	-0.352327
NPAS2	4862	0.0468131	-0.353155
RPS16	6217	0.0464233	-0.355403
ZNF530	348327	0.0347461	-0.357903
IMMP1L	196294	0.0473347	-0.358003
RPL41	6171	0.0373112	-0.359614
SUSD3	203328	0.0295965	-0.360473
SMAGP	57228	0.0203763	-0.365669
DTX1	1840	0.0480464	-0.370499
RPL31	6160	0.0421218	-0.371743
INKA1	389119	0.0479554	-0.373768
RPSA	3921	0.0421121	-0.376939
RPS5	6193	0.0401577	-0.377056
SIRPG	55423	0.0473347	-0.378353
RPL38	6169	0.0347461	-0.378534
RPL21	6144	0.0457409	-0.380933
SMYD3	64754	0.0456439	-0.38097
RPL36A	6173	0.0421218	-0.381146
LZTS3	9762	0.0295965	-0.385036
CD248	57124	0.0457409	-0.38544
SUSD4	55061	0.0406925	-0.385772
OCIAD2	132299	0.0473347	-0.389312
ATG9B	285973	0.039021	-0.391755
ACKR3	57007	0.0397154	-0.393614
ID3	3399	0.0481393	-0.394652
CD79A	973	0.0417499	-0.400828
BEX2	84707	0.0188928	-0.402593
ZNF239	8187	0.0108054	-0.406426
CD3D	915	0.039021	-0.412654
SLC25A4	291	0.0198995	-0.413318
AQP3	360	0.0499787	-0.414134
EFNA1	1942	0.0464233	-0.421125
CORO2B	10391	0.0240335	-0.422039
IFI27L1	122509	0.0308394	-0.427494
FBLN2	2199	0.0272145	-0.437137
MEOX1	4222	0.0473347	-0.439221
LIMS2	55679	0.04814	-0.444168
BOLA3	388962	0.0347461	-0.452603
GAL3ST4	79690	0.0330911	-0.456684
CBX2	84733	0.0260951	-0.459493
TMIGD2	126259	0.0294805	-0.460555
GPX7	2882	0.0188928	-0.462984
NAPSA	9476	0.0421218	-0.464876
MTUS1	57509	0.040861	-0.476982
C12orf57	113246	0.0188949	-0.514008
PDE9A	5152	0.032981	-0.51994
NOG	9241	0.0185941	-0.534844
List of genes with pvalue_adjusted < 0.05 tested from transcriptomic samples matched on EV before and after exposures in NCC IAAcontrols, 0 genes were found in IAA cases. Shown in bold are the 37 genes with added criteria of of absolute LFC>1. Wald tests is applied and multiple comparisons have been adjusted

[truncated: 5 more sheets: Data11 EVEnrichedPathways, Data12 AdenoDiffxGenes, Data13 Celltypes_EV_corr, Data14 CellType-ClogitEV, Data15 CellType_Ref_SRA]
