# Supplementary material for: Distinct transcriptomic profiles in children prior to the appearance of type 1 diabetes-linked islet autoantibodies and following enterovirus infection
Source: Nat Commun. 2023 Nov 22;14:7630. doi: 10.1038/s41467-023-42763-9 (PMC10665402; doi:10.1038/s41467-023-42763-9)
Supplement: Supplementary file 6 — Source Data [file 41467_2023_42763_MOESM6_ESM.xlsx]

## Sheet: fig_1a
Fig 1a - TEDDY Nested Case-Control (NCC1) islet autoimmunity cohort and subsequent virome and sample pairs harmonized relative to IA type and months prior to autoantibody conversion confirmation
IA Type	0 months (Seroconversion)	3 months	6 months	9 months	12 months
IA All	176	168	151	128	119
GADA 1st	61	55	55	47	48
IAA 1st	81	85	69	54	51
Other	34	28	27	27	20
Other is defined as either IA2A as 1st IA or GADA and IAA were confirmed at the same TEDDY timepoint (quarterly visit)

## Sheet: fig_1b
Figure 1c: Barplot with number of significant genes at each time point in each NCC1 islet autoimmunity group (DESeq2 p-value and LFC data in Supplementary Table S2)
NCC1	12m	9m	6m	3m
Islet Autoimmunity	17	0	1	0
GADA 1st	181	1	0	1
IAA 1st	0	35	0	1

## Sheet: fig_2a
Figure 2a: Dot plot of the conditional logistic regression results for genes selected in pass 2 (Supplementary Table S5)
OR	Pval	Month	Gene	IA_pattern
2023-03-01	0.77	3	ZBED6	FullIA
1	0.999	3	TAS2R30	FullIA
2023-07-01	0.64	3	FABP5	IAA 1st
1.67	0.02	3	GSTM1	GADA 1st
2023-12-01	0.54	3	SRGAP2B	GADA 1st
0.67	0.06	3	PCP4L1	GADA 1st
0.94	0.72	3	GTF2A1	GADA 1st
1.51	0.06	3	HBA2	GADA 1st
0.7	0.09	3	PMFBP1	GADA 1st
0.82	0.28	3	KRBA2	GADA 1st
0.85	0.41	3	ERN1	GADA 1st
0.8	0.24	3	ZNF699	GADA 1st
0.6	0.02	3	NNAT	GADA 1st
0.93	0.7	3	PLCXD2	GADA 1st
0.73	0.19	3	FAM153B	GADA 1st
0.93	0.68	3	GABRR2	GADA 1st
0.71	0.1	3	MLANA	GADA 1st
0.81	0.09	6	ZBED6	FullIA
0.94	0.56	6	TAS2R30	FullIA
2023-03-01	0.86	6	FABP5	IAA 1st
1.36	0.09	6	GSTM1	GADA 1st
0.93	0.68	6	SRGAP2B	GADA 1st
0.77	0.25	6	PCP4L1	GADA 1st
0.77	0.19	6	GTF2A1	GADA 1st
1.38	0.1	6	HBA2	GADA 1st
0.61	0.03	6	PMFBP1	GADA 1st
0.6	0.04	6	KRBA2	GADA 1st
0.88	0.53	6	ERN1	GADA 1st
0.8	0.27	6	ZNF699	GADA 1st
0.74	0.16	6	NNAT	GADA 1st
0.77	0.18	6	PLCXD2	GADA 1st
0.93	0.75	6	FAM153B	GADA 1st
0.84	0.4	6	GABRR2	GADA 1st
0.67	0.06	6	MLANA	GADA 1st
0.92	0.53	9	ZBED6	FullIA
2023-05-01	0.69	9	TAS2R30	FullIA
2.49	0.0012	9	FABP5	IAA 1st
2023-08-01	0.02	9	GSTM1	GADA 1st
0.98	0.93	9	SRGAP2B	GADA 1st
0.85	0.5	9	PCP4L1	GADA 1st
2023-01-01	0.69	9	GTF2A1	GADA 1st
1.19	0.44	9	HBA2	GADA 1st
0.76	0.2	9	PMFBP1	GADA 1st
0.94	0.78	9	KRBA2	GADA 1st
2023-02-01	0.48	9	ERN1	GADA 1st
1.24	0.38	9	ZNF699	GADA 1st
0.7	0.17	9	NNAT	GADA 1st
2023-01-01	0.98	9	PLCXD2	GADA 1st
2023-03-01	0.41	9	FAM153B	GADA 1st
2023-08-01	0.72	9	GABRR2	GADA 1st
1.22	0.39	9	MLANA	GADA 1st
0.67	0.01	12	ZBED6	FullIA
0.66	0.01	12	TAS2R30	FullIA
1.71	0.027	12	FABP5	IAA 1st
1.45	0.08	12	GSTM1	GADA 1st
0.47	0.005	12	SRGAP2B	GADA 1st
0.5	0.01	12	PCP4L1	GADA 1st
0.49	0.01	12	GTF2A1	GADA 1st
2.68	0.01	12	HBA2	GADA 1st
0.44	0.005	12	PMFBP1	GADA 1st
0.4	0.003	12	KRBA2	GADA 1st
0.48	0.01	12	ERN1	GADA 1st
0.46	0.004	12	ZNF699	GADA 1st
0.45	0.004	12	NNAT	GADA 1st
0.49	0.01	12	PLCXD2	GADA 1st
0.24	0.01	12	FAM153B	GADA 1st
0.49	0.01	12	GABRR2	GADA 1st
0.43	0.004	12	MLANA	GADA 1st

## Sheet: fig_2b
Figure 2b: Scatterplot of GSTM1 genomic coverage and gene expression
GSTM genomic coverage	GSTM expression	genotype
0.29	0.9447105193	0
19.32	8.712648583	1
0.14	1.046401756	0
21.87	8.521648779	1
0.06	1.343768103	0
0.04	0.9982448386	0
39.76	9.154350641	2
0.35	0.9579952012	0
0.07	0	0
42.56	9.446033302	2
48.49	9.740069974	2
0.04	0	0
2023-05-18	8.53449543	1
0.08	0	0
0.07	1.042504696	0
20.87	8.129753426	1
22.55	8.879347062	1
20.59	8.290661582	1
40.96	9.317064113	2
0.09	0	0
40.02	9.709558962	2
23.74	8.71719014	1
0.15	0.7977536887	0
2023-01-21	8.844453288	1
0.09	0	0
0.09	2.276875941	0
41.67	9.28646978	2
0.14	1.292766125	0
0.19	0	0
0.2	0.6136669988	0
19.85	9.061917154	1
19.83	8.595920274	1
22.89	9.297670812	1
42.3	9.299505299	2
20.92	8.897715873	1
0.05	0.7534696574	0
0.5	0	0
2023-04-21	8.064401555	1
18.49	8.189726143	1
0.09	0	0
19.79	8.402248334	1
21.79	8.880456949	1
0.26	1.084983756	0
0.22	0	0
0.06	0.8599038928	0
0.06	0	0
0.11	1.621828801	0
19.23	9.013512838	1
0.07	1.007768308	0
2023-08-19	8.290206249	1
0.13	0	0
19.57	8.165652398	1
0.25	0	0
0.12	0.952842683	0
19.28	8.586990154	1
0.19	0	0
15.34	8.440845269	1
20.79	9.157610471	1
40.39	9.016777976	2
0.11	1.976307646	0
38.77	9.426975376	2
16.56	8.633289463	1
38.81	9.3549745	2
18.74	8.811391812	1
0.17	1.166123707	0
2023-06-21	8.757021952	1
0.17	0	0
2023-07-17	9.049667061	1
20.89	8.488489278	1
0.12	2.011997232	0
21.38	8.498460737	1
42.83	9.548155318	2
0.14	2.053682719	0
0.24	0	0
0.16	0	0
2023-09-19	8.625000073	1
0.19	0	0
25.83	8.840824264	1
0.12	1.675687404	0
21.62	8.855394051	1
2023-06-18	8.584073374	1
0.18	0.8940086661	0
0.14	1.090549541	0
2023-03-18	8.658522208	1
0.12	0	0
20.81	8.725371544	1
18.75	8.531091858	1
0.05	1.082673418	0
0.12	1.623600512	0
0.03	0	0
0.08	1.969823626	0
18.61	8.248487951	1
0.13	0	0
0.11	0	0
0.14	0	0
19.93	8.321892503	1
0.12	0.9643567225	0
0.07	2.361653839	0
18.87	8.298066641	1
21.33	8.009925727	1
21.35	9.178205512	1
38.82	9.074932929	2
0.12	0.6913429547	0
0.15	0	0
0.18	0	0
0.13	0	0
22.35	8.966702153	1
40.31	9.855538664	2
0.09	2.070028852	0
23.25	8.678432908	1
23.51	8.449751208	1
21.68	8.153605418	1
0.31	0.6108431226	0
0.27	1.493920981	0
0.11	0.9957195511	0
20.95	8.226952769	1
0.11	1.338441808	0
0.09	1.029244523	0
0.08	0.9209522598	0
20.85	8.371181411	1
0.1	1.11025146	0
0.05	0.9322405406	0
0.07	0.9557662502	0
37.67	9.648891544	2
0.07	0.9229638655	0
0.13	0	0
19.52	8.303073951	1
21.15	8.262844513	1
0.11	0	0
2023-03-21	8.236497068	1
0.17	0.9066989998	0
0.13	0	0
0.16	0	0
15.48	8.761082167	1
17.14	7.904123717	1
21.84	8.530872813	1
0.06	0	0
20.19	8.253807081	1
0.29	1.535342767	0
0.2	0.8563731613	0
0.22	0	0
18.74	8.760289683	1
20.37	8.338127387	1
0.11	1.035524371	0
0.12	0	0
0.06	0	0
20.54	8.65703908	1
44.11	9.794611491	2
18.52	9.031542098	1
18.54	8.01545632	1
21.23	8.66633516	1
18.25	8.297112881	1
0.47	1.395369263	0
21.68	8.762166013	1
47.04	9.578141723	2
0.15	1.083911398	0
0.09	5.494258183	0
18.85	8.368243613	1
0.11	0	0
2023-08-21	8.796320469	1
0.17	0	0
47.57	9.480200087	2
0.29	1.549200734	0
22.38	8.536398969	1
18.61	8.580542981	1
0.17	0	0
0.22	1.716575794	0
36.01	9.334618068	2
0.08	1.881015877	0
0.14	0	0
0.19	0.4913337867	0
0.23	0	0
22.58	8.102464781	1
0.17	1.49727259	0
0.1	0	0
0.11	0.9125990687	0
0.02	0	0
0.11	0	0
18.83	9.056026482	1
0.26	0	0
0.1	0.9304725162	0
36.69	10.08927906	2
18.94	8.289345765	1
38.77	9.441386801	2
0.09	0	0
18.86	8.899743109	1
0.14	0	0
0.17	0	0
0.14	2.292475717	0
2023-06-22	8.214430571	1
0.29	0	0
0.1	0	0
2023-12-18	8.565835986	1
20.16	8.963201695	1
21.56	8.046013371	1
0.18	1.046893157	0
19.82	8.324830091	1
0.11	0	0
0.19	0	0
0.16	1.024679055	0
18.89	7.647792105	1
2023-07-21	8.271871134	1
2023-02-18	8.148899278	1
0.14	1.369353501	0
0.1	0.866442752	0
0.14	1.440488628	0
2023-12-22	8.965539789	1
0.07	0	0
20.58	8.421467847	1
0.11	0	0
0.08	0	0
2023-09-21	8.563392879	1
36.94	9.413684125	2
2023-04-18	8.682503498	1
0.16	0	0
0.07	0	0
18.95	9.032175383	1
21.76	8.643119813	1
20.92	8.684976422	1
0.15	0.8985126667	0
24.28	8.360880045	1
0.2	0	0
0.14	1.029501892	0
0.18	0	0
23.23	8.422702437	1
0.19	1.481506963	0
42.72	9.166151941	2
0.15	0	0
20	8.731738415	1
0.19	0	0
0.13	0	0
0.1	0	0
0.07	0.7082268406	0
0.13	2.313542355	0
21.23	8.691733505	1
0.06	0	0
0.05	0.9054806453	0
38.68	9.602562353	2
20.29	8.29545925	1
0.16	0	0
0.13	1.05330539	0
0.29	0.9870202845	0
0.05	0	0
0.48	1.437222393	0
25.52	8.615042219	1
0.09	0.8318018312	0
0.12	2.229777506	0
21.63	8.563542173	1
2023-07-20	8.520560903	1
0.05	0	0
2023-05-19	8.735777808	1
39.08	9.387607284	2
0.11	0	0
22.93	8.341458089	1
0.07	1.012989493	0
20.25	8.403340622	1
0.1	1.028802811	0
0.12	0	0
0.12	1.412819192	0
18.71	8.250863556	1
0.12	1.098628982	0
0.09	0	0
19.27	8.546297799	1
19.93	8.480898657	1
0.16	0.6405984475	0
39.84	9.227175379	2
19.28	8.885360849	1
21.24	8.699773047	1
0.1	0	0
2023-07-15	8.660271082	1
0.12	0.5984396908	0
0.09	0	0
0.07	0	0
20.96	7.578300046	1
0.04	0	0
0.17	0	0
2023-03-22	7.966249032	1
0.14	0.8542082283	0
0.33	0	0
0.05	0.8873032214	0
0.12	0	0
0.16	0	0
0.1	0.7673377225	0
0.44	0	0
0.08	0	0
0.24	0.9561687406	0
0.29	1.10867502	0
19.32	8.237888392	1
0.04	1.898956347	0
39.76	9.185144239	2
0.07	0	0
0.58	1.064399781	0
38.79	9.599768212	2
48.49	9.821263655	2
0.08	0	0
0.07	0	0
20.87	8.084400151	1
23.24	8.461357094	1
0.09	0	0
0.11	1.177330007	0
0.15	0.6955659697	0
19.25	8.291345091	1
41.67	9.490487472	2
2023-07-21	8.855224936	1
0.14	1.005912799	0
0.16	0.9017071103	0
18.83	8.665380584	1
0.19	0	0
42.22	9.602231513	2
19.85	8.805889047	1
19.83	7.533065377	1
2023-07-19	8.75467469	1
22.89	9.112764851	1
0.05	0	0
15.95	8.778281336	1
2023-04-21	7.920341961	1
18.49	8.572261177	1
19.79	8.410165217	1
0.26	1.219514239	0
0.12	1.011251897	0
0.12	1.219940603	0
2023-07-21	8.214692453	1
22.63	8.49456041	1
19.23	8.557187739	1
0.07	0.8319158136	0
21.67	7.953391818	1
0.13	0	0
0.25	1.731822827	0
0.12	1.124267555	0
0.17	0.8042120301	0
19.28	8.4436876	1
20.79	9.389467606	1
0.11	0	0
23.35	8.644885451	1
38.77	9.368230138	2
0.16	0.8567317192	0
18.74	8.419660034	1
2023-09-18	8.877129173	1
2023-06-21	8.865607286	1
0.2	1.168323871	0
40.25	9.125544412	2
2023-07-17	8.532325743	1
20.25	8.488804911	1
43.67	9.317415774	2
20.89	8.295817982	1
2023-09-20	8.484463985	1
21.38	7.786115392	1
0.14	1.352749258	0
0.16	0	0
20.49	8.786125488	1
25.83	8.98052548	1
21.66	8.801435056	1
0.23	0	0
0.12	0	0
21.62	8.404379576	1
0.16	1.38567665	0
0.16	1.172130848	0
2023-06-18	8.267506672	1
0.09	1.32722284	0
19.99	8.549174601	1
0.18	0	0
0.14	0	0
2023-03-18	8.593278319	1
0.12	0.8075322261	0
21.47	8.495295869	1
0.16	1.079928439	0
17.81	8.478186185	1
0.08	1.577248801	0
0.11	2.186003107	0
0.12	0	0
0.07	2.920592644	0
2023-01-19	8.276495969	1
0.1	1.110583878	0
0.18	0	0
22.35	8.349202738	1
0.17	0	0
19.15	8.038168006	1
16.72	8.56746112	1
40.31	9.795878735	2
0.09	0	0
23.25	8.71086574	1
2023-01-21	8.465948813	1
0.04	0	0
23.51	8.602223545	1
21.68	8.094942679	1
19.55	8.560792505	1
0.27	2.709363698	0
0.11	2.056113296	0
0.09	1.812335876	0
0.08	1.508418496	0
17.24	8.342570744	1
0.1	1.302678197	0
17.28	8.365730422	1
17.64	8.895978923	1
18.65	10.0051386	1
0.09	0	0
0.15	0	0
0.07	0	0
2023-06-21	8.842825009	1
0.15	0	0
0.03	0	0
0.13	0	0
21	8.091368772	1
0.11	0	0
0.08	1.027687749	0
0.12	0	0
21.15	8.002933861	1
14.87	8.454012108	1
19.17	8.364599267	1
2023-03-21	8.177564631	1
0.17	0	0
0.09	0.9418892506	0
0.13	1.812611035	0
0.16	0.8578059069	0
15.48	8.789776549	1
0.17	0	0
17.14	8.300415011	1
0.05	0.3991273531	0
0.06	0	0
20.19	8.34826734	1
22.29	9.46096989	1
0.11	0	0
0.12	0	0
18.52	9.515869367	1
18.54	8.078006338	1
18.25	7.854417317	1
0.32	2.199171459	0
0.14	8.273378027	0
47.04	9.472472634	2
0.09	0	0
0.11	1.998771137	0
2023-08-21	8.827037962	1
0.17	0	0
0.15	0.9018357173	0
0.11	0	0
22.38	8.424827986	1
18.73	8.27710501	1
23.78	8.878344598	1
0.22	2.342177873	0
2023-01-18	8.686904735	1
0.19	0.6407795032	0
0.23	0	0
22.58	8.624379973	1
2023-11-21	8.02973633	1
0.04	0.9102499403	0
0.17	0	0
0.1	0	0
0.11	1.394710153	0
0.02	2.272405214	0
0.05	1.284956473	0
0.11	0	0
0.1	2.051217837	0
18.94	7.527974756	1
0.17	0	0
0.19	1.507482877	0
38.77	9.540541968	2
18.86	8.5574231	1
0.14	0	0
0.14	1.787923457	0
0.29	1.006592278	0
39.8	9.575489916	2
0.1	0	0
2023-01-20	8.571076471	1
21.47	8.55014635	1
0.18	2.266176327	0
19.82	8.351521706	1
20.87	8.279754951	1
0.19	0	0
23.17	8.795995996	1
2023-02-18	8.032441012	1
17.83	8.544975385	1
0.14	0	0
20	8.576926936	1
0.13	0	0
20.58	8.902240355	1
0.19	0.9286138033	0
2023-09-21	8.036095861	1
0.2	0	0
2023-04-18	8.661347605	1
23.37	8.800845304	1
17.33	8.174591977	1
20.85	8.868941796	1
0.07	1.106368609	0
20.85	8.254948152	1
0.27	0	0
0.07	0	0
20.92	8.355792317	1
24.28	8.279037041	1
0.14	1.110637223	0
18.32	8.531841882	1
0.19	0	0
2023-07-17	9.574004683	1
23.71	9.425180645	1
42.72	9.339745143	2
0.15	0	0
0.06	0	0
0.26	0	0
20	8.447583825	1
20.21	9.000020352	1
0.46	0	0
0.19	1.574342776	0
0.18	2.503858778	0
0.13	2.488804457	0
0.17	0	0
22.76	8.444358817	1
0.15	1.061582426	0
38.68	9.401868577	2
0.16	0	0
0.05	0	0
20.93	8.622345549	1
2023-04-19	8.268699537	1
21.63	8.50694429	1
0.05	1.613752874	0
39.08	9.49338746	2
0.11	0	0
20.27	8.629874083	1
0.13	0	0
0.14	0	0
22.93	9.619720563	1
0.07	0	0
0.1	1.592980384	0
21.75	8.557255736	1
0.06	1.73771185	0
0.12	0	0
0.07	2.071842293	0
0.22	0	0
18.71	8.521705881	1
0.12	1.564858454	0
19.27	8.506825921	1
0.16	1.623769065	0
39.84	8.912835922	2
21.24	9.002597416	1
2023-07-19	8.393641398	1
0.13	2.153331767	0
17.35	8.953818015	1
0.16	0	0
0.16	0	0
2023-07-15	8.642531006	1
0.16	2.79489027	0
0.08	1.172413382	0
36.95	9.775003216	2
0.07	0	0
20.96	8.114248709	1
0.49	1.859117951	0
0.09	1.022629203	0
0.16	1.10616161	0
0.13	1.321538942	0
0.08	0	0
0.17	1.984994792	0
2023-03-22	8.991169138	1
0.1	1.211147801	0
19.59	8.418863877	1
0.14	0.9213049197	0
0.33	0	0
0.22	0	0
0.12	0.9659088475	0
0.45	1.006697776	0
0.1	1.00313402	0
23.95	8.109278827	1
19.32	8.567840954	1
0.14	0.9813811305	0
39.76	9.491416629	2
0.35	0	0
0.58	1.699404025	0
42.56	9.678933896	2
0.04	1.700887552	0
2023-05-18	8.346790022	1
0.11	1.1429438	0
0.07	0	0
17.69	8.67087983	1
19.72	8.829411257	1
23.24	8.404446598	1
40.96	9.13942206	2
0.09	0.9140539472	0
0.11	1.871548818	0
23.74	8.301090314	1
0.09	1.638608969	0
0.09	1.152475377	0
0.14	0.9086483664	0
19.85	8.773011838	1
0.05	0.8297053899	0
36.91	9.070938561	2
2023-04-21	8.010101774	1
18.49	8.269285023	1
21.79	8.905998473	1
0.22	0	0
22.63	8.398066274	1
19.23	8.331353313	1
2023-08-19	8.604769071	1
21.67	8.107924057	1
0.13	0	0
19.57	8.695787474	1
2023-02-18	9.288099577	1
0.12	0	0
19.28	8.543697331	1
15.34	8.739586866	1
20.79	9.366446331	1
23.35	8.598804632	1
38.81	9.146163754	2
18.74	8.747621776	1
0.17	0	0
38.11	9.197757591	2
0.2	2.653291398	0
40.25	9.283015865	2
0.09	0	0
20.25	8.223576012	1
2023-04-18	8.981202011	1
43.67	10.13480575	2
20.89	8.568773811	1
0.12	1.497373972	0
0.05	0.9836689335	0
42.83	9.823518455	2
0.24	0	0
0.16	0	0
0.19	0	0
25.83	8.816253615	1
21.66	8.082877135	1
21.62	8.713585338	1
2023-06-18	8.386113258	1
20.33	9.057649013	1
18.51	8.849461108	1
2023-03-18	8.553566701	1
0.12	1.033625157	0
18.75	8.651389082	1
0.09	0	0
0.1	1.087884896	0
0.17	0	0
0.08	1.261721283	0
18.61	8.275112581	1
0.11	0.6560727432	0
21.35	9.526294589	1
0.1	0	0
0.27	0	0
23.24	8.806488127	1
22.35	9.017487936	1
0.09	0.9113898426	0
2023-01-21	8.424774885	1
21.68	8.166168489	1
0.11	1.843714992	0
0.11	1.115120714	0
0.09	0	0
0.08	1.0421531	0
0.18	1.76622324	0
0.08	0	0
18.65	9.751886595	1
0.07	2.162547381	0
0.15	0.7841394883	0
33.6	9.326123418	2
0.07	1.960013887	0
21	8.175822938	1
0.11	0	0
0.08	0	0
19.52	8.880309394	1
0.12	0.5956327763	0
14.87	8.407760152	1
0.17	1.38349875	0
0.09	0	0
0.16	1.001227271	0
15.48	8.968759407	1
0.17	0	0
0.21	1.53504356	0
0.06	1.545118056	0
21.84	7.958046216	1
0.06	0	0
2023-09-18	8.301799676	1
20.19	8.170824566	1
0.29	0	0
0.2	0.7170401498	0
18.74	9.967678199	1
20.14	9.076279503	1
20.37	8.220211502	1
0.12	0	0
0.06	1.10964426	0
18.54	8.227169268	1
21.23	8.562075301	1
0.32	0	0
21.68	9.130248674	1
0.15	0	0
18.85	8.192017185	1
0.12	0	0
2023-08-21	8.692066447	1
0.09	1.315308894	0
16.33	8.362798225	1
0.29	1.443126507	0
22.38	8.368137961	1
18.73	9.112589781	1
23.78	9.027057508	1
0.17	0	0
0.19	1.12995787	0
0.08	0.8249731281	0
0.14	0.7371088403	0
0.23	1.593818546	0
22.58	8.283938706	1
0.11	1.950925424	0
0.1	0	0
36.69	9.769378597	2
18.74	8.896317679	1
18.86	8.424037972	1
0.14	0	0
2023-06-22	7.902749962	1
0.1	0	0
2023-12-18	8.495435788	1
21.47	8.389801205	1
0.18	1.457666742	0
0.11	1.170988742	0
20.87	8.445612038	1
0.19	0	0
0.16	1.561135379	0
2023-11-21	9.182944585	1
0.16	0	0
18.89	8.317241278	1
2023-02-18	8.393730598	1
0.1	1.452441697	0
17.83	8.795263201	1
0.14	0.9553303348	0
0.13	0	0
0.19	0	0
0.08	0	0
2023-09-21	8.369123117	1
36.94	9.305551244	2
0.21	0	0
23.37	8.574606979	1
17.33	8.264420554	1
20.85	8.487981914	1
0.07	0	0
20.85	8.423342613	1
0.24	0	0
0.27	0	0
18.95	8.440199428	1
21.16	9.176832197	1
0.15	0	0
0.2	1.170079541	0
0.14	2.142695118	0
23.23	8.336646501	1
0.19	0	0
2023-07-17	9.480843035	1
0.15	0.8201270196	0
20	8.179555518	1
16.42	8.592368504	1
18.82	8.568040419	1
0.13	0	0
0.13	0	0
21.23	8.43369735	1
22.89	8.301185569	1
0.14	1.099198617	0
0.16	0.7278738411	0
38.68	9.896571364	2
20.29	8.122729217	1
0.16	0.8977047182	0
25.52	8.585320353	1
2023-04-19	8.345024236	1
0.14	0	0
24.61	8.838668418	1
0.11	0	0
0.07	1.015070504	0
20.25	8.111233988	1
21.75	8.899826922	1
0.12	2.262866686	0
19.27	8.357039198	1
24.69	8.770813288	1
19.93	8.597147038	1
0.16	0	0
39.84	9.350916594	2
24.76	8.508756673	1
2023-07-19	8.535436613	1
17.35	8.294301364	1
2023-07-15	8.31258758	1
0.12	0	0
0.08	0	0
0.1	0.7509845794	0
0.09	0	0
0.49	0	0
0.09	0	0
0.16	0	0
0.04	0	0
0.13	0	0
2023-03-22	8.020041422	1
0.1	0	0
0.14	0	0
0.33	1.152721245	0
0.22	0	0
0.45	0	0
0.16	0	0
0.1	0	0
0.44	0	0
0.08	0	0
19.76	8.76588008	1
0.29	3.382038922	0
19.32	8.200824676	1
0.14	0	0
19.26	8.207173713	1
0.04	0	0
0.58	0	0
0.04	1.039115401	0
2023-05-18	8.349777902	1
0.07	1.250038002	0
17.69	9.015385602	1
0.09	1.677188999	0
0.09	1.347028003	0
19.25	8.401665511	1
0.09	0.9687246636	0
0.29	1.836375402	0
0.14	0	0
0.1	0	0
0.16	0.8279467887	0
18.83	8.933157853	1
0.19	0.7951629488	0
42.22	9.708914735	2
0.16	0	0
19.83	7.93379781	1
2023-07-19	8.485757009	1
22.89	8.367714309	1
42.3	9.442745174	2
15.95	8.483658216	1
0.15	0.4635965378	0
0.5	0	0
21.79	8.027401308	1
2023-04-21	8.074500028	1
19.79	8.63008428	1
21.79	8.444305368	1
19.23	8.779767274	1
0.12	0	0
0.17	0	0
20.79	9.276324572	1
23.35	9.120024512	1
0.11	0	0
38.77	9.71237789	2
38.81	9.065216018	2
0.17	0	0
0.2	1.023550279	0
40.25	9.283120288	2
0.09	0	0
2023-07-17	8.868024808	1
20.25	8.274222718	1
2023-04-18	8.300989999	1
2023-09-20	8.546080177	1
0.24	0	0
2023-09-19	8.413500662	1
20.49	8.715352081	1
0.19	0.825954316	0
25.83	8.772544823	1
0.23	0	0
0.12	2.224218351	0
0.16	0	0
0.08	0	0
18.51	9.599920679	1
0.14	1.238602145	0
2023-03-18	8.62614477	1
20.81	8.489904381	1
0.16	0	0
0.09	0	0
0.08	0	0
19.93	8.298801578	1
2023-01-19	8.561243285	1
0.1	1.464168396	0
38.82	9.138863286	2
0.15	0.9712691433	0
19.15	8.468951457	1
21.68	8.049856859	1
19.55	8.112774802	1
0.11	0	0
20.18	8.485469105	1
0.11	1.549115362	0
0.09	0	0
0.08	0	0
0.1	0	0
17.28	8.670400077	1
17.64	8.764312659	1
21.85	8.403794902	1
0.09	1.102531002	0
0.15	1.173032255	0
0.09	0.765960593	0
0.12	0	0
0.13	0.848145621	0
0.06	1.296500672	0
21	8.083112308	1
0.11	0	0
19.52	8.819786668	1
0.12	0	0
2023-12-23	8.658575209	1
14.87	8.324554458	1
0.17	0	0
0.09	0	0
0.13	0	0
0.16	0	0
15.48	8.822950853	1
0.17	0	0
17.14	7.785768069	1
0.05	0	0
20.19	7.865421249	1
18.74	8.484582132	1
0.11	0	0
0.12	0	0
0.06	0	0
0.15	0	0
18.52	9.002780676	1
0.32	0.9913993082	0
0.15	1.051431575	0
18.85	8.448358374	1
2023-08-21	8.688341532	1
0.15	0	0
0.09	0.8268269891	0
22.38	8.507047552	1
0.05	0.8593031561	0
2023-01-18	8.824075604	1
0.14	0.9347148145	0
0.19	0	0
0.23	0	0
0.09	0	0
2023-11-21	7.984021624	1
0.04	0	0
0.17	0	0
0.1	0.8429746702	0
37.02	9.613392199	2
0.02	1.015317998	0
0.05	0	0
0.11	0	0
18.83	9.005670839	1
36.69	9.409624044	2
0.17	0.9068001185	0
0.19	1.01180063	0
0.12	1.460393978	0
0.09	0	0
0.25	0	0
18.86	7.926885582	1
0.14	0.9171940177	0
2023-06-22	8.473936489	1
0.1	0	0
0.18	0	0
2023-11-21	8.416910395	1
18.89	8.193232487	1
23.17	8.15679487	1
0.14	0	0
0.13	0	0
0.07	0.4693709564	0
20.58	8.201475854	1
0.19	0.9149787494	0
0.08	0	0
36.94	9.340319733	2
23.37	8.742249302	1
17.33	9.049239367	1
20.85	8.344638562	1
0.07	0	0
0.07	1.111982744	0
20.85	8.139348464	1
0.24	0	0
21.76	8.910309322	1
0.07	1.058029532	0
0.2	0	0
0.18	1.117013732	0
18.32	8.699773188	1
23.23	8.654945998	1
0.19	0	0
23.71	8.739012073	1
42.72	9.394770519	2
0.26	1.258181525	0
0.17	1.304274832	0
18.82	8.531077	1
0.18	2.375491153	0
0.13	0.7460183753	0
0.1	0	0
22.76	8.188927912	1
22.89	8.327863701	1
38.68	9.647342229	2
0.29	0	0
20.93	8.463750256	1
42.09	9.055824806	2
0.09	0	0
39.08	9.731397556	2
0.13	1.930385154	0
0.07	0	0
0.22	1.185910627	0
0.12	0	0
19.27	8.554816377	1
19.65	8.258059036	1
19.93	8.544749468	1
0.16	0	0
39.84	9.262969123	2
0.13	0	0
21.24	8.611296555	1
0.13	0.8621868051	0
0.12	0.7575918663	0
0.16	0	0
0.16	1.811861488	0
0.12	1.324798626	0
0.21	0	0
0.07	0.81398395	0
2023-05-20	8.7606044	1
17.74	8.43041258	1
0.49	1.522340875	0
0.09	0	0
0.04	1.046698073	0
0.13	0	0
23.68	8.60463269	1
2023-03-22	8.760205295	1
2023-03-22	8.056583857	1
0.14	1.01529048	0
0.33	2.093669468	0
0.22	0	0
0.12	2.16530814	0
19.58	8.429339015	1
0.1	0.6864075316	0

## Sheet: fig_2c_Sfig4-6
Figure 2c & Supplementary Figures 4-6: Normalized gene expression for the pass 2 selected genes (Supplementary Table S4)
TAS2R30	FABP5	GSTM1	SRGAP2B	PCP4L1	GTF2A1	HBA2	PMFBP1	KRBA2	ERN1	ZNF699	NNAT	PLCXD2	FAM153B	GABRR2	MLANA	Status	IA_pattern	Time
0	7.581027645	8.635998034	6.011056106	4.868826093	7.708144529	19.53149756	2.178667705	5.752488781	9.00626946	6.049979748	5.603456076	4.580615405	5.180845128	5.550149122	5.180845128	Case	IAA 1st	0
1.61793424	7.572478426	9.049084831	3.745894916	1.61793424	5.295833839	19.48211252	1.61793424	4.439192448	6.333961476	3.952842892	2.84961039	3.630106925	3.366264194	3.043122762	3.952842892	Case	IAA 1st	0
2.254022995	7.01328126	0	6.93765155	5.822963226	8.68629796	19.04484356	4.61842644	6.530214423	9.486475436	7.709419274	6.43912504	6.358561496	5.471066552	5.915981085	5.560221728	Case	Other	0
0	8.757181408	0	6.159153714	4.752779865	7.264879637	17.66904684	3.600027629	6.128890993	8.711963826	6.232144563	5.103409274	5.19389343	4.867193591	4.539278535	4.973196606	Case	Other	0
0	8.317291867	0	3.037112069	0	5.814162814	19.70022204	1.766731231	2.723904102	6.253391592	3.788168349	1.766731231	3.788168349	0.8487503641	0.8487503641	3.171431523	Case	IAA 1st	0
1.512239561	6.890390041	1.512239561	6.366516356	4.217152225	7.437001556	17.62683997	3.598740406	6.138930958	8.855507025	6.50537436	4.893077646	4.700943925	4.893077646	4.648627984	4.418039845	Case	IAA 1st	0
2.968738729	6.888140037	2.349679262	6.275740351	5.01841922	8.084325854	18.79017522	4.120056337	6.026535486	8.729171895	6.614193293	6.374034132	5.687369062	3.400527201	6.142635144	4.75212548	Case	GADA 1st	0
2.927341847	7.609164018	9.785262523	6.228804092	4.910307197	7.388002577	17.86685876	3.829255943	5.75105127	9.115493412	6.06761185	5.196851151	4.468755355	4.552380473	5.917996784	4.285388181	Case	IAA 1st	0
2.454249405	6.370950574	7.983083139	7.116537208	5.77513882	8.678865875	18.10631443	4.68041077	6.390343804	10.44307481	7.381718848	6.761906234	6.115288372	5.445019905	5.942133717	5.552219112	Case	GADA 1st	0
0	6.190513562	8.515820618	5.829018911	4.660005447	6.945051273	17.95784858	3.883568999	5.908927743	8.33236821	5.889361633	5.482414357	4.169683907	5.947281439	4.033707639	4.749543846	Case	IAA 1st	0
2.039934719	6.971437434	8.356620411	6.916743723	5.666651725	8.443018193	19.00250614	3.3697188	6.409921564	9.77404189	7.633933158	6.536238544	6.21214765	5.201284752	5.005520907	5.318438518	Case	GADA 1st	0
0	6.287303207	2.059566437	5.600779727	3.657438448	7.100664798	19.33763986	4.161827541	4.719669774	8.067270054	6.227553093	4.719669774	4.39697214	2.385379529	4.660647857	3.880748572	Case	Other	0
2.304199297	7.308860547	8.091627661	6.537737578	5.631691296	7.945600693	18.63623365	3.948858068	6.537737578	8.73607962	6.244881741	6.475238874	5.079994092	5.470154803	4.963404008	4.697472123	Case	IAA 1st	0
1.852498713	6.665807238	0	7.521895408	5.072133161	8.855464762	18.71145049	4.6896841	6.840330038	10.28676335	7.850437475	6.236887767	7.136498313	6.211694217	5.698201674	5.869069976	Case	GADA 1st	0
1.04941259	6.635336525	8.400671974	7.539591922	5.487266576	8.800866851	18.79405414	3.256632666	6.049868273	9.838545868	6.979035011	6.471095293	5.18188454	5.554482644	5.618705989	5.138731887	Case	GADA 1st	0
2.385097714	8.395712085	8.574182381	6.07734425	4.776035848	7.545712737	18.09234672	3.657117545	5.246339229	8.316690719	6.121774592	4.660313111	4.244211209	3.392802928	5.36198001	4.161498487	Case	IAA 1st	0
0	6.887261856	0	6.054002879	5.097606429	7.214338939	19.26383549	4.139137775	6.031269448	8.72004734	5.984698838	5.911896836	4.511827401	5.007303287	3.751138159	4.637562458	Case	IAA 1st	0
2.364043751	7.258306732	8.13795935	7.624568995	3.416695274	6.872178255	19.30278673	1.912806479	5.54316314	7.831392862	5.54316314	4.694249427	3.416695274	4.246039902	5.152492098	4.136884707	Case	IAA 1st	0
0.7412708899	7.647310099	9.006014346	6.913527366	3.7103557	8.158754347	18.08781047	3.782545655	5.925445283	8.69604608	6.968722508	5.774307964	5.644729825	3.782545655	3.179474937	4.995294438	Case	IAA 1st	0
2.010373918	6.22308293	8.710749775	6.203451578	5.057792789	7.521534472	18.67688347	4.100469204	6.628384917	9.294564045	7.183644896	6.64303311	5.013385646	4.920247588	4.405477919	4.920247588	Case	IAA 1st	0
2.141815759	7.560137328	1.09607545	6.183418984	3.164153343	7.150536814	18.64359486	3.756485503	5.937800112	8.304463066	6.249630584	5.539436499	4.6376218	3.756485503	5.087207783	4.702099146	Case	Other	0
0	6.270607598	9.404410677	6.235879497	5.089685764	7.996163145	18.14944876	4.053814349	6.337652246	9.334323229	6.760492305	6.447968613	5.833029292	4.131442475	6.57843563	5.607105266	Case	IAA 1st	0
3.348384695	6.342708591	8.541398806	6.342708591	5.473148999	7.875300325	18.91839149	3.462063027	6.456817792	9.197646205	7.406599396	6.357475666	5.172738968	6.028912212	4.835682844	4.835682844	Case	Other	0
2.458635076	7.215778794	8.911169266	5.799943758	4.642921535	7.141140341	18.06244386	3.208585041	6.27516336	8.811205861	6.246966717	5.982035361	4.408463156	3.780456932	4.598979392	4.642921535	Case	IAA 1st	0
2.826807921	6.431796109	8.408156855	7.0014062	5.127550769	8.26031743	18.94299064	4.66562602	6.446274073	9.922003186	7.285289367	6.088423256	5.803620515	6.516561545	5.015508574	5.389695669	Case	Other	0
1.988982239	7.155318541	0	7.280005788	5.570561349	9.122308246	17.14705272	4.233996302	7.19484413	10.27416877	7.811904489	6.57040737	6.779839927	6.270882624	6.175317944	5.939725622	Case	GADA 1st	0
1.395627279	6.0136887	1.395627279	6.946347127	5.688233697	8.033228487	19.05924229	5.139617405	6.217159269	9.687672702	6.927139876	6.57893412	5.900071053	5.07127291	5.384593163	5.593946738	Case	IAA 1st	0
3.046769619	7.520638648	8.882936585	5.724727323	3.956724934	7.462411852	18.50672401	3.507993098	5.181115296	8.804751501	6.591924662	4.751753567	2.040180358	5.005835361	4.220342358	4.372636873	Case	GADA 1st	0
1.025889945	7.279805969	8.551030055	6.526490248	4.296594778	6.981647449	17.68227995	3.954848714	5.665003931	7.964003564	5.957373456	5.573788884	4.218444556	3.21563519	3.954848714	4.218444556	Case	IAA 1st	0
1.365787864	6.506187853	8.097244487	6.402415642	5.496998112	7.823592387	19.78056474	3.925480386	5.445713384	9.806155747	6.779059398	6.402415642	5.279920184	4.067957267	5.279920184	4.426480382	Case	Other	0
0	6.652366808	0	6.634400995	5.666638083	7.463771948	18.4575972	4.102964093	6.242102103	8.819068543	6.501956401	5.735674308	4.386695837	5.30712852	5.701569098	4.762498144	Case	GADA 1st	0
0	6.379493999	0	6.101808489	5.611653113	8.291709965	17.07336795	4.303198198	6.227411532	9.352809856	7.217751914	6.581221031	5.342216959	5.414438258	4.579356462	5.414438258	Case	IAA 1st	0
2.313070348	7.178820037	8.440162185	6.603742636	6.097604949	8.727037602	17.65244965	4.689786769	6.480895977	9.342083126	7.596306648	6.274464112	5.632997933	4.989266856	5.346742574	5.481019554	Case	IAA 1st	0
2.006825418	6.563585815	8.133182222	7.064307678	5.841824375	8.339982127	17.97382342	3.708835658	5.963143497	9.860832632	7.208704079	6.2943794	5.736842811	5.939682127	6.138246915	5.652768283	Case	Other	0
1.886887921	6.767318863	8.779668277	5.631412354	2.677334944	6.903617914	19.35368789	2.95343557	4.581116755	8.224818902	5.118092739	4.103513981	2.677334944	2.95343557	4.660226537	4.212520906	Case	IAA 1st	0
1.108091925	5.959932233	0	6.97504766	6.335151836	9.287772309	18.41959316	4.8447114	6.776455954	10.42280224	7.502029535	6.335151836	6.182839765	5.451452953	5.848612378	5.877257915	Case	GADA 1st	0
0	7.264993316	0.894119943	5.399404946	2.975961535	6.068297635	17.19016138	2.809276747	5.80587165	7.488346112	4.74169756	5.399404946	2.620786993	3.384496693	3.70250927	3.881235235	Case	IAA 1st	0
1.425042296	7.580675249	8.144628184	6.345697929	5.093506653	8.748764142	18.5732724	3.856168012	5.985347361	9.243162837	7.061462282	5.779447775	5.31325114	4.620183583	5.163013876	5.430639653	Case	Other	0
1.113356748	8.087950069	8.791566946	4.794943054	2.499256006	4.911073684	20.00450112	2.499256006	3.903213131	6.625455978	3.519964536	3.659335997	2.499256006	3.786421648	3.519964536	3.19288711	Case	GADA 1st	0
2.463399063	7.278611945	8.134113352	6.626850305	4.691160192	7.443611578	19.32912157	2.958419344	6.164651269	9.413700935	6.322199548	6.280909578	4.464059244	2.81151102	5.746224144	5.059984498	Case	IAA 1st	0
2.155794185	6.700341744	0.7580709701	5.884185971	4.614812545	7.870017926	18.10351587	4.297422534	6.013304911	8.526433404	6.802147234	6.494549732	5.454706331	2.852208616	4.973336753	5.723615423	Case	GADA 1st	0
1.90267646	6.611470403	0	6.192364572	5.599230826	7.304141966	18.48331828	4.398244732	6.1184543	8.131261972	6.345996375	6.484831113	4.398244732	5.229619797	4.398244732	4.334384867	Case	IAA 1st	0
0.8839987794	6.919562312	1.822301975	6.11861217	4.3537551	7.016958459	18.65360168	4.229215043	6.1533012	8.209812605	5.595356607	5.911304247	3.774233734	3.682210099	5.086352962	4.019586426	Case	Other	0
0.9516156205	8.520196799	8.689685121	6.410465889	4.76304206	7.913174175	18.19621352	4.605905118	6.441806001	9.354968041	7.021225942	6.206621923	6.772787338	2.914231769	5.033743146	5.684763045	Case	GADA 1st	0
1.008442281	6.758145998	9.285934998	7.07199203	5.77141296	8.146058685	19.06524246	4.716631267	6.320404311	9.962262308	7.1356561	6.104052126	5.631203667	6.631374489	5.475886615	5.103805922	Case	GADA 1st	0
1.236474067	5.822857786	9.531653864	7.896867889	5.068209591	7.459040902	18.78066115	3.391429261	5.638766316	8.637973788	6.563450414	6.478232162	3.566785643	1.236474067	5.180375143	5.427700385	Case	Other	0
1.720425194	7.151403344	0	6.622809484	5.192892242	7.316309812	18.86923269	3.884794317	6.14990401	8.332470382	6.325333559	6.028334512	3.884794317	4.358280109	5.976685516	4.714173324	Case	IAA 1st	0
1.509271549	6.828408473	0.9436073235	6.718860818	5.017622009	7.198556542	18.46975108	4.533560369	6.208345105	9.238250347	6.756308598	6.345712634	4.842975827	5.76959239	5.209840201	5.245391215	Case	GADA 1st	0
2.166200288	6.953800611	1.456384841	5.760169153	4.809161113	6.723175038	19.01328348	3.519188483	5.688788996	8.27889188	6.145024018	6.374645321	3.984196246	1.456384841	5.688788996	4.667822826	Case	IAA 1st	0
0	6.683307168	7.888296457	6.92215399	5.664756718	8.926981637	18.64773587	3.651342223	6.582454344	9.92721356	7.090756615	6.396916691	6.206715296	5.490156593	6.183946696	5.452549688	Case	GADA 1st	0
0	7.557448441	8.869117323	4.804390435	3.25891403	5.77834127	19.64540942	2.560382538	5.607677909	6.218773628	5.141207353	4.275744801	3.061423874	3.25891403	3.972317886	4.275744801	Case	IAA 1st	0
1.804896213	7.33494292	1.804896213	7.101617145	5.621117377	9.354113893	14.94374467	4.445175025	7.312482577	9.708227718	7.832622075	6.678414252	6.801793915	5.645282528	5.907506457	6.21254041	Case	GADA 1st	0
0.9899806139	9.605625632	0	6.761434947	4.373172526	7.495701645	17.20528704	4.1509407	6.189618141	8.38934165	6.228085089	6.024592057	4.681109497	3.303842796	4.504333264	4.681109497	Case	IAA 1st	0
1.320558832	6.355297038	0	5.759310518	4.127130734	6.9255139	18.34463448	1.998288218	5.567620878	8.857256878	6.880379583	5.398650682	4.245764925	3.928604315	4.951987179	4.843286687	Case	IAA 1st	0
1.661182984	7.600107033	10.22260437	6.005863881	5.016139035	6.177339809	18.72570061	3.099236546	5.586163571	7.48725722	5.865747523	3.912451009	2.679625115	2.552427383	4.106070367	4.060046736	Case	Other	0
0.814552117	7.247848361	0	5.608850042	4.145069718	6.161160953	17.51551501	4.373477951	6.066335281	7.860586559	5.797795055	6.033289199	4.01569749	2.657929076	4.935050951	4.615964384	Case	IAA 1st	0
1.248681465	6.972116559	0.755418102	6.563530686	5.619661043	7.926109181	16.35684669	2.846611002	6.542384673	9.139251458	6.573988587	6.234904415	4.481023968	5.27971796	5.557780434	5.227679462	Case	GADA 1st	0
2.04570763	6.760496	8.336560143	6.746551264	4.144593463	8.303605296	17.34539679	4.144593463	6.249638298	8.838569152	7.08253831	6.399744111	6.345268121	4.517357678	5.518708915	5.344506351	Case	IAA 1st	0
0	7.460907673	0.8814393428	5.687417369	2.785652283	7.433053852	17.96527553	3.236052191	6.113100313	8.49435424	6.696966172	4.968995881	3.100962657	4.348436632	3.236052191	4.087635446	Case	IAA 1st	0
2.499175981	6.79617945	9.107684887	6.845663064	5.1344911	8.67584316	19.21932718	3.903122408	6.602511804	10.00003059	7.086986469	6.237601702	6.494966967	5.594305065	6.237601702	5.369166656	Case	GADA 1st	0
0	6.961220838	8.438196973	5.945188735	4.824552629	6.586178478	18.83773493	3.393429214	6.078026172	8.848479243	6.176137454	6.152228026	3.814922618	6.026349474	5.286599497	4.995543675	Case	Other	0
0	7.935076811	1.703457715	2.957992121	0	3.618711943	21.16539505	2.957992121	1.703457715	5.899101945	4.252055814	0	3.618711943	1.703457715	2.957992121	2.957992121	Case	IAA 1st	0
0	6.356023446	8.517763117	5.847561862	3.865902191	6.806091513	17.178518	3.062768005	5.617511202	8.460980672	5.930207259	5.363650132	3.554674838	4.756383461	4.527772678	4.694677348	Case	GADA 1st	0
1.963347619	7.070220464	0	6.25533283	5.595774596	7.905317873	18.77322668	4.707655629	6.475024777	9.793324995	7.028105627	5.759166418	5.784685879	7.521038612	5.161722305	5.274095928	Case	IAA 1st	0
0.9115203848	6.713711752	0.9115203848	6.228938893	5.375985795	8.780544144	17.19656958	4.952096376	6.761355313	9.587318758	7.410723887	7.149384206	6.560544361	3.418364643	5.864600699	5.031966969	Case	IAA 1st	0
1.607081936	6.662079771	8.733414428	4.732235607	5.032031731	6.098654648	18.38312907	3.730977136	5.032031731	7.548574526	5.241623184	5.524180011	3.028962783	4.675601761	3.730977136	4.675601761	Case	IAA 1st	0
2.469859259	7.774227498	0	6.682203895	4.865293507	9.303885156	16.78889256	4.51042445	6.491564354	10.12294551	7.446455421	6.548650964	6.669391397	1.493626309	6.44721634	5.3558302	Case	Other	0
0.919433611	6.949111565	1.224694105	6.149193304	5.361479495	7.092637038	16.78098537	4.013760094	5.892024381	8.948160025	6.529285188	6.158224642	4.883812556	5.281080096	4.947712088	5.124003792	Case	IAA 1st	0
2.52945554	7.106865534	0.8444576307	5.675876428	5.509474689	7.602351971	18.18419873	4.438647435	6.770831465	8.925731394	6.760282081	5.903848812	4.20968502	3.503687686	4.490629089	5.036660838	Case	IAA 1st	0
1.748986933	6.344857521	0	6.386170484	5.247643433	6.83717098	19.17828645	4.42384344	6.213307646	9.393121954	6.243595041	5.907626522	4.710745577	4.79496399	5.122847404	4.986225209	Case	GADA 1st	0
2.201445151	6.153567589	0	5.894580682	5.137269241	6.988445452	18.45197275	4.104109546	6.259034501	8.742910823	6.241983447	5.551280025	4.807122401	4.807122401	3.857756492	5.022134099	Case	IAA 1st	0
0	7.210002368	8.958443014	6.517066198	4.39229413	7.905805045	18.73125499	4.026256369	6.011860891	9.347792326	5.873962813	5.784418383	4.748563967	3.01054782	4.39229413	4.926533976	Case	GADA 1st	0
1.41426541	6.793191461	0	6.53275637	4.141792378	8.603629692	16.4744979	4.332726487	6.887518139	9.866559311	7.451355969	6.887518139	6.726696575	5.134936296	5.869150308	5.548254672	Case	IAA 1st	0
2.664856628	7.403112174	0	6.110737948	4.720979037	8.334648634	16.50716323	4.19852081	6.41161055	8.654487899	6.839328654	6.053874304	6.053874304	5.57710777	5.046572127	4.720979037	Case	Other	0
2.278637768	8.130746586	9.685526384	7.240654316	5.674645535	8.070000735	19.20840684	4.591749706	6.454083837	9.509903645	6.389260648	6.516119203	5.50144716	2.760922149	5.728046842	5.156629692	Case	GADA 1st	0
1.129875255	6.127779645	1.129875255	5.528544143	5.669954329	7.028297303	17.47845527	3.54789194	6.176001368	8.505658514	6.39554051	6.474784258	5.099091024	1.755655172	4.559465214	5.37175183	Case	IAA 1st	0
1.324411611	7.939284992	8.33504087	7.263853129	5.379076709	8.999189192	16.27215327	5.183931951	6.732018304	9.898950245	7.750631906	6.57014726	7.277905726	4.886639833	6.070164355	5.640678406	Case	IAA 1st	0
2.857058064	7.49878115	0	6.902820135	5.399834132	8.866982491	18.61797881	2.857058064	6.096977064	9.345444724	7.112679244	6.360886141	5.522514585	4.628329239	5.671375688	5.168884098	Case	GADA 1st	0
0.9128137641	7.255753623	0	6.692019954	4.684593707	7.913476916	18.60941812	4.780384452	6.508378185	9.369095596	7.088048531	5.992602702	4.954767308	7.196211515	5.845331674	5.347740922	Case	GADA 1st	0
0.9093420699	6.569342196	9.32857618	6.224346271	4.677467963	7.406096507	17.83459761	3.993602731	5.965165844	8.903082542	6.912095008	6.137030324	4.677467963	6.024758046	4.905939517	4.57488309	Case	Other	0
2.780608992	6.602061289	0.794043936	5.291465516	3.059922711	6.39118096	18.27677913	3.181612613	5.492996408	7.845399187	5.77021429	4.656474732	3.586034382	3.671615724	2.927014905	4.274127323	Case	IAA 1st	0
1.824858285	6.318757607	9.720949378	6.386094713	5.089811112	8.443281582	19.12872828	4.91844843	7.226404876	9.654227025	7.639031844	6.682417143	6.429301098	5.290602477	5.089811112	5.731340817	Case	IAA 1st	0
3.455762505	7.070134921	0	6.689489473	5.353614052	7.981821343	16.80149956	4.299948862	5.956030326	8.344704014	6.50380252	6.040418824	5.396938567	4.55072431	4.625483392	4.696558639	Case	GADA 1st	0
0	6.704988836	8.471070398	6.704988836	4.822439942	7.642835329	18.99524061	4.665046937	6.406545463	9.667121584	6.563470621	6.285567566	5.093521646	5.487545901	5.212082065	5.093521646	Case	GADA 1st	0
0	7.208057755	1.515484427	5.182692845	4.805021402	6.553781403	18.80367372	3.709639423	5.356403867	8.426163777	5.06744906	4.897903306	2.908105474	3.076523588	4.653422665	3.488542582	Case	GADA 1st	0
0	7.884285432	1.611054082	4.206750328	1.611054082	4.844943898	19.78099883	2.029320098	4.429448258	6.481464103	4.622322424	3.736442202	2.353181841	1.019612791	3.736442202	0	Case	IAA 1st	0
0.9882908581	6.942459831	8.507931436	5.591679479	4.677837134	6.883574043	17.87932036	4.299598851	6.021239173	8.656023824	6.126566884	5.7842641	4.299598851	3.300782731	4.784687249	4.621290054	Case	GADA 1st	0
1.257687405	7.08681327	0	6.811081988	4.62346099	8.275328192	18.67246011	4.450671634	6.250214231	9.483889163	7.144691539	6.250214231	5.417300415	5.161002292	4.450671634	4.849120011	Case	GADA 1st	0
3.217689618	6.413047751	0	6.7515752	5.633187498	7.97312274	19.27697772	4.482232952	6.686609467	9.191255134	7.21024256	6.565365938	5.193145202	5.796034412	5.525856031	5.885591708	Case	GADA 1st	0
2.98668192	6.83456774	8.674222002	6.664398732	5.524257312	8.391373728	17.51133353	4.900160119	6.414004915	9.955130125	7.250093127	6.471439872	6.312886682	5.726522414	5.524257312	5.55999928	Case	GADA 1st	0
2.841740559	6.360083803	7.977420238	6.680164939	5.959165425	8.73369736	16.92636511	5.03532806	6.958574592	9.771701949	7.625372526	6.065209985	6.334862302	5.096635212	4.834030361	6.095560765	Case	Other	0
0	5.598794013	0	6.470899038	6.470899038	8.930753651	17.19750513	4.212604588	7.022078346	10.46823479	7.74537725	6.902748997	6.366523597	5.253402719	5.291908508	5.213840954	Case	IAA 1st	0
2.121891048	6.634362925	0	6.758683117	5.365681779	8.066593704	17.50670118	3.467008543	6.387129502	9.40325908	6.913817278	6.859315399	5.964978131	4.321805406	5.74213316	5.200123905	Case	IAA 1st	0
1.997829173	7.460645631	9.477394217	6.367827266	5.345904109	7.649964211	18.71455034	4.50502686	6.079296655	9.084573007	6.785033624	5.945519001	4.063367037	1.698435994	5.945519001	4.551817007	Case	GADA 1st	0
2.539687885	6.145925297	7.994194094	6.329866784	5.906391381	7.902822979	18.51230883	3.236585373	6.329866784	9.365012099	7.135702388	6.531038414	5.259777075	1.768635749	6.121191702	4.958445992	Case	GADA 1st	0
1.693870827	6.979261692	1.693870827	6.348170185	4.73904936	6.927217701	19.39377256	4.545496272	5.939023518	8.921628328	6.328241698	5.829872203	4.321892282	5.109717246	4.909680196	5.404353447	Case	Other	0
1.052303504	6.230642106	8.04488814	6.896298832	6.078481386	8.602348773	19.04790334	4.742659613	6.230642106	9.639861829	7.178857533	6.593527386	6.271323494	2.89589017	5.187319146	5.773255852	Case	IAA 1st	0
1.404165714	9.411649015	9.365576076	3.983661444	0	6.542447268	18.41426728	1.404165714	5.012849787	6.542447268	4.375718027	2.923451091	1.404165714	1.404165714	0	3.206836102	Case	Other	0
1.897419083	5.619114129	0	6.448013445	5.619114129	8.450629996	18.03357033	4.327560133	6.53538733	9.643062789	7.12926784	6.960630398	5.929794524	4.327560133	5.86380685	5.29117838	Case	GADA 1st	0
0	6.720601625	0	6.438188709	5.050617169	8.147650069	18.00983066	3.706364196	6.346188042	9.303323116	7.337294197	5.454730952	5.581191593	3.550188686	5.905163051	5.215697394	Case	IAA 1st	0
1.424837596	6.743421977	1.424837596	3.236372265	3.359891517	4.930015725	19.81129962	3.236372265	4.930015725	5.844039911	3.101279001	3.677384126	2.381866671	4.087972462	1.424837596	2.952216323	Case	IAA 1st	0
2.535815267	7.131057442	8.731032561	6.220820429	3.944589948	7.627612922	19.243183	4.21695901	5.516994818	8.670015729	6.339566403	3.169669764	3.944589948	3.608545636	5.240034781	4.817346295	Case	IAA 1st	0
0.8171628398	6.698518231	9.071907479	7.149324997	5.23162461	8.336727953	18.21110059	4.904658906	6.088534063	9.630545947	7.202535471	6.932487377	6.197395075	2.265943326	5.701821266	5.397276945	Case	IAA 1st	0
2.95988823	6.774657781	9.342152785	7.267242308	4.479655641	8.230340796	17.57033491	3.658091347	6.539514438	8.887851938	6.668755796	5.837499744	4.909766954	2.768073007	5.347494103	5.277160294	Case	IAA 1st	0
0.9799685456	9.290635447	0	6.109978302	4.283627404	8.164364869	18.83822997	2.964760293	6.15003996	8.737825364	7.119812462	5.867227379	6.33518733	4.484994785	4.420945204	4.716057093	Case	IAA 1st	0
1.166580904	7.107760789	0	5.864442954	3.99435233	7.757215189	17.92006397	4.827076874	5.801437763	8.6142102	6.788445289	6.420309989	6.065527169	4.762380901	3.99435233	5.517668233	Case	GADA 1st	0
0	6.246819481	1.665493648	8.268515731	4.361066223	8.780667066	17.3449712	5.069673257	6.327078253	9.35020227	7.226866783	6.267306624	6.139778434	3.918332963	6.287506906	5.640244662	Case	IAA 1st	0
0	10.55106317	9.536370359	6.313218194	4.205435533	6.869232633	19.06930547	3.455570535	5.59575279	7.767261177	6.093846423	4.890712987	5.396732359	2.244575058	3.610809308	3.750954819	Case	IAA 1st	0
0	7.631372564	0	5.01725189	1.318763235	4.877543672	18.80891891	1.996042839	5.470573634	6.821316449	4.549535238	2.802831565	1.996042839	1.318763235	2.455114177	2.455114177	Case	IAA 1st	0
2.265856951	7.700282993	9.599128109	5.923163483	5.892653348	6.427549226	18.77884995	4.129892978	5.95304173	8.867330059	5.423020115	5.861484018	3.775893396	4.23091008	4.576304484	4.576304484	Case	GADA 1st	0
2.385399251	6.531992292	0	5.76858686	4.640448234	7.739122651	17.95760728	3.616635255	6.369485812	8.87207129	6.553782365	6.186323121	5.386830044	3.616635255	5.434589827	4.934242569	Case	IAA 1st	0
0	6.672069028	2.496339643	5.338475066	4.59768612	6.361840301	19.27571188	4.108425783	6.118467104	7.461521457	5.418954972	6.570023122	4.007930138	3.783134989	4.290577766	4.45228838	Case	IAA 1st	0
1.48126588	6.129067353	0	6.97199817	6.252879461	8.833370038	17.56216497	4.098236292	6.269730395	9.736512838	7.76702082	6.351153397	6.218575378	5.545176661	6.183435712	5.726998592	Case	Other	0
1.334609596	5.951468653	8.290133188	5.91554043	4.664093427	7.821880406	17.20845526	2.825437412	5.76215021	8.569840369	5.395609545	5.590489422	3.719903827	3.542815904	5.170231997	4.82768187	Case	Other	0
2.720591001	7.035628192	0.8470150554	6.511936354	5.042251037	8.853908901	17.70322925	4.815491582	6.972795588	9.090022531	7.572205808	6.765994511	6.420721415	3.942791956	6.002325738	5.588797023	Case	IAA 1st	0
2.667923225	6.657676547	0	6.631941122	3.549702926	7.444181936	18.79076821	3.025061168	5.511788752	8.135720414	5.86099907	5.331669558	4.367056652	4.236527568	4.795750585	2.667923225	Case	Other	0
2.118371794	6.401748343	0	5.796665061	4.957836933	6.645976511	18.75354433	3.309190285	5.509711177	8.40320665	5.105190416	6.107577791	3.137189498	5.578591836	4.79370295	4.470291517	Case	Other	0
2.615276398	7.144565649	1.018264664	6.478832374	4.735361271	7.862691542	18.98935205	3.940799726	6.013011778	9.136898025	7.215962825	5.427764629	5.122709085	2.83852564	5.763544901	4.735361271	Case	Other	0
1.065154117	6.032347958	8.570085305	5.932666808	5.253284958	7.813400557	18.15237197	3.81851527	6.008065893	8.810190152	6.726146828	6.41132948	4.766459543	6.125584642	5.16818424	4.766459543	Case	GADA 1st	0
1.970852948	7.002051435	0.9806342072	7.342063845	6.056100845	9.020874076	16.13325064	4.931892215	6.772999029	10.41670277	7.911477599	6.666440068	6.907744332	6.222047946	6.359504616	6.131478801	Case	IAA 1st	0
3.115508272	7.438826755	0.9696435299	5.399490231	4.798775635	7.950104777	16.10208855	3.942547327	5.983978204	8.186768273	6.314429086	5.846569598	4.464919564	2.273046336	5.110299879	4.526206751	Case	IAA 1st	0
2.255316932	6.754100458	8.578235157	5.275897911	5.020291686	6.631310718	18.36271253	4.4846679	6.158969354	8.242942256	6.280695887	6.30385553	4.401226942	3.467937351	4.312662159	5.179019552	Case	GADA 1st	0
1.243856679	6.923756499	1.901732263	6.596660225	4.23173984	6.059155826	19.57934876	3.203177289	5.137819016	6.059155826	4.958971383	3.203177289	3.403016193	2.351889431	5.394007757	4.754772661	Case	IAA 1st	0
2.216788154	8.327158962	0.9351907556	6.392404214	5.041112437	8.978719558	17.49345585	4.627357589	6.059059475	9.513164532	7.038222298	5.913830647	5.424875021	2.884598725	5.424875021	4.196191978	Case	GADA 1st	0
0	7.213939342	8.226934022	6.583879519	4.472325708	8.988391832	17.58346619	4.210309643	6.375476227	9.211126399	7.012419712	5.928512363	6.033734628	4.472325708	4.973327183	4.744465746	Case	IAA 1st	0
0	5.926344851	8.102698646	6.10192098	4.423771476	7.520357915	19.37099402	4.194933385	5.96321115	9.501978428	6.166575484	5.999158802	4.949874777	3.764743044	3.148988878	5.217368352	Case	GADA 1st	0
0	7.187922073	9.198580791	6.836103265	4.688849619	7.576551545	18.22603176	4.068387325	6.100440359	9.256878075	6.836103265	5.708029521	5.56081282	4.656983003	4.780432054	5.049493979	Case	GADA 1st	0
1.599627663	6.722172534	1.011012824	6.560866857	4.342781091	8.066253849	17.80450529	4.190656922	6.269583173	8.958535714	6.964279669	6.288445922	5.306785964	2.603270779	5.513311317	5.02126155	Case	IAA 1st	0
1.499625522	6.441310392	8.488755344	6.76598406	5.158909271	7.27170781	19.13474378	3.965465185	5.083148463	9.457040444	6.246700987	4.918533588	4.519310197	5.653854323	5.600508219	4.399487191	Case	GADA 1st	0
1.704305767	6.681483529	8.432353681	6.195329226	4.869575854	7.949538268	17.41105173	4.253215289	6.127034486	8.815336689	6.728335768	6.030635002	4.627406574	3.154700329	4.489147782	5.380486177	Case	GADA 1st	0
2.806167713	7.009852826	8.598531242	5.553233165	4.168616818	7.642477947	17.44116152	3.58369281	6.148381466	9.037536452	6.441574253	6.583591764	5.49049872	6.568485024	5.929374884	4.952855842	Case	GADA 1st	0
1.29113879	6.38354974	8.145709253	5.844015199	5.159188203	8.581441018	18.60351567	4.832739077	5.914939293	9.303744709	6.812951054	6.614167558	5.159188203	5.844015199	5.80720129	5.607566435	Case	Other	0
2.142810807	7.621048636	1.096760258	6.374851506	5.13595188	8.356751341	18.34879446	4.08256144	6.067097579	9.524786991	7.128521547	6.314206595	5.707172555	6.115289744	5.430731305	5.540695301	Case	GADA 1st	0
0	7.026528127	8.428683374	5.911580351	4.17690676	6.272073198	18.76792791	4.02294795	6.090191989	8.034479265	4.861559701	6.463808546	3.159209135	3.428166904	3.723037374	3.723037374	Case	GADA 1st	0
2.557645022	7.506493805	0.9836716612	3.876259986	2.971302975	4.668873258	18.87082064	3.670149267	4.775697275	6.076162232	3.670149267	3.554884608	3.969231178	2.295713305	2.557645022	3.670149267	Case	IAA 1st	0
1.114047686	5.707053073	8.083047562	7.891162325	5.859510457	8.301133189	18.78905754	4.112974608	6.282780329	9.719300789	6.890162165	6.660335275	5.167342873	4.295159744	6.261039067	5.301192077	Case	Other	0
2.81054893	7.691608134	8.601396195	7.352430983	4.647433004	9.307956996	16.69921765	4.056612828	6.690190058	9.67791337	7.880226769	5.816157673	7.218990922	4.900841216	5.618359563	6.371750485	Case	IAA 1st	0
1.983646217	6.578293259	0.9891181016	7.148231359	5.066263629	8.983820874	18.27387767	4.502672214	6.873156232	10.25545864	7.540512389	6.759713315	6.678804863	5.93270481	4.301181812	6.187904304	Case	IAA 1st	0
1.801221743	6.353454795	8.492271904	5.66400057	5.698930318	7.253557227	17.66643638	3.451621219	6.375213745	8.329054776	6.396649394	5.553831064	3.451621219	4.201325435	4.201325435	4.886513693	Case	GADA 1st	0
0	7.239606897	0	6.615461495	5.224740759	8.921064159	18.06171724	3.872612779	6.346432511	9.91051109	6.570132363	6.373071188	5.63010068	4.262814675	5.873421321	5.585236373	Case	GADA 1st	0
1.869656572	7.348035866	7.916898502	7.737121993	5.471060972	9.078789509	18.35912816	4.154741423	6.8801474	9.967002857	7.292119796	6.743868096	6.606519606	4.783695391	6.054774163	5.913675613	Case	GADA 1st	0
1.426135556	7.490646254	1.426135556	6.296713057	3.85778942	8.130526392	17.53887043	4.289823599	6.150179099	8.760826443	6.63958919	5.540895268	5.566803944	3.771298771	5.009629237	5.118741227	Case	IAA 1st	0
0	9.45768428	0.8764798611	3.463450307	1.417801549	5.745804436	19.22365425	2.118878374	3.34976063	5.070377389	4.213634737	2.94244365	2.77636347	2.588646725	2.94244365	3.926961073	Case	IAA 1st	0
1.604046443	7.298254889	0.7484462256	6.567387071	4.782372835	8.265249901	17.02741239	4.464632869	6.628153632	9.261305739	6.839922834	6.307391916	5.894296288	3.933537987	5.262998294	5.237221677	Case	IAA 1st	0
1.853408474	6.187293624	2.298744378	5.329228925	4.53698516	7.502501676	19.12191135	3.673655975	6.079911174	8.279393229	6.079911174	6.079911174	3.673655975	4.168957953	4.45340116	3.517794216	Case	GADA 1st	0
1.642604879	5.727814913	8.270211944	7.31388668	5.91705314	7.918147661	18.8598719	4.837427587	6.192941459	9.992426301	7.084972695	6.576551425	6.10671061	5.253236259	4.989739199	4.940733859	Case	IAA 1st	0
1.080783359	6.30492896	1.691698774	7.624045558	4.609924527	7.013977966	19.36548528	4.147938691	6.177355627	8.173514966	5.935929987	6.284434832	3.953953883	3.138534347	6.581813145	4.542486237	Case	IAA 1st	0
2.339990962	7.434629121	0	7.04843413	5.470491627	8.143132987	19.28675922	2.958222371	5.596982963	9.668173974	6.790522564	6.014658418	5.379549802	3.990741351	4.944638003	5.178420669	Case	IAA 1st	0
0	6.169140042	8.369637384	5.013741445	4.306244061	5.48635242	19.4332159	3.377384126	5.104057093	7.015199034	4.380403393	5.645196125	3.757290043	2.860217972	4.582430607	3.515437078	Case	Other	0
0.7027503354	6.961601594	8.763792765	5.548903322	4.598208755	6.80846265	17.37794984	4.00562566	6.217807442	8.501838366	6.036575472	6.193269835	4.635114607	3.464887126	4.706209337	4.00562566	Case	IAA 1st	0
0.8898344194	6.901614144	9.579797219	5.607802341	4.241247758	7.81042011	17.62602154	4.534625016	5.943930806	9.321634159	6.199709496	6.131137521	4.174667582	5.903387272	4.174667582	5.202592646	Case	GADA 1st	0
2.585407911	6.183748946	8.104694438	6.098558757	5.23573675	6.646787821	18.95567115	3.565273935	6.295148417	8.662904834	6.216464686	6.279751239	4.000501077	5.066607714	5.470842357	4.992984016	Case	GADA 1st	0
1.572248424	7.036313713	0	6.472953483	5.338907829	7.794753321	18.72613096	3.982088652	5.709170057	8.411394939	5.888097855	5.566249909	3.567451609	4.069480814	4.736486558	4.441192543	Case	IAA 1st	0
0	8.244811529	8.830177501	6.681136246	4.480729042	7.825386135	18.63246666	3.759730997	5.906009701	8.873269953	7.131897387	6.571229209	5.746599671	3.464187195	3.887519326	5.175010245	Case	GADA 1st	0
0	7.420940665	8.689599292	6.730997478	4.462396865	7.903960121	18.29736804	4.587939502	6.21251773	8.803999239	7.241490486	5.429298888	5.132300655	5.957252558	5.494890437	4.909893457	Case	IAA 1st	0
2.22738073	6.82901998	0.7962372779	6.945677493	5.400800841	8.445673624	18.30599262	3.83371882	6.305167999	9.525186966	7.045582274	6.54025601	5.794568891	3.186219481	6.024169959	5.349597626	Case	IAA 1st	0
1.468542278	7.833608867	8.576972854	6.95228439	3.012512379	7.322540343	18.71394309	3.833462886	5.801936187	8.179776649	6.145945194	4.686158603	4.289681293	2.84518381	5.632387033	4.153035326	Case	GADA 1st	0
1.833430788	7.110250526	0	6.620963938	4.426981551	7.110250526	18.66670847	4.142816243	5.966524012	9.071793659	6.283830455	5.810506483	4.510493767	5.810506483	4.142816243	5.154282669	Case	GADA 1st	0
0	6.46897259	0	6.453552748	5.959180183	8.603648929	17.84210982	2.92454393	6.143442688	9.776168138	7.09395919	6.272074537	5.587608549	5.085836022	5.341772984	5.125297521	Case	Other	0
3.154238266	8.059221779	8.211218292	6.506095451	6.111877201	8.249184604	17.05014247	4.153252159	6.408811722	9.029497875	6.211395955	5.683121748	5.409018284	3.306044192	6.048694738	5.230735396	Case	GADA 1st	0
0	6.904241763	0	6.098389733	4.895168513	7.986203453	17.91791131	3.285727946	6.919223186	8.994008296	6.904241763	6.384062894	5.170277869	4.476080069	4.954547552	5.219521726	Case	IAA 1st	0
3.603952803	5.883298363	8.245119733	6.243465487	5.011012647	8.196557022	18.75752109	3.13935501	6.478261741	9.5779493	6.977060205	6.404162448	5.323964599	4.148812243	5.153517713	5.011012647	Case	IAA 1st	0
1.158586935	6.985311885	1.158586935	5.7546905	4.372825835	7.354690523	18.92547507	3.267042332	5.292928466	8.85532013	6.203804374	6.341721325	4.190094365	4.284351259	4.190094365	4.372825835	Case	Other	0
3.213991429	9.446986566	8.980925046	6.427092707	4.414239105	8.099146265	16.52911607	3.43087945	5.72609008	9.086561228	6.985186517	5.746459227	5.663198084	3.786077506	5.060216863	4.77308512	Case	IAA 1st	0
0	7.044654709	8.747317361	6.511924517	5.457683086	8.267620652	16.84847607	3.890475366	6.546039417	9.405048966	6.8850075	6.288330625	5.923354597	5.637204097	4.840996378	5.22479325	Case	GADA 1st	0
3.052225046	6.058622227	0	8.104799688	6.805840843	9.370509081	16.55873441	3.962531001	6.931864843	10.17556524	7.845865996	6.444267034	6.582461679	6.236645811	5.387205865	5.818678289	Case	GADA 1st	0
0	7.637736563	9.230245814	4.791514319	2.840001992	6.166764047	18.76813223	4.559946841	5.651961053	7.082126983	5.709706595	5.463409057	4.283968531	3.033319423	4.283968531	4.358067982	Case	IAA 1st	0
2.215276492	7.64740718	0	7.026263889	5.392031853	8.123255161	17.13305352	4.12073968	6.326440191	8.793473981	6.496187258	5.750438491	4.957012431	4.51489443	5.933599579	4.998714394	Case	IAA 1st	0
1.058455706	7.462686755	1.058455706	7.380705612	4.968810851	7.020606806	18.6027414	4.01416007	5.97071459	8.484989267	5.867480165	5.867480165	4.69499839	5.50432608	5.397208665	5.017847446	Case	Other	0
3.117182066	6.316297296	8.366967772	6.941000796	5.071543255	7.503090166	18.82540368	4.586809329	6.208101377	9.45433718	7.039001727	5.824198301	5.3682026	5.433728246	5.299558659	5.263971733	Case	GADA 1st	0
1.131715608	6.675975118	1.131715608	7.070533736	4.886969395	8.906466751	18.63818712	4.326182441	6.834953835	9.986843237	7.821041787	6.336458962	6.553252065	6.155431533	5.05146659	5.375057255	Case	GADA 1st	0
3.146424659	6.874337883	8.353818528	6.719098123	5.675808356	8.690622031	18.80277837	4.551003499	6.85115587	9.023822759	7.277049976	6.739441489	6.004741961	4.551003499	5.632955082	5.519898562	Case	GADA 1st	0
1.778951697	6.879274787	0	5.318616035	5.227914638	7.198749836	19.72017732	3.423184016	5.484518737	8.824350049	6.344266046	5.318616035	4.354320817	3.423184016	4.662072859	4.171716881	Control	IAA 1st	0
2.1678416	6.123203121	1.735090668	5.997362688	5.64123061	8.563381901	19.16701585	4.206919103	6.346081846	9.120153592	7.124904465	7.273462494	6.386804865	5.462267553	5.607170055	5.997362688	Control	IAA 1st	0
2.139235357	7.091277527	0	7.045524579	5.357977668	8.256317245	18.43998738	4.302250862	6.128396955	9.492587193	7.144332006	6.278336314	5.702637459	5.87994697	5.553709076	5.771707045	Control	Other	0
3.171574406	6.678969672	8.066142196	6.899349253	5.788998909	8.172330501	18.20259284	4.593404772	6.993047754	9.036803678	7.690679559	6.561531533	5.83471293	3.843028329	4.645637465	6.137965771	Control	Other	0
0	8.417750044	8.993310756	6.154498135	4.418903291	8.156514056	18.94495158	3.484819607	6.154498135	8.718609542	6.285976543	6.154498135	5.497598858	0	4.169295287	4.816980142	Control	IAA 1st	0
2.477361101	7.132862297	0	5.679665079	5.076512829	6.103712168	19.0032029	4.748984384	6.071404416	8.395770919	6.087648728	5.783034566	3.878366115	3.801663046	4.268667708	5.230749989	Control	IAA 1st	0
0	8.360592253	0	7.29109021	5.472260175	9.2455661	18.72173318	4.551187031	6.27261711	9.588908447	7.002099035	6.879119999	6.40587959	2.804309859	6.803833487	4.950757868	Control	GADA 1st	0
2.236072719	6.233093737	0	6.976607999	4.996663149	7.934855232	18.98645397	3.985911546	5.692615718	9.584899721	6.888975436	6.368852659	5.508857829	5.104343267	5.760030442	4.61493445	Control	IAA 1st	0
0	5.542294659	1.042989294	6.623008233	5.404603848	7.859145815	18.45147915	3.986128434	5.91618011	9.78160295	7.424076501	6.369081356	5.783590846	5.330494826	4.473127896	5.126632775	Control	GADA 1st	0
1.569435789	6.224884076	8.141635773	5.954300393	5.334772931	7.889633839	19.17305688	3.978117518	5.731970238	9.210305601	6.243739081	6.26235084	4.225812915	5.262652581	4.677991759	4.732406026	Control	IAA 1st	0
3.242815171	6.480465617	0	6.49987607	5.553373767	7.780813965	17.99852588	3.416283139	6.646418646	9.438864466	7.167109355	6.537930656	6.024645637	6.024645637	5.625837455	5.66074859	Control	GADA 1st	0
1.359611808	7.31453596	0	6.809896029	4.362961821	7.767610629	18.90992697	4.787889015	6.365279305	9.08660031	6.989547521	6.323570774	5.69766929	5.082761573	5.435840343	5.461706443	Control	Other	0
1.674474702	6.359400816	0	5.884813377	4.295154667	7.873144535	18.27724465	3.580164234	5.621310037	8.821960178	6.872553583	5.486734377	4.771060126	4.124347422	4.295154667	4.935102315	Control	IAA 1st	0
0	7.258309358	0	7.084438057	4.905495401	7.586529166	19.58048303	3.477657982	6.254076306	9.363350133	7.005314733	5.651071875	5.377103007	4.595551484	4.506414785	3.811157673	Control	GADA 1st	0
1.142579628	6.45874798	8.321238758	6.745269323	5.658723521	8.655288079	18.26623741	4.061845823	6.222515032	10.17142403	6.98420707	6.712415161	6.075243524	6.591149649	5.394502014	5.435341916	Control	GADA 1st	0
0.9072262772	6.740493104	0.9072262772	5.898552619	4.460118157	6.928491278	18.53794758	3.728585408	6.020298867	8.434302584	6.439502786	6.020298867	3.410042482	5.304481767	5.098730311	4.858675423	Control	IAA 1st	0
1.159836158	6.299431369	0	5.82131284	5.101257331	6.930304591	18.89589234	4.286497346	6.343955545	8.72076855	6.13179419	6.489784991	4.091375443	6.080088572	4.458345831	5.425153707	Control	IAA 1st	0
1.773409645	7.104875871	0	6.999740741	5.396308912	8.278830497	18.3456917	4.964981647	7.260895076	9.822666361	7.548690408	6.64620573	6.024433877	5.694623937	4.964981647	6.102680523	Control	IAA 1st	0
0.8020287059	6.2068779	8.477424201	5.075372245	4.942141319	6.576386066	18.55372096	3.414969676	5.918483882	8.093495361	5.807941842	5.826963766	3.512191026	3.414969676	3.846385105	4.117539276	Control	IAA 1st	0
1.5206677	6.603860166	0	6.346553426	4.859898589	8.374409836	17.38901886	3.908744311	6.42710889	9.485664702	7.112585477	6.48846376	5.428204631	6.033174416	5.711606357	5.428204631	Control	IAA 1st	0
0	7.463669239	9.57808264	6.529724832	4.575824269	7.224146391	18.17224653	3.371154255	5.936328215	8.985221027	6.098175648	5.936328215	4.752971204	5.097363243	5.301110472	4.575824269	Control	Other	0
2.596803665	6.758899879	0	9.576421515	4.568185307	9.218133525	18.4706063	4.96793827	6.261939383	9.457120975	7.228421757	6.375969771	6.840621783	2.870228747	6.654301072	5.788726767	Control	IAA 1st	0
1.499435303	7.113803085	0	5.364609037	5.315803684	7.210420813	19.61712282	4.268524405	6.119449749	8.094187059	6.263669017	5.248050325	3.054723642	4.681945256	4.873983624	5.002902492	Control	Other	0
2.019284368	7.234937169	8.614304216	6.075120297	4.483930929	7.470524536	18.56121478	4.433849418	5.766647233	8.743271651	6.107429289	6.185171275	4.532332086	2.976567061	5.29178153	4.752616186	Control	IAA 1st	0
2.637238236	7.062029372	1.031592185	7.08440454	5.816261594	8.128368279	18.07687637	4.644918751	6.52124367	9.688138769	7.261763507	6.585404245	5.675968246	3.865486183	5.789273155	5.584738866	Control	Other	0
1.014343436	7.30448771	0	6.350120409	4.834890772	8.188318176	17.8521367	4.782385937	6.198078048	9.299962962	6.861187725	5.782909651	5.313222962	3.025008198	5.454152948	5.072083018	Control	GADA 1st	0
0.8658213015	6.764624333	9.204135343	6.379164884	5.396393832	7.785122929	18.0222327	4.93572212	5.969893259	9.730797662	6.939129815	6.615305418	5.184367712	5.809909499	5.216632574	4.856030142	Control	IAA 1st	0
0.8915067401	6.945807814	0.8915067401	6.820431064	4.950885496	7.8783627	17.78351285	4.427787295	5.906957148	9.660141022	6.741924797	6.809474065	5.028532262	4.034922309	5.271461289	5.506711549	Control	GADA 1st	0
2.491900351	6.962591575	8.724677768	5.631233368	4.002868903	7.407855984	18.43599295	4.002868903	5.933747187	8.18601671	6.454870165	6.228875396	4.660051091	4.592512127	5.060751682	4.592512127	Control	IAA 1st	0
2.056891394	6.84287781	0	6.84287781	5.134943277	8.918814529	15.65219853	4.491470712	6.709802335	9.781948135	7.526158772	6.563192909	6.957387941	3.770147308	5.438156322	5.961651658	Control	Other	0
1.619599165	6.55888508	8.62137016	6.65103778	5.933430955	8.359827045	15.85156116	3.855374539	6.819366865	9.684579368	7.574934268	6.159437056	6.220868253	5.050061744	6.180206125	5.542373291	Control	GADA 1st	0
1.73439704	7.465313362	8.517285249	7.34655431	5.166356329	8.154530995	18.63019482	3.365918689	6.42542986	8.43720898	6.169640879	5.915253223	4.45592791	1.73439704	4.530466451	5.30020303	Control	IAA 1st	0
3.244730689	7.181326545	0	6.542394672	4.40173693	8.21802572	17.44127774	3.985336656	6.272597182	9.338784634	7.160101242	6.311621107	5.915348986	5.367200489	4.98806092	5.636743282	Control	IAA 1st	0
2.463757893	6.673232557	0	6.322632362	5.299772225	8.224436724	17.69838143	2.850041688	6.005203466	10.06682093	6.513022567	5.913590681	5.147243543	4.524692117	5.844397533	4.627123449	Control	Other	0
0	5.099137373	8.118206044	7.008773705	5.761338468	9.122514577	17.6489691	4.295333648	7.052828309	9.71805949	7.599929573	6.429401718	6.557249242	6.900425479	5.612287616	5.401307911	Control	IAA 1st	0
2.058661464	7.654729688	1.039371459	6.568709331	5.599613576	8.077401438	19.16620557	3.39204096	5.934373181	9.043329937	6.858368841	5.804189489	6.053775704	4.659504256	5.075331199	5.075331199	Control	GADA 1st	0
0	8.064929665	8.512409317	6.149603681	5.605149125	8.438405743	18.18542175	4.543284906	6.412686826	9.142109845	6.986233616	6.360210381	6.28713379	1.598737221	5.90290919	5.019973352	Control	IAA 1st	0
0.9676178654	7.033013355	8.322709498	7.09483209	6.50505306	8.603541811	17.76752459	4.581026589	6.327607207	9.715928041	7.352736552	6.220753339	6.022940235	4.744238606	6.202148813	5.818270671	Control	Other	0
0	7.038903882	1.135689226	5.252259994	4.834731777	6.764886935	18.61690548	3.032702213	5.898801337	8.153525242	5.680433317	5.869557658	3.941746823	4.416366618	4.89402427	4.049984077	Control	GADA 1st	0
2.978438266	7.279269754	8.109846403	6.89440039	5.783130692	8.870201575	17.51487674	4.224567966	7.030801038	9.508694852	7.410103582	6.89440039	6.165496891	4.29850313	6.242441172	5.467737435	Control	IAA 1st	0
0.9016180003	5.292746374	7.531770657	7.504439841	6.027769747	8.756474617	17.85662929	5.415206962	7.565221787	9.940884585	7.796888379	8.072863786	7.623546131	5.444264157	6.775050497	7.08283877	Control	GADA 1st	0
3.295449557	7.66218739	9.263246922	5.022072706	0	5.022072706	19.76533855	2.594294487	3.893078226	6.305669893	4.220041814	1.815357458	2.8676337	2.256769845	1.176153028	4.010494252	Control	IAA 1st	0
2.625267925	5.833097912	1.445371641	5.833097912	4.879457766	7.85215189	18.29243264	4.318795957	6.12790535	9.019203089	6.473946195	6.372571872	4.318795957	3.389334589	4.699789267	5.517482683	Control	Other	0
2.281042004	6.856034382	0.974582297	6.782056695	4.594651973	8.448698853	19.2112304	4.273245168	6.178223445	9.290863855	7.168227643	6.234780209	5.677614023	3.951968421	5.832236496	5.342268812	Control	GADA 1st	0
2.219279206	6.8062865	8.474480266	7.493245067	5.671679258	9.039830875	17.2812973	4.594459725	7.237648771	10.31458248	8.221123335	6.622191345	7.153691998	5.894956351	5.924208821	5.705770643	Control	GADA 1st	0
2.876406903	5.958064842	0.9306767762	7.203068511	5.490224949	9.137704527	17.83860461	4.618263298	7.053629791	10.10945856	7.824235305	6.64710743	6.459305676	5.519020175	4.906767451	6.049723082	Control	Other	0
1.403742402	7.919578535	0	6.394316157	4.815414641	7.864605442	17.60794002	3.824458641	6.394316157	9.130817483	6.732482307	5.831866956	4.974924007	4.587496156	5.083954025	4.89737269	Control	IAA 1st	0
2.843272156	6.951367737	8.058466596	6.727917761	5.467123353	8.733461294	16.49121152	3.561790848	6.829346961	9.76030141	7.535444221	6.674397307	5.861266726	6.091043725	5.782513822	5.954022528	Control	GADA 1st	0
1.413778602	6.505802032	7.979084753	7.049662553	5.521591022	8.932663109	18.30952663	5.295717043	6.916865136	9.687985649	7.752882073	6.936601128	6.479134495	5.027794298	5.96764376	6.181234806	Control	IAA 1st	0
0	7.304398814	0	6.599701906	4.83957071	7.656050257	19.05308679	2.7692052	5.3827107	9.197450716	6.022157959	6.08532282	4.764364764	3.81649478	5.223355536	4.685021776	Control	GADA 1st	0
0	6.851978629	9.618102455	6.303615778	5.02641401	7.50511778	16.29547132	4.737033031	6.520813885	9.003858093	6.339233998	6.026131285	4.982037559	5.505422053	5.441310154	4.936252678	Control	IAA 1st	0
3.165676805	7.326166516	1.096988257	5.392549731	5.136367895	7.117157761	16.62157882	3.982582759	6.017661372	8.605202349	5.738701136	5.798975491	4.824658011	5.431149571	4.988915166	4.639267597	Control	GADA 1st	0
1.948657219	8.13104099	0	6.307017808	3.743513559	6.942902713	16.98846528	2.939919594	5.487217685	7.770640525	5.863022022	5.687321965	3.743513559	2.939919594	4.791540144	4.933331471	Control	IAA 1st	0
2.354254836	7.17956599	1.40344238	6.321483878	5.217116115	7.163098153	19.17332272	4.430720352	6.515583358	9.281022148	6.849871144	6.026080503	4.936202789	5.248675442	4.72805457	4.484728692	Control	IAA 1st	0
1.698925782	6.973678051	8.195036844	6.866653977	4.684398226	7.954923543	17.32287106	5.116816756	6.960726245	9.080298459	7.336562598	6.7660171	5.919689736	2.127595958	5.749397382	5.718953378	Control	Other	0
1.202792628	6.232763225	0	7.422418879	6.329352071	8.569239656	18.66481034	3.80925812	6.10215631	10.31832942	7.145673319	6.900482559	5.54116426	4.531781778	7.171960273	5.50025505	Control	IAA 1st	0
1.385408102	7.092191698	0	6.861592915	5.802802948	8.157846712	18.17250798	3.416130487	6.379125018	9.662586762	7.198960552	6.16888614	5.450556373	2.897208255	5.52822239	4.946285524	Control	GADA 1st	0
1.537118025	6.73564228	8.849618783	5.421126337	3.839455039	7.259002627	18.25425203	4.515676566	5.951134048	8.082703331	6.451993304	5.251407256	4.685258645	2.745544016	5.572964673	5.017268992	Control	IAA 1st	0
1.722666576	7.594834801	6.984191129	4.612628476	4.056853978	5.437242436	18.55906321	3.88779357	5.309165539	7.446707757	5.596620657	5.309165539	3.533826242	4.056853978	4.612628476	4.585238252	Control	IAA 1st	0
0.8850959915	7.316217829	0	6.030412232	4.896958399	6.901642278	17.10764026	4.576882619	5.93378536	8.837540782	5.380265377	6.011597671	3.586108691	4.52475796	4.675801119	4.164927038	Control	GADA 1st	0
3.387026756	7.151118129	0	6.981461494	5.392321344	8.519035355	16.44592725	4.576851531	6.981461494	9.685392999	7.708424716	6.648845488	6.153263663	6.625993745	5.983874546	5.791918171	Control	Other	0
2.328031014	7.122353204	0.8513906042	5.91918988	5.73540159	6.595510562	17.79959251	4.453531981	5.799301423	7.448865141	5.819987531	5.819987531	4.285217333	6.047524728	4.555736233	5.120104957	Control	IAA 1st	0
2.468320214	6.893407812	1.093220535	8.61491849	5.032891409	8.110822229	17.9259363	4.258214579	6.307635064	8.968299514	6.82293748	6.307635064	4.982055214	6.518532206	6.328133412	5.175461837	Control	GADA 1st	0
2.215674835	6.889362312	0	6.391002503	5.154914689	7.40582809	18.62796216	3.782141979	5.649826287	8.714841734	6.482056977	6.115689228	3.961618843	6.037789297	4.777480852	5.154914689	Control	IAA 1st	0
2.613815005	5.346578137	0	5.633763076	4.733680297	8.708663085	18.04024323	4.242160972	5.873161668	8.898667275	6.982645139	6.541973787	6.183820542	2.613815005	5.808717695	5.808717695	Control	IAA 1st	0
1.664050304	6.575216466	8.291599702	6.508041371	5.436177498	8.161031286	18.09825089	4.571374787	6.473243274	9.513501084	7.081947624	6.401023101	6.02207852	5.506700938	6.092557199	5.787282093	Control	IAA 1st	0
1.138721751	7.263372762	9.680653992	6.584163096	4.713642387	7.413306751	18.14407733	3.946946207	5.875023321	9.174656274	6.143797311	6.654696951	4.338405575	4.421667272	4.899398193	5.302299734	Control	Other	0
3.046534624	8.050742879	9.023063574	5.950033007	4.390336554	6.643107947	18.43642874	3.046534624	5.695875432	8.173760253	6.353897106	4.620721925	3.57208617	3.046534624	4.864989212	4.566482117	Control	IAA 1st	0
1.643736935	7.504644576	8.675782084	6.495681593	5.241415245	6.948679931	19.17802261	4.76580775	6.152111931	8.333353258	6.76359189	6.30208496	4.87429972	4.475565936	4.908723409	5.038748947	Control	IAA 1st	0
0	6.267139993	0	6.484612656	4.395675124	7.435350776	19.51759889	4.505870372	6.23549966	9.102866772	6.613283683	5.853130048	5.301116408	5.104960849	4.918292042	4.836291844	Control	GADA 1st	0
0	6.933773448	0	6.281086767	5.056455527	7.88591115	17.22889703	4.809565271	6.091089472	9.039347578	6.870647067	5.362056767	4.809565271	4.716893596	4.763973403	4.716893596	Control	IAA 1st	0
1.514051472	6.893155596	0	6.103246043	5.701632806	7.150400747	18.57330111	3.707603645	6.083637918	8.805403454	5.938369789	6.083637918	4.540605017	3.806609577	4.754114544	4.597017004	Control	GADA 1st	0
1.178238815	6.332156892	2.259727598	7.665908332	5.415458372	8.954479504	16.43768093	4.406540479	6.354597155	9.159562541	7.378975035	6.672994952	6.482368245	3.628427341	5.687064608	5.233700254	Control	IAA 1st	0
0	6.781624235	0	5.920229345	4.100232263	7.261402464	18.82034619	3.597400815	6.079451451	7.996503984	6.552577411	5.627998074	3.471767575	2.818988801	4.182738565	4.405238183	Control	Other	0
1.456465466	8.581249767	8.237930273	7.246849228	5.165390917	8.274961774	18.45470325	3.815845803	5.995409149	9.720281799	6.826684426	6.434181861	6.109145782	3.519304267	5.995409149	5.093504628	Control	GADA 1st	0
1.455000339	6.609650477	0	6.357249901	5.163149492	8.276720023	16.9790322	4.202861397	6.87878589	9.118133487	7.325110344	6.417278078	5.84801953	3.279149033	5.559231937	4.976244908	Control	IAA 1st	0
0.9659316925	8.212037262	8.293197841	7.844221786	4.022651276	7.399043951	16.17186889	3.108791489	6.374794555	8.386567833	6.358125249	6.101945101	4.740914797	2.939841896	6.391273456	5.180824528	Control	IAA 1st	0
2.615077541	6.079917719	8.567348539	6.605543993	5.244553782	7.948804885	18.12846938	3.940577559	6.079917719	8.590557466	6.665060156	6.079917719	4.842145691	4.55807593	4.842145691	4.493875127	Control	GADA 1st	0
1.858569781	6.798467242	9.284189507	5.811370175	4.622831834	6.302298912	18.66875527	2.644539159	6.058792545	8.730431851	5.619181979	4.768967519	3.63010396	5.427058874	4.673206489	4.721881393	Control	GADA 1st	0
1.843926325	7.69575212	0.8978488428	6.130577768	4.702396189	6.558188752	18.38035653	2.627540012	5.920453095	8.478460937	6.000447404	5.185656887	2.98299996	4.191066124	5.284831223	4.795032031	Control	Other	0
0	8.693173091	1.27728696	6.939429254	4.810068773	9.451415643	14.21861052	4.614306532	6.693703997	9.706259172	7.86029212	6.525520068	7.27401334	4.69582567	5.301709795	5.605797059	Control	IAA 1st	0
0	7.020169742	0	6.226633124	6.020186794	7.55238552	18.2861283	4.457317256	6.020186794	8.886532802	6.521370928	5.880465498	5.58279356	6.792220714	4.582839742	5.489687235	Control	IAA 1st	0
1.536404024	7.025117414	8.511694066	6.993186834	4.684211498	7.909826748	19.21181798	4.252226858	5.858507649	8.717868318	6.613767373	6.49718404	5.213868731	5.285924372	4.573403047	5.285924372	Control	GADA 1st	0
1.643719796	5.758026338	1.044290792	6.715763315	5.608982264	8.457693825	17.91464182	4.404950348	6.772940458	9.442484073	7.296143378	6.371578483	5.25483324	5.577232446	5.700242993	5.758026338	Control	GADA 1st	0
0	7.373114649	0	6.570529963	5.937459323	8.124712001	17.57754478	3.706748946	6.258463374	9.440200686	6.456317122	6.148333462	4.695868642	3.04162601	6.046745818	4.979309271	Control	GADA 1st	0
2.305275897	6.455123877	1.984394215	5.910236052	5.301607465	7.898104544	18.02888089	4.680401607	6.319263745	9.448825978	6.837316537	6.679796142	5.623430611	3.440493701	6.388792482	5.623430611	Control	IAA 1st	0
2.048152834	7.54731992	0	6.90879994	5.763091178	7.970483447	16.28052239	4.147637124	6.586736003	9.088872799	6.749747113	6.291838768	5.016033169	2.862257386	5.895646924	4.868975584	Control	GADA 1st	0
0	7.224734125	9.083035504	6.341662034	5.754100359	7.997275528	16.82194886	4.940880119	6.473358119	9.214347573	6.740672485	6.364463259	5.917201821	5.359341951	4.437722603	5.854156242	Control	GADA 1st	0
1.206450701	6.591881606	1.206450701	6.312184513	5.017236402	7.338478961	19.09898805	4.27110354	6.826059212	9.114142436	6.490619188	5.934371025	4.365649175	5.805371529	4.830941441	5.805371529	Control	GADA 1st	0
0	6.191248755	1.957128601	4.751996858	3.03689186	6.274195033	19.21462766	3.270327391	5.943465751	8.072042597	4.89863596	5.801541418	3.647491344	2.7582537	4.075178494	3.47119968	Control	GADA 1st	0
2.076277597	7.901295948	1.051297167	6.474698423	5.853915699	8.295257268	17.56300703	4.797521925	7.018890978	9.013520109	7.088750474	6.207945159	5.558049354	6.165467719	4.852108796	5.622276071	Control	Other	0
1.629346129	6.508274655	1.629346129	6.019227954	5.193510282	7.673072767	19.48563676	3.519622103	6.27465404	8.827476103	6.422837875	6.131198624	4.648342698	5.619287769	5.193510282	4.970809894	Control	IAA 1st	0
1.20222255	7.526947975	7.924661687	7.743851173	4.755890309	7.615745896	19.1004878	3.667715985	6.231768504	8.320710226	6.835187221	6.073560495	4.162870888	5.275276125	4.755890309	5.499269199	Control	IAA 1st	0
1.347073845	6.488281742	0	5.190259007	5.250012196	5.655540717	18.42849899	3.738946114	6.006796309	7.688922905	4.885730053	5.564338128	3.738946114	4.039099977	5.095715965	5.127923643	Control	GADA 1st	0
2.349485342	5.916432448	7.953087995	6.648728373	4.787994302	8.692492514	18.24793915	5.03330348	6.426278183	9.371934505	7.400481478	6.49341076	5.841113474	3.839292326	5.242900353	5.866659209	Control	GADA 1st	0
1.571097357	6.837314005	0.9896136543	6.023864249	4.787256697	7.812134106	16.90607355	4.067849562	6.455121352	8.786553787	6.837314005	6.045554572	5.189172797	4.787256697	5.564551913	5.024182316	Control	Other	0
1.972153918	6.00771689	0	6.502315654	6.303066937	8.266651313	18.03589914	4.870899002	6.389454613	9.878669599	6.677356002	6.869956169	5.770779743	3.872155155	4.134770965	4.918164178	Control	IAA 1st	0
2.888304752	7.258283191	0	6.158740787	4.644721388	7.997512424	18.74713014	3.609636629	6.340740117	8.522106601	6.647630943	6.12604346	4.734221706	2.071076036	5.045268054	4.549299359	Control	Other	0
2.018755987	7.873469791	8.511720244	5.7455843	2.664846597	7.143717264	18.65640476	3.804513532	5.7455843	7.766305561	5.318944488	4.483260838	4.213422512	3.804513532	3.954068341	4.792230349	Control	GADA 1st	0
2.042323208	7.235688633	0	7.797369036	5.481142703	8.40692993	18.83101233	4.411022106	6.53935968	9.123491149	6.843563465	5.875363215	5.950051202	4.411022106	6.274588454	4.301185084	Control	IAA 1st	0
2.66667784	7.074048684	9.349014099	6.775070828	5.081601948	8.080952747	18.80445871	4.485337527	6.410510402	9.850863621	7.145875714	6.171406337	5.502257378	6.692199115	5.706083619	5.145295493	Control	IAA 1st	0
1.254398068	7.153186614	8.41147115	6.654903284	5.155502249	7.877616834	17.98338219	4.139805973	6.908910495	8.831312622	7.208299199	6.441481925	5.853314852	4.911652954	5.782444224	5.155502249	Control	IAA 1st	0
2.179199476	7.241614531	0.7704521881	5.995859562	4.937522501	6.858554351	18.41124179	3.776575513	5.124270601	7.747244517	5.913788575	5.484133941	3.776575513	4.869485231	5.124270601	4.274329748	Control	IAA 1st	0
1.580145501	6.734303194	0	7.015192034	5.693347584	9.34813062	17.58299734	5.202417745	7.069637753	9.701860929	8.020702228	6.911691606	7.172727542	4.163096162	6.080337906	6.296640969	Control	IAA 1st	0
1.62113432	6.030362777	8.646243136	7.15156892	5.261945396	9.835222791	15.23794479	4.299062364	6.697250038	10.25967166	8.070527142	6.462691344	6.545188113	4.299062364	5.444979908	5.637782638	Control	IAA 1st	0
1.737557212	7.104126758	0	5.346599155	4.46023831	6.349562882	18.26784432	2.503196336	5.891601785	7.079434447	4.970444481	6.052494477	2.170582339	3.197150139	5.610622147	4.534787197	Control	GADA 1st	0
2.249975521	7.644632373	0	7.167482521	6.196083606	9.038934069	16.60275427	4.162320013	6.887505375	9.5552593	7.774071262	6.554274292	7.167482521	1.932651139	6.691692945	5.466059298	Control	IAA 1st	0
2.493374193	8.068436653	8.814424105	6.809188189	5.454048788	8.45382827	17.49906839	5.111626891	6.418097872	9.22773192	7.029741603	6.185459721	5.792164866	4.661772542	5.011621012	5.29297326	Control	IAA 1st	0
1.622619368	7.482067699	8.738983658	6.032528933	5.41233182	7.255420849	17.28639645	4.052678565	5.809990794	8.067136896	6.184619451	6.05526267	4.513050394	0	5.00854257	4.861510686	Control	IAA 1st	0
2.825101735	6.903152512	8.324399266	9.767173921	5.395228011	8.743442431	19.83155397	3.719542671	6.504269814	9.100130331	6.921378455	6.479881743	4.574398223	4.019399439	5.720728249	5.761766592	Control	GADA 1st	0
1.33615728	6.801501423	9.229391479	6.751337189	5.546690119	9.025000381	16.93479563	5.045284172	6.791607148	9.227557882	7.529320484	6.951223314	6.868924098	4.577228767	5.011583996	5.936138083	Control	IAA 1st	0
1.238186505	6.243097743	1.238186505	6.436597322	4.507432497	7.841187204	19.11200945	4.507432497	6.216978201	8.501832497	6.243097743	6.459057128	4.591159265	4.884567674	4.507432497	5.071094834	Control	IAA 1st	0
2.126284176	6.672106529	9.33067008	6.919470981	5.890994619	8.023341226	17.22393183	3.854360925	6.52167449	9.614960669	7.022664724	6.392762413	4.96777907	5.996172255	4.915103368	5.161126876	Control	Other	0
1.827514005	5.835001626	1.827514005	5.866861363	5.385016545	7.948382297	18.37827969	4.330513329	6.25177326	9.039317739	6.202684363	6.432957055	5.246564591	5.428364099	5.8980327	5.51133731	Control	Other	0
1.953094302	6.773726785	8.618508927	6.9005251	4.858100468	8.847140651	17.87216268	5.118795096	6.334481451	9.561533926	7.541070721	6.537689279	6.764228634	3.557061351	5.851069719	5.508322111	Control	IAA 1st	0
1.021163809	6.887151507	8.537761934	6.450925249	5.595729037	7.381615965	17.90993361	3.207337556	6.063752147	9.047565608	6.018644021	5.848636806	4.847896673	5.170120867	5.685049277	5.250355229	Control	Other	0
1.243495411	7.148472931	1.901274296	6.786821071	4.332565407	7.628999212	18.93866832	3.734377385	6.028626681	8.589942854	6.327821492	5.834820247	5.137211431	4.516231999	5.43959534	4.754170478	Control	Other	0
2.241641792	6.976514997	0.9503470213	6.359544957	5.393101953	8.426684766	17.15120208	3.992532651	6.204029513	9.67712042	6.997720166	6.707213494	5.854808092	5.259027472	5.877864931	5.327621651	Control	Other	0
0.9932162687	6.940706987	0.9932162687	6.893404945	5.031208604	8.243832984	18.00317619	4.687365642	6.793877404	9.18118066	6.806700365	6.378880567	6.326419171	5.793999387	5.478557193	5.446142615	Control	GADA 1st	0
3.104288487	6.869077074	8.159817016	6.937761102	5.857927423	8.150200701	19.2002481	3.6322181	6.336229551	10.34490714	7.42621056	6.821401089	5.809875326	5.904430496	6.301899574	5.285349105	Control	IAA 1st	0
1.32218998	7.315583271	8.058426534	6.098462162	5.966213752	8.013059298	17.43687554	4.508211908	6.531813192	8.836485849	6.937070826	6.114172314	5.895246878	3.209842637	5.523988919	5.839632615	Control	IAA 1st	0
0	6.067350705	8.459502635	6.538599453	5.82518717	8.427294933	17.45749487	4.258046729	6.812407767	9.347010013	7.436882212	6.390548712	6.345299626	4.60376306	5.316797659	5.362935293	Control	GADA 1st	0
2.186628536	7.756727576	0.7744018791	5.447210403	3.857894879	7.271125378	17.9711197	3.543150814	5.871571192	7.658683181	6.021108094	4.946739845	3.452428159	1.646827291	4.732123049	4.80726573	Control	IAA 1st	0
1.653767603	7.467740163	0	6.015264994	5.200681472	7.683956675	18.69200352	3.46168572	5.591677721	9.219913619	5.734236593	6.137603656	4.394678775	0.7786411457	4.77999658	4.534867356	Control	GADA 1st	0
2.652309019	6.986685028	1.040783964	6.649478363	5.363841165	8.402130179	18.30557847	4.777873778	6.249284478	9.119216847	6.288842235	6.821182161	4.721169617	2.876580182	6.20861142	4.66214523	Control	IAA 1st	0
1.340479954	6.159636317	9.040558066	6.220195748	4.984001862	9.130080814	17.65707494	4.584080541	6.128375851	10.18684492	7.418623951	6.465064561	5.925094243	7.297377262	5.179677312	5.239418366	Control	GADA 1st	0
2.991085805	7.864064369	1.452954036	5.261535653	3.400161114	5.989967648	19.21459946	2.162003997	5.356377991	7.216288334	4.266460059	3.810710745	3.514258936	4.330162854	2.162003997	3.897380158	Control	GADA 1st	0
2.461851234	6.486739531	0	4.13207098	4.602747791	5.61760632	18.83954112	4.002772137	5.57275018	7.311277152	4.36036467	5.152620671	2.646340273	1.323702876	4.13207098	2.956771891	Control	IAA 1st	0
1.796944894	5.974320516	1.161834813	6.779952852	5.509285654	8.093982442	17.08263209	4.615354031	6.643761552	10.24516007	7.270901086	6.643761552	6.083651053	6.948418426	4.094779433	5.824864833	Control	GADA 1st	0
1.139408583	5.469386271	0	7.122406678	5.720415299	8.569535527	16.87219025	4.251234692	7.171386309	9.318634777	7.522321507	6.548804004	5.720415299	5.846408779	6.239937066	5.815926876	Control	GADA 1st	0
1.750683235	7.295556013	0.8386637971	6.200303365	4.755793909	7.453145919	16.10638168	4.426145159	6.374915512	8.290957098	6.361145082	4.83762817	4.133913046	4.669037128	5.570316787	4.576727508	Control	GADA 1st	0
1.8239558	5.797554966	0	6.880970791	5.465602709	8.791319674	18.35350536	4.130378456	5.830132209	9.977724773	7.083711725	6.428058127	5.423522998	5.764225073	5.764225073	5.088590486	Control	Other	0
1.859885521	6.945855448	0	7.562470518	5.846504713	8.636980089	18.96951729	4.545548528	6.833913574	9.416650058	7.425730003	6.11633363	6.271722016	5.555242527	5.428833059	5.972693383	Control	GADA 1st	0
1.949624101	6.687961367	0.9666122659	8.752765503	5.256089911	8.793669169	18.43210833	3.261262441	6.20011813	8.987845965	7.112819581	6.181270916	6.425054998	5.291671691	6.591329718	5.063691565	Control	GADA 1st	0
2.231821143	6.741308927	8.500242765	6.297238668	4.748507312	7.742875135	18.76443295	4.372865017	6.251297431	8.662612704	6.507268103	6.384952297	5.61660623	4.813179899	5.099101158	4.991433225	Control	IAA 1st	0
0	5.935511576	0	6.074665636	5.038776455	7.863910767	18.30922281	3.743576395	5.471870142	9.336290044	6.620379807	6.349873128	4.874327124	5.471870142	4.417009151	4.688691792	Control	Other	0
1.9902811	6.609210977	8.535883568	6.263319408	4.235640089	7.121545932	19.20518212	3.688468667	5.46305311	7.854361411	5.687717168	5.510872087	4.870111595	1.9902811	4.941643487	4.941643487	Control	IAA 1st	0
3.213614177	5.858413166	8.237069781	6.700427686	6.356282753	8.579876205	17.70797707	4.584414041	6.184509195	10.23347915	7.322801333	6.538592656	6.128718884	4.277441943	5.167764724	5.40543355	Control	IAA 1st	0
2.772177595	5.890296531	0	6.662487242	5.345304171	8.169444144	17.98858021	4.297222555	5.772115799	9.676944079	7.127085418	5.832415948	5.643383309	2.772177595	4.533516871	5.215467851	Control	GADA 1st	0
1.732931898	6.279710405	8.385852944	6.606547364	6.480798411	8.762983073	16.36880957	4.666886008	6.403693023	9.515515242	7.085271027	6.657256144	6.020385069	6.738000455	5.164319595	5.671479373	Control	GADA 1st	0
2.432152516	6.723123551	0	6.914060661	5.904954661	8.38496128	17.89684921	4.728055887	6.571303438	9.965775635	7.347035651	7.015602772	5.88362435	4.346723974	5.771969116	5.490884772	Control	GADA 1st	0
1.584840098	7.55440622	8.47959717	5.906710048	3.906719228	7.139369046	18.62047296	3.584794194	5.781179444	8.499662786	6.189643466	6.643674418	4.754710694	3.459264703	4.584786543	5.044216075	Control	IAA 1st	0
3.756858042	7.661302617	0	5.225634117	2.968689183	5.351608467	19.29282388	3.336901565	5.310827122	6.899130576	4.346722805	4.823392002	3.629987283	2.473050268	3.490874262	4.764205204	Control	IAA 1st	0
3.317099128	6.610449291	8.216928891	5.858027163	4.588380675	7.777422149	15.44811324	5.178948279	6.363516765	8.521007568	6.638543436	6.67517101	4.958940264	3.719066834	5.229080534	4.988347219	Control	IAA 1st	0
2.127791324	7.061475578	0	6.674041987	5.449321373	8.352321323	19.10398732	3.963974164	6.413830463	9.750867029	6.541118601	6.609110623	5.749646008	5.373152091	5.590563173	4.805490065	Control	GADA 1st	0
3.062786032	7.32752457	0	6.79879839	5.347721365	7.340678368	19.09629324	3.973766785	6.02227607	9.382493724	6.289767912	5.77340777	4.277212391	2.225868229	5.060294976	4.57307908	Control	IAA 1st	0
1.011273346	6.708743431	1.599974137	7.970736288	4.343272679	8.611116034	18.22132146	5.06617793	6.666092602	9.064076147	7.270240175	6.750169483	6.379739489	4.545051985	5.904724565	5.307289969	Control	IAA 1st	0
2.062048319	6.703392773	0	6.681241252	5.506558336	7.685367622	18.14360851	3.500968945	5.957308953	9.116798611	6.515856643	6.147048717	4.678767929	5.428919059	4.886651985	3.598753041	Control	IAA 1st	0
1.186771928	7.494560864	7.901191837	6.824330978	5.199279264	8.044089154	18.18006148	3.910800739	5.77109279	8.490555337	6.624199673	6.192158468	4.862025782	3.566771242	5.533351523	4.621402585	Control	Other	0
2.638366532	7.814268603	1.205746427	5.948491241	5.073140881	7.522928341	16.93502693	4.059942653	6.107299105	8.341518943	6.457571694	6.093563068	4.894548443	4.317969945	5.933148293	5.281342435	Control	IAA 1st	0
0	6.614948054	0	5.629592424	5.014718701	6.522819579	19.03113409	3.821466145	5.847815886	8.277236628	5.184696188	5.969143565	3.335607179	4.538095799	2.597632755	5.014718701	Control	GADA 1st	0
1.510001804	6.077493874	0	6.601420273	5.818725796	7.994999922	17.27592157	3.595578098	6.346824345	9.221619804	6.909325551	6.769693484	5.059260916	5.721014694	5.721014694	4.84406217	Control	GADA 1st	0
0.9320574826	6.669416004	0	6.873116477	5.149902135	8.615982304	18.08979163	4.909573623	6.23755607	9.366769071	7.616320576	6.476957205	6.271866183	4.189975327	5.793888271	5.696208832	Control	IAA 1st	0
0	7.238986091	0	6.493997816	3.479553199	7.055373825	18.6362598	4.690534265	6.23776047	8.297654774	6.529671803	6.193963636	5.075534217	4.752233401	4.163833371	4.868238742	Control	GADA 1st	0
0	8.469199983	8.736150502	6.544938234	4.525693012	8.249782935	17.86435477	3.481497621	5.76527151	9.365179829	6.942918605	4.938340035	5.258831941	2.793319638	4.471612642	4.813461494	Control	IAA 1st	0
3.392498082	6.983598925	0.7473146526	6.605412549	4.979108049	7.72373779	17.96686444	3.865256393	6.175122594	9.44143919	6.533249088	6.635267937	5.65942714	5.824018284	4.629548228	4.979108049	Control	IAA 1st	0
0.9127573646	6.628964134	1.867074419	7.069086468	6.58984062	8.073191723	18.07710176	4.780268534	6.391770915	9.619394386	7.169802014	6.465670672	5.822891675	3.831837135	5.496079249	5.316007121	Control	GADA 1st	0
0	7.272936762	8.734647889	6.369362158	5.362640237	8.081827259	17.85094792	3.891716102	6.653489897	9.402033681	7.626230117	6.345000941	6.189506009	6.161879175	5.410380571	5.3132659	Control	GADA 1st	0
2.46680309	6.777106443	9.383215373	5.080199854	5.031096062	6.305806508	19.0517663	3.330034646	4.816038773	7.933037699	4.695156359	5.667038194	2.735569358	4.816038773	3.974214152	4.630691721	Control	Other	0
0.7204834574	6.286887781	0.7204834574	6.80429281	4.913992064	8.284996971	17.26616788	4.750036409	6.787472487	9.460331471	7.505556065	6.310627817	5.874018264	5.293381979	4.882657761	5.36315407	Control	GADA 1st	0
3.421932656	7.699396467	1.255955462	6.220666405	5.820947491	7.994637614	16.88971672	4.979182027	5.988034055	9.247135725	7.083856974	6.373420376	5.317270564	6.39737787	5.366648373	4.251513418	Control	IAA 1st	0
2.901393555	5.980166623	8.555914644	5.95027915	5.268081354	7.264225523	17.81348025	3.330568211	5.824123891	8.628482445	5.919759395	5.95027915	4.257020942	5.756652787	4.04714973	4.88139547	Control	IAA 1st	0
0	5.746590803	8.515971116	4.899863803	3.619505565	5.488920545	19.6669815	2.862483184	5.844333987	7.05230574	4.899863803	4.959249415	2.589314843	2.862483184	1.811086304	4.113443529	Control	Other	0
2.348266161	6.540285839	8.475698301	6.676379516	4.889708797	9.120251273	16.77422265	4.675404658	6.975098574	10.155647	7.54837049	6.37229713	6.760462168	4.490802769	5.676054637	5.424392087	Control	IAA 1st	0
0	7.048819373	8.444787486	7.741938513	5.252483827	7.589016168	17.08153761	4.289841883	6.261628791	9.271317685	6.540059808	6.562897319	4.904665057	5.727056801	5.968540865	5.334404276	Control	GADA 1st	0
0	7.698973234	8.459511276	7.282227372	6.958588889	8.487720738	16.28156463	4.199845049	6.066807328	9.781829021	7.017824818	5.9500064	5.356410048	5.529218745	5.228515484	5.731498237	Control	GADA 1st	0
1.190571982	7.176246988	0	5.672845483	4.989973309	7.188982752	17.04617316	4.427533407	6.353909466	8.329159667	6.376353918	6.236130282	3.917121776	6.05319912	4.803799218	5.101954089	Control	IAA 1st	0
1.291288865	7.500362138	8.456505521	6.957962293	4.972545054	8.382095288	16.75658645	4.3906011	6.403668897	8.609761863	7.143681261	6.494478183	6.078597873	5.024796621	5.41572565	5.386070908	Control	IAA 1st	0
0	7.202876133	0	6.455029413	5.064276969	8.261888281	16.40863956	4.370694834	6.238283323	10.00928084	7.094709594	6.515014915	6.336544424	5.995201873	4.969452417	5.497104244	Control	Other	0
0	6.809192836	8.688581352	7.240561871	4.862502496	7.973706411	17.78898164	4.522575864	6.900515057	9.247952494	7.000228916	6.238448654	5.234212911	4.522575864	5.741952661	5.137412378	Control	GADA 1st	0
0	7.134167092	1.497331047	6.622654693	3.683785857	6.83337545	19.17953719	2.474565468	5.227432603	7.525376284	4.958044133	4.121744434	3.782659762	3.962141372	3.683785857	3.202323283	Control	GADA 1st	0
2.234525694	6.549237709	0	6.15816554	4.092518499	7.83482629	17.62348129	3.739156648	6.530080543	9.018522269	6.88702785	6.641383989	4.878395583	4.538319448	4.61305049	5.102436233	Control	GADA 1st	0
0.8000397087	6.86566216	8.626772372	5.619844	4.751689552	7.464768925	17.67324466	4.231707126	5.999947458	8.411283294	6.560482335	6.158037236	4.866100074	3.765485295	4.341265307	4.790843221	Case	IAA 1st	3
1.510762085	6.517758471	0.9447105193	5.561941076	3.801907424	6.876825484	18.84769478	3.981564276	6.058770768	7.818435435	5.771847361	6.263669497	4.063644851	4.141305859	3.981564276	4.978126368	Case	IAA 1st	3
0	6.131424205	8.712648583	5.621828966	3.670685831	6.682294895	19.0443691	3.811315303	5.801200964	8.479580733	5.960717366	6.048594174	3.939445978	4.533901169	4.687795329	4.612899288	Case	IAA 1st	3
2.395471027	6.239857219	1.046401756	6.394017212	3.992334294	7.660747081	19.1878846	4.173603537	6.134409677	9.036621731	6.134409677	6.645004258	5.336953495	5.336953495	4.895547315	4.99529421	Case	Other	3
0	6.842455928	9.612756664	5.206475409	3.032936756	5.809491978	19.40891399	2.533520316	5.501627114	6.578924968	4.333374298	4.333374298	3.824974018	1.13583482	5.297140723	3.697614626	Case	IAA 1st	3
0	6.502152143	8.521648779	4.764444409	4.324781858	6.010451698	18.9212885	3.395035421	5.480020073	7.15188288	5.100948274	5.602854776	3.281918333	2.061177151	4.536852846	3.597702041	Case	IAA 1st	3
0	6.035659493	1.343768103	7.683498494	4.589284492	7.559586024	19.08881299	3.733904206	5.893582651	8.555757261	6.954786078	6.069095298	5.24470482	4.917648549	4.678643246	4.678643246	Case	IAA 1st	3
2.319118811	6.764704127	0.9982448386	6.318459593	4.751505285	8.029923963	18.18067039	5.040988223	6.854498851	9.161400593	7.318437614	6.244461325	6.125820795	4.084157233	5.125871031	5.611269152	Case	IAA 1st	3
1.170017072	5.839366616	9.154350641	5.870527609	4.392475254	7.746679272	18.18305831	4.768343966	6.248091055	8.891189563	6.693651079	6.29478436	5.807517685	5.066249966	5.170086121	5.066249966	Case	IAA 1st	3
2.25412056	7.341506001	0.9579952012	6.105757981	5.238853057	6.255664676	18.61940116	4.089527387	5.749160879	8.002516386	5.238853057	5.40853441	3.82746536	4.725219287	5.440200892	4.503348492	Case	Other	3
1.281017966	6.262949942	0	7.319595598	5.790353609	8.872348471	18.67625083	4.393790544	6.75832701	9.413055455	7.382771388	6.795948677	6.315705905	4.393790544	5.863050211	5.4084745	Case	IAA 1st	3
2.873738666	8.346039817	0.8409285804	6.407139978	4.993534159	7.286102334	18.75729537	3.685720419	6.25104214	8.520920483	6.041738398	5.668055794	5.622443201	3.278464969	4.321124577	4.321124577	Case	IAA 1st	3
2.655477675	6.013609534	9.446033302	6.741615178	5.329987047	7.691124604	18.63491534	3.397938359	5.837585688	9.657753684	6.877892567	6.440767915	5.667471116	5.965469744	5.12612696	5.329987047	Case	GADA 1st	3
3.537398725	8.350491364	9.740069974	7.127478268	4.686981964	9.444794076	13.53568833	4.828392987	6.644352067	9.326588461	7.85113207	5.219310113	6.332371317	0.9139793009	4.530188621	5.580883598	Case	IAA 1st	3
2.763593026	6.078840821	0	9.17290244	5.56458646	8.619597745	16.99195348	2.417687964	6.549263545	9.233142952	7.63906391	5.880404905	5.880404905	4.594752531	6.971582202	5.807692717	Case	GADA 1st	3
0	7.633762973	1.121827197	5.437762768	5.133830714	7.127163337	18.19553279	4.470669328	6.253201713	8.266760858	6.184868926	5.902344003	4.545243126	4.392029642	5.033777729	5.271992368	Case	IAA 1st	3
2.660119925	6.428505806	8.53449543	7.215812059	5.989140297	9.148911621	19.52790266	4.854718483	6.132805621	10.34793078	7.397520288	6.493844825	5.760448751	6.10519432	5.571600642	5.306561382	Case	GADA 1st	3
1.828566431	6.83992007	0	6.412962811	5.512770259	8.626655298	16.6352009	4.582950726	7.035006008	9.03728073	7.549086081	6.228883097	6.476356834	5.19872022	4.728921608	5.628917984	Case	Other	3
0	7.202148173	1.042504696	6.877475167	5.168859434	7.37789502	19.67555067	4.539519469	6.311525743	9.565478446	6.422637515	5.940369635	5.915254006	4.938964033	4.724389146	5.081246693	Case	IAA 1st	3
1.136071129	6.233900349	8.129753426	6.505196392	5.647040696	8.330983636	18.80143517	4.951653988	6.344362049	9.429918562	7.153221468	6.64988549	5.206897289	5.502051167	5.159333988	5.57636658	Case	GADA 1st	3
0	7.688036902	8.879347062	5.66020776	3.448106085	6.157635845	18.96541225	3.310716258	5.075367948	6.688097076	5.479668232	4.158157229	3.158852114	3.688939249	3.158852114	3.688939249	Case	IAA 1st	3
0	6.219596634	0	7.402829245	5.262437824	8.377091497	18.21236862	3.750753845	6.653790895	8.964210856	6.806146609	6.56163637	6.012412486	4.696146837	6.442669615	5.557872199	Case	IAA 1st	3
2.21967486	7.317487935	8.290661582	5.924704364	3.849222987	6.281987022	19.00621718	4.175534787	5.637256458	6.927306126	4.441484281	4.798283142	3.055849677	0	4.175534787	4.26973804	Case	GADA 1st	3
0.713170997	6.980974546	9.317064113	6.608068946	5.070800579	7.586326789	18.51887949	3.973269696	5.948211482	9.028220662	6.130428056	6.510264064	4.86461974	3.006017658	5.150876038	4.956612673	Case	Other	3
1.639912953	7.366553432	0	5.913156724	6.080419191	6.98788907	18.52599956	4.247167798	5.938271742	9.443483339	6.875360672	6.057679407	4.779043165	5.53928635	5.603495234	5.166786114	Case	IAA 1st	3
0	8.027369012	9.709558962	7.08255312	5.550445522	7.653046363	18.92809005	5.114137493	6.1563695	9.356107927	6.1563695	5.768433524	5.502597046	0	5.176455612	5.114137493	Case	GADA 1st	3
0	6.187205688	8.71719014	5.535744023	4.966247933	6.578374797	19.5949244	3.626149019	4.906852577	9.185482594	5.574431622	5.753686843	4.120257165	4.22123466	4.566512794	4.22123466	Case	GADA 1st	3
2.934616646	7.581239856	0.7977536887	3.679680153	2.624977266	5.477843916	18.76591581	3.189400034	4.706272943	5.872695792	3.760505101	2.441046195	1.684898116	2.624977266	1.983155675	3.503029652	Case	IAA 1st	3
3.544328806	6.546045959	8.844453288	4.230963019	3.650262306	6.774063897	17.93640738	3.169933061	5.614718726	7.631792379	5.325938867	4.79008567	2.852450623	4.009992593	4.481135351	3.928115553	Case	GADA 1st	3
0	7.858883997	0	3.7909183	2.617430443	5.10381855	19.04088686	1.835229084	2.891555593	5.207733932	3.121818097	3.650450126	1.835229084	3.32033769	1.191651281	2.891555593	Case	IAA 1st	3
0	7.587605965	2.276875941	3.533221097	2.950651176	4.899516643	19.96149325	1.957805201	4.469528278	4.803429435	3.648329872	1.547517419	3.271144199	0	2.950651176	1.547517419	Case	GADA 1st	3
0	6.354874013	9.28646978	6.605784812	5.372393735	7.666187235	19.20293405	4.296986993	6.354874013	8.957017716	7.170312115	6.534984544	4.178112789	2.501898598	4.693558655	4.777738142	Case	GADA 1st	3
2.765512229	7.138757544	1.292766125	6.573621065	5.378485858	7.273303157	18.11770661	4.143613403	6.54029569	8.696854278	7.116317751	6.269100621	5.190786691	5.039990081	5.16186202	5.378485858	Case	Other	3
0	6.396677742	8.895191888	5.757836047	4.82135039	7.101867892	18.61191809	4.069496057	6.185290036	7.76651673	6.241110857	6.268231685	4.398887728	3.465703922	3.031587775	4.960872343	Case	Other	3
2.411522634	7.216805566	0	5.494019537	3.711163958	6.709959585	18.61815223	4.122453292	5.494019537	7.99456219	5.548306152	4.703657864	3.889973574	2.984146123	4.383609957	3.971700669	Case	Other	3
1.156595459	6.849568652	0	7.050239107	4.809659292	8.922872918	18.3296857	3.592608342	6.074303996	9.538191982	7.64492175	6.402464543	6.669639008	1.790194209	5.419419092	5.419419092	Case	IAA 1st	3
1.508555857	6.189128408	0	7.285412133	5.208766625	9.594767766	18.51756816	4.281884311	6.950808775	10.20696617	7.766972586	7.376342064	7.21548513	6.377013758	6.26031336	6.094904393	Case	IAA 1st	3
1.86818012	7.111732219	0.6136669988	6.222842276	4.540153079	8.171616173	16.81779397	4.079318908	6.283010797	9.031194989	6.804776385	6.312179481	5.637297411	3.778570786	4.695812715	5.169503106	Case	GADA 1st	3
0.7306591284	7.209897244	9.061917154	6.382401504	4.46602053	7.499968592	17.28706774	3.685844519	6.347779742	8.766670214	6.359412891	5.497599672	5.086183053	4.12803981	4.703603959	4.666625433	Case	GADA 1st	3
1.719244746	8.681654224	8.595920274	7.26531181	5.176075865	8.400956551	17.20062511	4.154833716	6.734187121	9.24923099	7.176642927	6.076528258	6.260347838	5.081560007	4.980415277	5.014924111	Case	IAA 1st	3
1.258005089	7.750296956	9.297670812	3.113377818	1.626426075	4.664132395	20.31464359	2.371543276	4.25485284	5.824409457	3.224949112	2.553549272	3.757538798	2.371543276	1.258005089	2.992449436	Case	GADA 1st	3
1.92453038	7.406842747	9.299505299	6.654331401	5.655304376	8.3986067	18.26012313	4.856055744	6.654331401	9.083526335	7.247843601	6.732282686	6.166622236	3.367432846	5.94445726	5.707702319	Case	IAA 1st	3
2.355376174	9.966757375	8.897715873	6.80949759	4.898253595	8.212474251	16.32463704	3.330272729	6.045551482	8.783735335	6.921537164	5.280917105	6.098523438	2.102262104	4.256710004	4.898253595	Case	GADA 1st	3
2.354749553	6.790964624	0.7534696574	5.889877539	4.286714423	7.648034908	17.64111215	3.581770388	5.906468421	8.517881897	6.438464157	5.510321259	4.603990702	4.562718578	5.223022673	4.431306806	Case	IAA 1st	3
2.828214126	6.953155802	8.18625405	6.674092539	5.533835292	7.727600203	18.10786969	3.901813211	6.462226402	9.37583999	7.178232137	6.230645769	5.478496842	1.854043199	4.762943608	5.330084618	Case	GADA 1st	3
0.756134057	7.20699679	0.756134057	6.500875843	4.8006095	8.417998297	17.34097417	4.390929193	6.596417294	9.300829015	7.266307122	6.533431097	6.11284423	4.014095617	5.993113712	5.20264703	Case	IAA 1st	3
1.030062076	7.33525873	8.48560577	4.580535453	3.639606485	6.501783729	18.59463761	3.222943159	5.484418809	7.047736061	5.187126847	4.701032812	3.222943159	1.030062076	1.624907659	3.962509198	Case	IAA 1st	3
3.045591152	5.534662398	0	6.628882178	4.509096859	8.890292656	19.11907966	4.992841113	6.46077821	8.775528288	7.261096442	6.779426787	6.519016592	5.148528569	6.201015884	5.883982037	Case	GADA 1st	3
1.078059504	5.904322936	8.064401555	6.379003889	5.877305351	8.694756102	19.24668112	4.392420549	6.750535131	9.873039504	7.184431919	6.490177969	5.734063093	6.971012189	5.192124093	5.575014847	Case	IAA 1st	3
0	6.773881062	8.189726143	6.99179817	5.574907328	8.203226496	18.77775683	3.207156534	6.092859239	9.374910079	7.208113262	6.06355218	6.1497456	4.684025147	5.142155627	5.655687043	Case	GADA 1st	3
0	6.377572916	0	6.442884971	3.918273978	8.271682728	18.22355118	3.121210481	6.187404479	8.751484991	6.986250303	5.480265125	5.394820773	3.494189692	4.737177743	5.3501228	Case	Other	3
1.789550584	7.866467848	8.402248334	5.764302625	4.636259066	7.172049281	18.28235452	3.482757644	5.282036017	8.492187679	5.773589462	5.418534767	5.041853349	4.00840095	4.879305407	4.463401157	Case	IAA 1st	3
2.727036087	7.641015264	8.880456949	2.727036087	2.247105225	5.522542963	19.6752624	0	3.374098219	6.621020753	4.433634768	3.613753259	2.727036087	1.522882708	0	3.374098219	Case	GADA 1st	3
1.697196979	6.520885461	1.084983756	7.175255163	5.862672848	8.815901966	18.00169527	4.859661001	6.622895058	10.21357814	7.283056121	6.733449931	6.093414307	5.621117608	5.330820309	5.290054035	Case	IAA 1st	3
3.214985288	6.42503543	8.121872663	6.604654976	4.856173315	8.127226582	18.24550088	3.367542823	5.932395259	9.485151517	7.116313249	5.573075858	5.297213683	4.749121348	5.049040606	5.63452147	Case	Other	3
2.805959462	6.32032029	0	5.283815821	5.283815821	7.246310063	19.41793912	4.168387335	6.020764707	9.331529708	6.355943703	6.020764707	3.805843112	5.283815821	4.99842274	4.753319669	Case	Other	3
2.558146242	5.956958177	0.8599038928	6.836347312	5.383561577	9.214950149	16.29219896	4.242464012	6.673128951	9.458322124	7.570317482	6.278026315	6.308012602	0.8599038928	6.408312628	5.99432266	Case	IAA 1st	3
1.177136823	6.352646201	0	7.018479611	4.712899012	9.288477179	18.05600137	5.574924871	7.100323438	9.941830642	7.767783225	6.807255103	7.08700118	4.404658562	4.966735638	5.943481323	Case	GADA 1st	3
2.356047926	6.468302589	1.021419269	6.627051108	4.362356523	8.373311913	19.32129443	4.795859825	6.611939619	9.524266002	7.61216022	6.231775589	6.549859256	5.128755007	5.849131611	5.211285695	Case	Other	3
3.284812759	7.156694696	0.9065841068	5.832244699	4.767551593	7.755902519	18.72172588	4.569226429	6.495205465	7.972325559	6.602976259	6.076168489	5.16928641	2.425730139	4.941879029	5.133788183	Case	IAA 1st	3
1.254049435	6.731557443	1.621828801	4.943904388	5.097711381	6.683763971	17.66509474	4.657596606	6.257160032	8.192605678	5.457400041	6.061608266	4.617456651	2.709378404	5.068233876	4.734673868	Case	IAA 1st	3
2.403630968	7.358173107	9.013512838	3.962597988	3.384178402	5.484511566	19.65369413	2.80897497	5.244333617	7.494877033	3.498148348	5.033681013	2.620492226	5.428110711	2.975654278	3.794311499	Case	Other	3
1.007768308	7.538973204	1.007768308	6.554488092	5.224531774	8.337374943	16.73995543	3.714748696	6.244108193	9.50331358	7.319178211	6.390348743	6.523120278	5.144337616	5.337037753	5.659042926	Case	GADA 1st	3
1.979579007	7.112454013	8.290206249	7.365188683	3.782028885	8.867582912	18.16152798	4.880515987	6.258462679	9.538797653	7.793008137	5.587979297	6.464866469	2.976147228	4.728614871	5.29532401	Case	IAA 1st	3
1.659526213	6.97990417	0	5.31702532	5.42971599	7.717233457	16.7081654	3.802685991	6.131179603	8.409318945	6.53547638	6.174949864	4.914001049	3.268510812	6.694303018	4.497693859	Case	GADA 1st	3
1.776098053	7.08307205	8.165652398	9.038944907	5.314688354	8.942689398	18.01933027	3.246020482	6.734531976	9.404228465	7.70277039	6.403642902	6.667280685	4.968658679	6.274020375	5.94543559	Case	IAA 1st	3
2.331908887	6.352162004	8.9734076	6.175522392	4.49303608	7.390324122	19.29651738	2.949444888	5.36971449	8.953976732	6.175522392	4.404191514	4.309514553	5.322007571	3.555721515	4.404191514	Case	Other	3
1.482330615	6.531285711	0	7.004207055	4.755579857	8.564669402	17.89737984	5.132821449	6.877864751	9.218466603	7.367639718	6.942418496	5.60112978	3.853494665	6.093283346	5.169241439	Case	IAA 1st	3
2.50548825	6.364649786	0.952842683	7.436009102	5.116222795	9.185021893	17.62745313	5.398146847	6.686352657	10.23396509	7.781030574	6.882158455	7.064656351	4.994468302	6.444316438	6.632947397	Case	Other	3
3.003345251	7.810838321	10.19438472	5.130933831	3.482451903	5.268634917	18.23226567	2.800286111	5.159545597	6.308467776	4.240112598	5.026072859	2.475622289	3.065141456	3.065141456	4.392518621	Case	Other	3
1.873211887	7.255670175	8.586990154	4.834031156	0.9167244627	5.939509849	18.54729733	2.850953357	5.785479393	5.638952335	4.741299965	3.428419374	1.873211887	3.018383856	1.873211887	3.428419374	Case	GADA 1st	3
1.962068908	7.541925221	0	7.052864103	5.520144026	8.383977965	18.16084642	4.081434857	6.047987007	9.391181354	7.114467502	5.915811631	5.808072489	5.160050422	5.520144026	5.100403163	Case	GADA 1st	3
2.03665578	6.677543409	8.440845269	6.457498074	5.405054541	7.610659471	18.40917006	3.36580458	5.978622848	9.778234661	6.333458807	6.474378442	5.134724841	6.237839103	5.507013805	5.134724841	Case	GADA 1st	3
0.9851802883	7.454190704	9.157610471	4.671803825	1.977712952	5.430322379	20.36472182	3.143472671	4.878100444	6.07916743	3.672960241	2.29814293	1.565168862	2.560177727	3.779710299	0.9851802883	Case	GADA 1st	3
1.478091717	6.882275039	9.016777976	6.346265552	5.011294401	8.785288046	18.35776887	4.237104817	6.593059451	9.526778017	7.195177338	6.408246556	6.142540102	4.929114029	5.621073137	5.198337034	Case	Other	3
0.9842484071	6.326265465	1.976307646	6.118521074	5.750264848	7.801353414	16.337256	4.493276715	6.361021586	9.711511701	6.492232973	6.523252464	4.876280716	3.55595192	5.217093029	5.056727451	Case	IAA 1st	3
1.693876609	6.516134496	9.426975376	5.990659099	5.285373642	7.839174588	18.01582638	4.474751574	6.245663567	9.204541865	6.064793111	5.990659099	4.96235732	2.945934638	5.583164691	4.612948747	Case	GADA 1st	3
2.008457832	7.569627304	8.633289463	5.5345841	4.654673356	7.46241311	17.84525096	3.710842336	6.124846229	8.521999527	6.1709805	6.109134372	4.610716121	3.941267391	4.89352871	4.565377356	Case	GADA 1st	3
2.529189962	6.25559706	9.3549745	7.072848544	5.144120556	8.112955717	18.4033613	4.106550521	6.325945472	9.498954249	6.944569808	6.181641701	5.816617812	5.911180727	4.793160238	5.606582809	Case	Other	3
1.15581191	8.599356817	8.811391812	6.540821756	4.530179535	8.603917776	18.90332396	4.80828874	6.098986343	9.247167567	6.540821756	5.145135743	5.418031063	5.647425956	5.963586017	4.604892046	Case	GADA 1st	3
1.166123707	7.219608483	1.166123707	6.633464208	4.548031428	7.98611573	19.2300353	3.081420804	6.481066974	8.631603586	6.754764953	5.863632522	3.993579494	4.761586703	5.700640972	4.102072864	Case	GADA 1st	3
1.359942758	7.411163469	8.757021952	5.083287799	3.67249602	6.266549932	18.33472774	3.009055949	5.462236364	7.463328142	4.86797053	4.788411613	2.511025157	2.696800613	3.989513672	3.378580942	Case	IAA 1st	3
3.448294763	5.735556472	0	7.6964172	5.408183754	8.581931487	18.7822659	4.180038175	6.495674596	9.823377992	7.26056011	6.593182263	6.278339754	3.323948108	6.359768941	5.68589711	Case	IAA 1st	3
2.039985942	7.365627242	0	6.947451862	4.80602834	9.140439097	18.2227865	5.299627651	6.983382207	9.445311925	7.682165471	6.356193051	6.66725008	2.852963735	6.739066584	5.695885704	Case	IAA 1st	3
1.847668651	7.946161221	9.049667061	5.691646641	4.887086101	7.441662209	17.59647625	3.33587387	5.829910209	8.228365678	5.862500532	6.230292529	4.357119653	5.654906321	4.608373346	4.161458551	Case	GADA 1st	3
0	7.515238675	8.488489278	5.359310968	4.507251617	6.584598147	19.30443896	3.344017456	5.398976377	7.342913457	5.276550488	4.271170156	2.975578365	4.942582173	4.271170156	4.578076754	Case	Other	3
0	6.637864771	2.011997232	5.630359842	5.102969767	7.225320264	19.66681211	4.014981016	6.234929509	9.091423944	5.946451127	6.175623377	4.144349193	5.673871113	4.2630654	4.144349193	Case	IAA 1st	3
1.726147638	8.473073811	1.107162922	7.031762412	5.391447024	9.278017279	14.89832235	4.813733808	6.181130243	9.400109351	7.130138379	5.875554025	6.605509698	1.449600472	5.411147457	5.178060794	Case	IAA 1st	3
1.144205413	7.180098057	8.498460737	7.749622255	4.509973562	7.988349088	19.08991386	4.25954779	5.554259096	9.237691181	7.01442031	5.221386409	5.355370136	1.144205413	5.397401987	4.431231276	Case	Other	3
1.812176008	7.292104101	9.548155318	6.156397357	4.99899994	8.132564861	17.42244962	3.669178675	6.446844582	9.351400451	6.854265987	6.446844582	5.702423457	5.956949062	4.99899994	5.334504311	Case	GADA 1st	3
1.365032885	6.28937851	2.053682719	6.756968478	5.68443454	9.19384553	17.39169541	5.023097385	7.109533066	9.952182401	7.729009851	7.142088217	7.189583642	4.425303911	6.136194806	6.318155904	Case	IAA 1st	3
1.659572166	6.375919952	0	6.412949172	4.565103386	7.279701748	18.63346856	3.910251382	6.298882188	8.581891243	7.004439209	6.108852463	5.317090869	5.061276071	5.317090869	4.565103386	Case	IAA 1st	3
1.601897829	7.144089451	0	6.484475295	5.451009752	8.030855872	17.38452078	3.930544781	6.610029958	8.835844736	7.205064943	5.548345049	5.484189892	3.344744133	4.931382443	5.752775664	Case	IAA 1st	3
0	6.659926945	8.625000073	6.611509231	4.274661534	8.020389774	19.30655255	4.702105725	6.009200227	9.008289086	6.940317946	6.217646711	4.955873059	3.461006802	3.461006802	5.576605116	Case	GADA 1st	3
1.246944661	6.661876789	0	6.034501428	4.899225605	7.397055685	17.76860126	3.739895939	6.560562329	8.907823572	6.601945741	5.972743538	3.881060161	4.759915795	4.127682029	5.085814738	Case	IAA 1st	3
0	8.190544421	8.840824264	7.701219245	4.527905829	8.57788499	18.09685504	4.234597052	6.507399304	9.666176497	7.304072513	6.141664809	6.719799913	3.369750563	4.417630663	5.055508593	Case	GADA 1st	3
0	6.592010238	1.675687404	6.702541506	4.652020003	8.221026045	18.88838285	3.824593971	5.716327303	9.298717774	6.965800659	5.93910132	5.174544082	3.824593971	4.449547909	3.824593971	Case	Other	3
2.569050086	8.541904529	8.855394051	5.722710561	3.547293827	7.145924952	19.5783928	3.547293827	5.745003713	7.90874092	5.911936699	4.484232991	3.904984301	2.921991199	3.904984301	4.682063586	Case	GADA 1st	3
1.831994923	8.564693817	8.584073374	4.032254489	1.189125699	6.922835892	18.55342229	1.831994923	4.425078118	6.46024903	3.786748152	1.831994923	3.49071922	3.646313235	3.786748152	3.117839839	Case	IAA 1st	3
0	7.019589357	0.8940086661	5.912289225	3.125153908	7.824904343	18.84936554	4.24982324	6.367049299	8.133483376	6.735723876	5.142956611	5.827605989	3.384278854	3.962701955	4.489177642	Case	GADA 1st	3
1.640646495	6.348482075	8.10479873	6.271462828	5.328550074	8.496132325	19.25580719	3.243702746	6.809901876	9.172705095	7.148229202	6.421597145	5.635617164	4.834646418	5.438329622	4.834646418	Case	Other	3
2.73286763	7.22978769	1.090549541	6.477434613	3.620060123	7.567082067	18.55243019	3.620060123	5.757261054	8.180730468	5.90054496	5.631416004	4.924495954	4.165370989	4.165370989	4.627640633	Case	Other	3
1.489082267	6.789611196	0	5.49098248	4.649311574	7.401396897	17.71621021	3.490602638	5.602500212	8.210234165	6.109936474	5.964433743	4.34168486	4.749631718	3.950172393	5.014494897	Case	IAA 1st	3
2.969377712	8.749664849	8.658522208	7.104752513	5.425187303	8.395504941	16.92719066	4.288650543	6.194241229	9.523417321	7.094485974	5.896268408	6.232196795	4.966057868	5.358111483	5.987863104	Case	IAA 1st	3
2.965128022	6.461962666	0.7492293501	5.896197829	4.748139093	8.043439409	17.0699526	5.264881996	6.321635654	8.718060281	7.011319	6.697872487	5.845847799	3.300362608	5.102819369	5.757817648	Case	GADA 1st	3
1.840067722	6.850398103	0	6.526217228	4.998340853	7.72015412	17.99834356	4.252618387	6.308669214	8.561170225	6.642561316	6.211549657	5.594098222	4.546111991	4.648609505	5.372402071	Case	IAA 1st	3
0.9936397956	6.71529268	0	7.336058139	5.379873701	8.575999323	18.22767947	4.894568796	6.396793004	8.788180038	6.794720676	6.510952563	5.511091728	3.158598513	5.794834994	4.742613114	Case	Other	3
0	7.218016323	8.725371544	7.330665534	4.149035831	7.056040122	19.10974395	4.07134921	6.144764522	8.157858562	5.919446105	5.779890846	3.902174172	3.489384227	5.290308254	4.898796262	Case	GADA 1st	3
0	6.548712889	8.592814244	6.113633561	4.772043427	8.148366774	16.7095374	3.55141522	6.563659247	9.130846602	6.952340751	6.745060921	6.33885034	4.772043427	5.093706704	5.321820653	Case	IAA 1st	3
3.504699429	8.330331062	8.531091858	6.968176733	5.301776631	8.791551737	17.02257989	3.762201265	6.92494087	9.212383139	7.203469049	6.21322445	7.239207231	3.303336777	5.002336421	5.354869161	Case	Other	3
1.082673418	7.182061333	1.082673418	6.368259785	4.613360775	7.182061333	19.1357637	4.855438088	6.46271754	8.58248583	6.246087487	6.406788142	4.798619401	2.452023066	4.962773124	5.062672552	Case	IAA 1st	3
2.808159852	6.023292412	0	6.883574135	5.728841784	8.808291868	18.91365591	4.907798345	6.79534645	9.971043996	7.5555229	7.056214418	6.978211514	4.858887666	6.540087758	6.375967162	Case	IAA 1st	3
2.368171067	6.729447654	1.623600512	6.206527714	4.447202972	8.649886578	17.49112829	4.755843008	6.266266205	8.937039181	7.286018133	6.516365861	5.9145833	1.029075087	4.755843008	5.482527323	Case	IAA 1st	3
2.546018712	5.597948165	0	5.836589802	4.598899815	7.767132559	18.80984799	4.347723416	6.396630555	8.387905575	6.848357653	6.582977344	5.53909414	3.542065884	5.124387137	5.654495078	Case	IAA 1st	3
1.969823626	6.618239768	1.969823626	6.386363731	5.208627597	7.411068	18.16777167	4.353888905	6.026323139	9.25200986	6.467867464	6.48362989	4.716026198	2.5513939	4.661636682	4.867877786	Case	Other	3
1.280839015	7.169727054	8.248487951	7.641997802	5.254551087	9.136766509	18.06369465	4.661444147	6.953765875	9.409722203	7.610678888	6.85030181	6.509023633	2.748291566	6.289268848	5.790055009	Case	IAA 1st	3
0	7.081685803	0	6.67636504	5.754024611	8.420679634	17.44126187	4.636019774	6.732721811	9.32216458	7.392764021	6.502038805	6.170158568	4.795709149	5.915769506	5.342706491	Case	IAA 1st	3
2.86185336	6.310495998	0	6.347991637	5.015579189	8.296798309	16.20365441	4.059503676	6.7066206	8.930530613	7.139740841	6.749283007	5.969241353	5.521406225	5.149022461	5.488206552	Case	Other	3
0	7.611908093	8.321892503	6.10735659	3.645697104	6.10735659	18.08178668	3.889391046	5.368274624	7.39215792	5.754177154	4.586880069	3.506445097	0	4.362970069	4.191715876	Case	GADA 1st	3
1.946199324	6.232527969	0.9643567225	6.321008902	5.421307669	8.535330597	17.27631434	4.837166511	7.047284022	9.339430171	7.428065298	6.961798461	6.404375431	2.937034203	5.177684741	5.883200272	Case	IAA 1st	3
1.024956482	7.037790154	2.361653839	5.776490833	5.002114704	6.334266957	18.74866438	4.691397484	5.906630552	8.173435514	5.97942817	5.540260177	2.849876797	3.746181178	5.002114704	4.046444787	Case	Other	3
1.578100677	8.394866957	8.298066641	6.399207587	5.513481749	8.077195849	17.99561009	3.450066472	6.49760327	9.061176572	6.275229788	6.13958776	5.574872928	1.578100677	4.848032555	5.119273457	Case	IAA 1st	3
1.934184042	6.021406493	8.009925727	7.719322848	4.308214862	8.9885453	15.76438443	4.821488415	6.854816641	9.987124488	7.598504021	6.612877247	7.842671898	5.585773403	5.843792559	6.042146187	Case	Other	3
1.118146526	8.276400388	9.178205512	4.741733513	3.911514263	6.599848798	19.20249923	2.173779086	4.538718472	7.334345249	4.538718472	3.200811035	2.173779086	3.911514263	2.173779086	3.911514263	Case	IAA 1st	3
0	6.610483161	9.074932929	6.757681036	5.237872003	8.350393622	18.64880895	4.507271463	6.383163612	9.550681098	7.361399866	6.727378383	6.097492838	2.953719698	5.499310747	5.678943544	Case	IAA 1st	3
2.229192836	7.680246573	0.6913429547	6.138953979	4.901829432	7.290395371	18.93293286	3.592893207	6.087710421	8.984002723	6.305201155	5.649123289	4.032951498	4.453038328	5.121563695	5.289713865	Case	IAA 1st	3
1.761931232	7.034508355	0	6.136561111	4.91535463	7.899156946	18.0030682	3.465240058	6.46027178	9.250118187	6.800746442	6.514112595	5.204484008	4.493369612	5.380445801	5.067150254	Case	GADA 1st	3
2.68499763	7.235869116	0	6.470351163	4.892665121	8.989796494	17.09429932	4.045841674	6.470351163	9.144155826	7.377222726	5.996435835	5.887211221	3.56822608	5.036017781	5.748362399	Case	GADA 1st	3
2.353722032	7.195190125	0	7.242961597	5.5306182	9.021980067	17.57329978	5.082843081	6.615141641	9.672216637	7.863465649	6.407230633	6.899763912	5.047408287	5.744862903	5.629784056	Case	Other	3
0	7.111837062	0	4.779826554	2.576104467	5.997024281	18.56954572	3.91289966	5.839214653	6.937817484	5.920276149	5.055771641	3.745041877	3.212899585	4.063246844	3.990030878	Case	GADA 1st	3
0.9226086115	7.051419133	8.720769661	4.547726847	3.439747565	5.488047104	18.44209258	3.554156032	5.676668504	6.285705658	4.800443786	4.371689301	3.179488212	1.882298271	4.547726847	4.020073084	Case	GADA 1st	3
1.918022801	7.198690725	9.069735036	4.449089808	3.513671334	5.267428921	19.22929953	2.713276972	3.962549154	6.035906778	4.025450853	4.252764669	3.326523778	3.222981281	3.827867534	3.513671334	Case	IAA 1st	3
2.795152198	7.073321527	8.233728024	6.773785537	4.630182178	8.10733834	18.51058591	4.344003649	6.651230382	10.00048519	6.831367958	6.115240949	5.308039395	2.447785809	4.630182178	4.344003649	Case	GADA 1st	3
0	7.888817174	8.966702153	0	0	4.738140731	19.68379493	3.174346325	3.410496974	4.977507578	3.174346325	3.410496974	3.79120961	1.381573982	0	0	Case	IAA 1st	3
0	6.969561181	9.855538664	6.537519198	5.467423208	7.156087475	17.94677428	4.19359538	6.520630559	9.131895736	6.769652995	6.63489855	5.943503424	5.502251596	5.467423208	4.808784272	Case	IAA 1st	3
1.047061531	6.899189846	2.070028852	7.034421112	5.705513824	8.669830188	17.00923813	4.25756792	6.517857327	9.875532622	7.543334568	6.706430255	6.135670273	6.551047919	5.338200661	5.582494094	Case	Other	3
2.890371458	7.02468137	8.678432908	5.087014686	4.922385626	6.656563488	18.36917572	4.464445223	5.60440981	7.757208194	5.576976762	5.758880195	3.789648577	3.584539247	5.007047156	4.736521174	Case	IAA 1st	3
1.965464176	6.598091981	8.449751208	7.612210092	6.388937319	9.529366862	18.67746875	4.313608069	7.568715573	9.837222769	7.477583315	7.163536822	7.148843561	4.313608069	6.619564768	6.230496548	Case	GADA 1st	3
1.416396399	7.391612761	8.153605418	7.384424365	5.809489762	8.646625386	17.69332529	4.335966657	5.932875357	9.706651098	7.089620497	5.913030052	5.78785916	4.655529558	5.913030052	4.792172049	Case	IAA 1st	3
0.6108431226	7.379599722	0.6108431226	6.274950357	4.357875894	7.152554418	19.59238649	3.878326817	5.613849268	8.555861456	6.583267195	5.789118795	4.465063981	5.073965375	5.264076654	5.203447736	Case	Other	3
0.9322631129	7.694717461	1.493920981	6.477384418	3.458242611	7.576127717	16.7966195	3.572793295	6.012986414	8.369383398	5.929450827	5.507955943	5.356275958	2.689210258	4.772927916	4.820077472	Case	IAA 1st	3
2.315073267	6.499315498	0.9957195511	7.276883705	5.120955051	8.299792521	18.51540559	4.799088367	6.349083233	9.430230608	7.035885627	6.576478437	6.079015658	6.120832221	5.99156072	6.295315959	Case	IAA 1st	3
0.8900013346	7.138744501	8.226952769	5.633173594	5.33077997	7.215288034	18.383442	4.105206957	5.448203609	8.283351085	6.022108945	5.633173594	4.105206957	3.954570734	4.534971953	4.733101312	Case	IAA 1st	3
2.100207168	6.084278897	7.938911525	6.638526931	5.521428641	8.16506138	18.17283767	3.706523356	6.174600288	9.382211428	7.073608042	6.339866593	5.29853409	5.257791658	5.621165118	4.827696049	Case	GADA 1st	3
2.020612775	8.579054651	1.338441808	6.909831632	5.293499686	9.345919041	17.26683066	4.909140851	7.032831942	9.497022278	7.591424739	6.649194828	6.498787924	4.215754348	5.11408257	5.641574224	Case	IAA 1st	3
2.043647444	6.743857338	1.029244523	6.798844407	6.186379911	8.937370729	17.04679192	3.753974847	6.87758456	10.05926081	7.207255334	6.715557377	6.580852851	5.963852261	5.838235318	5.729219944	Case	GADA 1st	3
1.478572824	6.009635771	0.9209522598	6.593802124	5.42586667	7.702246042	19.95757296	3.93487819	6.124929301	9.208268519	6.620245376	6.468416029	5.484617203	5.541068575	5.199067045	4.749940398	Case	IAA 1st	3
3.017781557	6.666361366	8.371181411	6.927026554	4.553411999	7.171601588	19.01914822	3.808922699	6.169767105	8.532001397	6.632352077	5.092953976	4.69193845	3.017781557	5.280305477	4.818321217	Case	IAA 1st	3
1.11025146	7.735159212	1.11025146	6.602633785	4.960217487	6.868924663	18.76675098	3.781061695	5.823341015	8.272627472	6.163675759	5.700124504	5.206479692	5.160475797	4.960217487	4.663087665	Case	GADA 1st	3
2.211930782	7.527194863	0.9322405406	5.449137089	4.260382875	7.329569914	18.86063221	3.458199501	5.645148574	8.25389226	6.012939723	6.033089132	4.260382875	5.746252553	5.564381186	4.56717614	Case	GADA 1st	3
2.510467691	6.679168016	0.9557662502	6.569262514	3.241304152	7.65875732	18.19866172	3.241304152	5.584375586	7.780894182	5.818568437	5.584375586	4.003040208	2.510467691	4.306859399	3.241304152	Case	IAA 1st	3
1.150316915	7.166879077	8.302244236	6.391193747	4.441858582	7.694301285	18.81428218	3.72205772	5.408280485	9.543402647	6.432522744	6.164672365	5.672557876	4.358538581	5.135433954	4.07511706	Case	GADA 1st	3
0	5.957381305	9.648891544	6.111714742	4.462521782	5.910073851	18.55718511	3.324841855	5.980465746	7.47082443	5.003136098	5.647028667	3.324841855	2.587660629	4.325003559	4.758004886	Case	IAA 1st	3
1.481305598	6.99250683	0.9229638655	6.351214522	4.492119463	7.603903667	18.81425548	4.705324415	6.397950082	8.819193124	6.598018087	5.399728109	4.84680417	2.454184372	4.654903717	4.754042305	Case	IAA 1st	3
0	7.903796814	0	6.680792212	4.599669886	8.377078406	17.10957073	3.966828909	5.516327655	8.861264892	7.089272499	4.493390945	5.312635924	3.798506595	4.437163602	4.599669886	Case	IAA 1st	3
2.237843754	6.801911837	0.9480243069	5.106525858	4.65305719	6.595601731	18.73195268	3.36349193	6.143478431	7.449279075	5.918163131	5.026524845	3.36349193	2.237843754	3.808303102	4.705379671	Case	IAA 1st	3
0	6.524182543	8.303073951	9.30656148	4.910832853	9.428055746	16.43176585	4.124138066	7.007961327	9.923066629	7.266759159	6.620025884	6.191266598	2.872275854	5.723612752	5.976306212	Case	GADA 1st	3
1.014735124	6.332734562	8.262844513	5.520529214	3.486111807	7.178863971	18.25148872	4.027506046	6.218748166	8.204146515	6.158189579	5.454910859	4.613073875	4.487432952	5.454910859	4.728644197	Case	IAA 1st	3
1.616351003	6.505738226	8.236497068	6.76063693	5.928692169	9.16828111	17.404425	3.627947834	6.704585509	9.629853011	7.704813675	6.746826909	6.489244082	6.090526113	5.255037786	6.175454924	Case	IAA 1st	3
0	6.113337502	0.9066989998	5.979735489	5.021969855	7.895166413	18.84336251	4.339459688	6.590180717	9.309066407	6.808557244	6.715555303	5.717273633	2.999640737	5.238005024	4.857584562	Case	IAA 1st	3
0	6.105726924	0	7.177764357	5.6571227	8.22916475	18.56186731	3.88784903	6.521551254	8.454028413	6.286669496	5.95337399	5.102575304	4.779068814	5.444940059	4.278314069	Case	GADA 1st	3
3.130328974	6.65779265	0	5.001143976	4.11890025	6.12815518	18.90674831	3.265761271	5.404875167	8.148098882	5.766399209	5.490333546	3.503577049	3.799837835	3.968171495	3.707682394	Case	GADA 1st	3
1.747990637	6.678535063	8.761082167	5.137671986	4.984851539	6.644923033	17.71256623	2.786023442	5.659267767	7.760485318	5.590305099	5.961889723	2.515462264	4.619943607	4.54902774	4.474444971	Case	GADA 1st	3
1.884018955	6.015413648	8.355396207	6.844483347	5.095469931	8.450944784	17.95614396	4.93551647	6.677532139	9.103203256	7.367651735	7.148018572	6.16718702	3.317602411	5.845775746	5.704023989	Case	IAA 1st	3
1.113440816	6.519818963	7.904123717	6.903137992	5.571204147	8.081923517	18.92060793	3.193026336	6.519818963	9.44227066	7.217022594	6.537998463	5.571204147	4.911224809	5.069577347	5.673422218	Case	GADA 1st	3
2.166113934	8.03677599	8.530872813	3.404951197	0	1.456314222	19.92821738	1.854433083	3.281003939	5.688680041	3.815624745	2.639739802	1.854433083	0.9046051635	3.902316105	0	Case	Other	3
1.88284228	6.951312964	0	7.790620619	4.654898533	9.120294689	16.33741684	3.852003466	7.100057483	9.472963811	7.687793522	6.443213711	6.201168246	3.440425236	5.237874442	5.702440792	Case	IAA 1st	3
0	7.288703107	8.253807081	6.669555766	5.211989345	7.601933616	18.64915127	3.070040363	5.795975138	8.678557026	6.488251823	5.50423299	4.845107703	3.981481599	4.890793347	4.592077331	Case	IAA 1st	3
0	6.265716596	1.535342767	6.154761353	5.707675748	7.576350478	20.1491798	4.320898288	5.541197293	8.338769322	5.352971424	5.654289317	3.631271639	5.056398809	4.881595781	4.016904819	Case	IAA 1st	3
2.336970513	7.769566466	0.8563731613	5.130939457	4.295801372	5.535646922	18.1095454	3.528103059	5.724399088	7.260876804	4.464178796	5.097177899	3.717782497	3.309655365	2.738415084	3.885396668	Case	IAA 1st	3
1.156550376	6.770471058	0	6.737611481	5.499927272	7.581440314	19.18599811	3.592533362	5.538593731	9.434276929	6.074223452	5.751067743	5.717758066	4.085772071	4.606176521	5.648738741	Case	IAA 1st	3
1.967170243	7.782803876	8.760289683	6.146494474	4.128460456	6.044177677	19.23195607	3.282441777	5.127222685	7.054416569	4.206332727	2.769773615	3.130932817	3.130932817	4.542879203	4.046143846	Case	GADA 1st	3
0	6.759097274	8.338127387	5.448227625	4.681594993	6.051427379	17.54936837	3.841080549	5.727686618	7.986552749	5.260295434	5.380589171	4.087238528	3.841080549	4.392090439	5.014719379	Control	IAA 1st	3
0	6.113550628	1.035524371	7.249631481	5.975943216	9.389759878	17.29606095	3.972510689	7.167726872	9.41881805	7.593384529	6.876938037	6.669401316	5.460880182	5.353839345	6.023285795	Control	IAA 1st	3
0	6.88747943	0	5.972405319	4.288081522	8.542879853	18.75425646	2.843732529	6.82595398	9.592658703	7.233866348	6.549688274	5.426784558	5.426784558	5.583714486	4.995201688	Control	IAA 1st	3
0.97674454	6.76088848	0	5.163849026	4.27741731	7.061977859	18.4901142	3.657209465	5.88462654	8.315196701	6.062323114	5.953852596	3.416866128	4.709759759	4.598869489	4.54005513	Control	Other	3
2.215365029	6.985473938	0.9343259899	6.406192793	4.45634262	7.640949722	18.44044195	3.87430167	5.42310384	8.717573299	5.976084944	6.421606727	5.190966706	1.900332762	4.824255078	5.328150638	Control	IAA 1st	3
0.8666783642	8.029084461	8.65703908	4.126741243	2.355382478	5.153209899	19.35682686	2.102268114	5.049409935	6.19897456	3.072300981	2.355382478	0.8666783642	0.8666783642	2.757923227	3.549050183	Control	IAA 1st	3
2.822968147	7.435945832	9.794611491	6.284750734	2.336505678	6.78621748	19.07322987	4.540974527	5.509650236	7.806019805	6.084018323	4.265174449	5.227163585	3.186113261	4.661331697	4.409655066	Control	IAA 1st	3
2.106283184	7.565528016	9.031542098	6.171423429	3.448559629	7.748534441	17.8450636	4.198138887	6.386209811	8.473899111	6.835720002	5.374904491	4.821347769	3.83017645	3.651949424	4.942620081	Control	IAA 1st	3
1.860040118	6.800478776	8.01545632	6.899151342	4.77092288	8.742827651	17.37620074	4.177611222	6.343770508	9.505670668	7.480079164	6.638532338	6.434307479	4.699700807	5.813363811	5.708420746	Control	IAA 1st	3
2.979265786	6.298506304	8.66633516	6.546386622	4.621091824	7.953654108	18.22649912	4.065148306	6.261988092	9.936305224	7.195608307	6.468398094	5.953938785	6.368881398	5.500361072	5.758073779	Control	Other	3
1.153660646	7.927812437	8.297112881	6.376082832	5.32886732	7.22108439	18.16432683	4.275875156	5.571116149	8.722203832	6.376082832	5.931069977	4.364322376	5.284221047	4.526443434	4.804522967	Control	IAA 1st	3
0.860191593	7.701001146	1.395369263	6.200846902	4.923627332	7.996429213	18.11725068	4.243070836	6.352487666	9.213609986	6.650536002	6.752234743	5.66482531	3.31731464	5.976391865	5.172207975	Control	IAA 1st	3
0	6.732938283	8.762166013	6.679012061	4.55088605	7.083623726	19.07734158	4.288151457	6.134848724	9.23126856	6.835096088	5.823025423	5.488768308	5.797945332	5.457076839	5.174850065	Control	GADA 1st	3
2.591879977	7.085051314	9.578141723	6.256115652	5.052440396	8.652132507	14.54715245	3.914635945	6.652070456	8.860028135	7.593216411	6.157927592	5.866135348	5.137343622	5.256006782	5.434369343	Control	IAA 1st	3
3.315885429	6.819892154	1.083911398	6.700707906	4.800879667	8.081434789	18.91453404	3.959499385	6.791006392	9.473579107	7.228146481	6.183201127	5.444649323	5.246126342	4.800879667	5.202919642	Control	GADA 1st	3
1.175868209	6.979262043	5.494258183	6.735093436	5.639821847	8.779667138	18.17656366	3.987284369	6.595531863	9.964865792	7.365966321	6.490341243	6.210207773	5.295809561	5.765370645	5.595421009	Control	IAA 1st	3
0	6.220217088	8.368243613	6.650384334	5.297596608	8.778790349	18.23554365	4.856552667	6.650384334	10.1210624	7.20038233	6.459789486	6.137713978	6.831892263	5.178839001	5.407317649	Control	GADA 1st	3
1.232034566	6.636270156	0	6.74912443	4.806303662	8.640061119	17.17856381	4.497208914	6.308172504	9.276547663	7.537686592	6.534974442	6.356475094	4.408352048	5.373975501	5.508312882	Control	Other	3
3.277653833	8.062690388	8.796320469	6.689283228	4.759865608	8.131425029	18.27075526	3.919710476	6.20640623	9.659649685	6.900953598	5.641690127	5.762185985	5.732992322	5.544217068	5.641690127	Control	IAA 1st	3
1.629863733	7.821423535	0	5.820515924	4.523298194	7.55832864	18.91173099	3.520320192	6.153340468	8.48449997	6.235856024	5.313046148	5.234948031	3.05865103	4.523298194	4.922565479	Control	GADA 1st	3
0.9119537134	7.303080676	9.480200087	6.534272561	4.632441552	8.29040373	15.83732031	4.580229197	6.506563358	9.261404661	7.168099229	6.068657666	5.821207284	3.419203164	5.248946817	5.436841728	Control	IAA 1st	3
2.344097897	7.851542573	7.607963305	6.279018948	5.976750992	8.393023945	16.830592	4.41867169	6.40930638	9.034913836	7.056460729	6.650897293	5.035797153	2.911477782	5.297478455	4.472658414	Control	IAA 1st	3
3.541197444	6.20391561	7.860784617	6.88332541	4.22772036	9.274005869	17.74808791	4.588351871	6.75890505	9.659750748	7.860784617	6.735083443	6.723023496	3.30273805	5.001690983	5.783822768	Control	GADA 1st	3
0	6.516453809	1.549200734	6.660788599	5.647516421	8.546073932	18.09752667	4.340953586	6.633053776	9.303655184	7.155844297	7.023242306	6.055340721	5.924172062	4.118996842	5.779873996	Control	Other	3
1.092466196	6.603663522	8.536398969	6.534854972	5.76080573	8.005166564	18.58246853	4.757279097	6.603663522	9.729883151	7.108715479	6.878178339	5.730357136	4.418384519	5.261854972	5.422843517	Control	IAA 1st	3
0	7.179883593	8.580542981	6.538733026	4.291332033	8.269146344	19.45276184	3.075896391	5.826318235	9.153698001	6.871929449	5.849748097	4.804335296	3.363193124	4.48332319	4.598448173	Control	GADA 1st	3
1.788276206	6.123346383	0	6.197581843	4.184132378	8.200924709	19.34431406	4.184132378	6.197581843	9.563840698	6.950713032	5.904398998	5.092937337	4.366822653	4.184132378	4.603666978	Control	GADA 1st	3
0.8173651834	7.385053701	1.716575794	4.57685722	4.151214623	6.340373523	19.02523959	2.017472638	5.569651172	7.77468717	5.804190451	5.615229092	3.447367828	4.82978112	3.230207965	4.08796173	Control	IAA 1st	3
0	6.697259133	9.334618068	6.697259133	4.712904007	8.468251087	17.94437461	4.712904007	6.073263084	9.578010402	7.072558872	6.26071836	6.03266133	5.736598596	4.992373802	4.949395337	Control	GADA 1st	3
1.881015877	6.959234526	1.881015877	6.990014718	4.204902221	8.28664012	17.72313005	5.165247231	6.829093769	9.547494396	7.303557793	5.907697153	6.34873346	2.329127899	5.218205171	5.110271007	Control	IAA 1st	3
0	7.363817078	0	8.6233977	4.262314031	6.658886739	19.17156218	2.967427928	4.701095501	7.161007086	4.701095501	4.701095501	3.335598683	2.141008577	5.428455164	3.979999011	Control	GADA 1st	3
0	7.609927254	0.4913337867	6.4364944	5.305447851	8.043968064	18.15311023	3.579552519	5.873213603	8.827234515	6.788566347	6.153677569	4.411913955	4.205313346	5.22947068	4.663608426	Control	GADA 1st	3
1.057228456	8.286825016	0	6.66571243	5.238466689	8.53822386	16.01857482	4.499437768	6.570476784	9.50871765	7.396982783	6.358778693	6.176749254	4.75180222	5.536023712	6.155029728	Control	Other	3
3.148094556	6.514842756	9.493120587	6.027453214	4.961093215	7.181785653	19.14814686	4.834253057	6.056157148	8.460645007	6.056157148	6.535375919	4.457653784	3.148094556	4.620264954	5.424445549	Control	Other	3
1.082516754	6.533775595	8.102464781	6.817274303	5.109854296	8.294453565	17.19198819	4.322026363	6.713539513	9.143261349	7.349351506	6.112311448	5.885618635	4.322026363	6.040633348	5.514409124	Control	Other	3
3.056025583	6.424160953	0	6.608536274	5.174748284	8.212365213	18.36516298	4.095664755	6.374134755	9.390636132	7.464364334	6.240909342	5.998293308	4.52044418	5.48866596	5.05284385	Control	IAA 1st	3
1.49727259	6.725569261	1.49727259	6.018099485	5.361342749	8.161448406	17.82805254	3.68370238	6.39146477	9.10262821	6.58196011	6.260365005	5.596941436	5.997663513	5.262028805	4.999659382	Control	IAA 1st	3
3.184574633	6.746179601	0	6.528608207	5.247598538	8.643180996	17.5818519	4.845163937	6.376334261	9.451968214	7.065417357	7.196266563	5.849073094	4.592133176	5.819847075	5.664116079	Control	GADA 1st	3
2.179426613	7.621321395	0.9125990687	6.214163646	5.109882099	7.133651141	18.00476984	4.287701899	5.909846514	8.607897183	6.521846531	5.753444705	5.109882099	5.146285178	4.912664845	5.109882099	Control	GADA 1st	3
1.283359694	6.443657869	0	6.924341338	5.677840902	7.935393477	19.10757661	4.06820358	6.467232873	9.73368064	7.10050353	6.781201194	5.551197545	6.095933291	5.024547212	5.677840902	Control	IAA 1st	3
2.021681458	5.756218467	0	5.756218467	5.115459677	7.463299988	17.75718238	4.349336664	6.028390631	8.475838219	6.598391847	6.136947423	4.419794035	4.197174791	5.42047429	5.072365494	Control	GADA 1st	3
2.499143978	8.334796169	9.056026482	5.102241319	4.55409215	5.960490093	19.10002188	3.470221954	5.639861234	7.617995941	5.395950691	5.473548446	3.365552223	3.365552223	2.848931351	3.826285411	Control	IAA 1st	3
0	6.772942938	0	6.441518274	5.131591053	8.03679064	18.0993703	4.172168975	6.189470375	9.189386378	7.202478098	6.264012494	5.591381802	6.249409008	4.998197067	5.099380941	Control	GADA 1st	3
0	6.801156259	0.9304725162	6.44394659	5.69294063	8.096324777	18.85659017	3.194260614	6.126155353	9.442581517	6.366864406	6.559303853	5.384239992	2.686029986	6.977442694	5.475188858	Control	IAA 1st	3
1.25772587	6.969003219	10.08927906	4.145206452	3.424693222	5.565988254	19.54902645	3.294376601	4.939161565	6.178200193	4.650412843	4.218911263	1.919290647	1.919290647	3.294376601	4.106892154	Control	GADA 1st	3
2.219745174	6.705171342	8.289345765	6.282075407	4.400511512	7.418714372	17.57101775	4.630971812	6.427121603	8.489827603	6.516302959	6.06276948	4.875306498	2.478360795	5.004229357	5.231935967	Control	IAA 1st	3
1.052895428	6.789446626	9.441386801	6.746773065	4.958439296	8.90459495	18.88167903	5.561070936	6.594658484	9.738604802	7.487023653	6.8444495	6.761138292	4.268263799	5.802430126	5.593543132	Control	IAA 1st	3
0	5.893150652	0	6.091614728	5.620756754	8.358498208	17.9438113	3.488704556	6.627495964	9.200247363	6.769479203	6.584223486	5.388943723	3.488704556	5.388943723	5.620756754	Control	GADA 1st	3
0	7.317423812	8.899743109	4.408317891	2.128414423	5.719994489	18.54160829	2.128414423	4.863098767	7.211985757	3.148747988	4.329846797	2.953215602	2.458510366	3.148747988	3.856932627	Control	IAA 1st	3
3.305523015	6.905239269	0	6.704741862	5.849353706	8.560652958	17.20176696	4.901230458	7.033107898	9.434542787	7.610298863	6.378583195	6.416600975	6.149434065	5.357242222	5.849353706	Control	GADA 1st	3
0	6.873492411	0	7.026052983	4.314062969	7.858320963	18.80449607	4.683918687	6.312363848	9.319544362	7.089002184	6.781203042	5.431022757	4.204617216	5.655578471	5.164954283	Control	Other	3
2.941844868	7.682411345	2.292475717	6.493761026	5.455773282	7.642752073	18.0147592	4.10037532	6.107548007	9.232276883	6.24102496	6.303401103	5.03336485	5.867165585	5.561647941	5.128320521	Control	IAA 1st	3
0	7.029825745	8.214430571	6.428600406	3.945626094	8.149363963	17.61655806	3.520885886	6.428600406	9.189520763	6.909234026	6.361239082	5.77355537	3.945626094	5.423401797	4.833221887	Control	GADA 1st	3
2.385178581	6.306436999	0	6.325559258	5.246436607	8.139048384	17.76672512	3.980418392	6.287057874	9.207785468	6.910857631	6.569641591	5.246436607	6.287057874	4.322532885	5.434323232	Control	IAA 1st	3
0.9609628793	6.943833643	0	5.507496783	4.246830995	6.954884055	18.68778638	2.930975836	5.315093579	8.91817874	6.15074327	5.780223306	4.317027112	4.383965639	4.624406047	4.877658855	Control	Other	3
0.7085245979	6.678932944	8.565835986	5.995011297	4.49572655	7.288749458	16.74366449	4.323655589	5.762005775	8.964132369	6.382618334	5.795334717	4.128246721	6.256665709	5.003263653	5.003263653	Control	Other	3
0	5.718866984	9.012032295	5.680099309	5.374931312	8.742518327	18.51736664	5.557124168	7.031983298	9.065653724	7.512051302	6.969053291	7.121512835	5.374931312	5.640261045	5.996388785	Control	IAA 1st	3
2.447263079	8.481009822	9.274233966	3.308537037	3.653047702	5.391458579	18.89113137	3.844125952	4.697179273	6.025356418	3.653047702	2.189996528	3.547095854	2.447263079	2.665521439	3.547095854	Control	GADA 1st	3
2.966405475	8.830061901	9.971233255	5.772807662	5.060711358	7.538230281	17.45493325	3.115673801	6.310748056	8.592817106	6.429587638	6.11183772	4.86371259	5.167169473	5.554806347	4.103302786	Control	Other	3
1.877506039	6.907016822	8.963201695	7.631078828	5.187281222	7.809361941	18.36403374	4.647863577	6.584074977	8.687158563	6.815779296	5.657533547	5.517152428	1.877506039	5.69525535	5.048441929	Control	IAA 1st	3
2.336487634	5.825208921	8.046013371	6.357803572	5.303115583	8.951830298	17.55437816	4.661310087	7.237223871	9.43811039	7.58793712	6.825370221	6.509828968	4.339201265	5.632517754	5.572381072	Control	IAA 1st	3
1.046893157	7.905693686	1.046893157	4.843881856	2.886833891	5.482496799	20.10819449	4.335523537	5.872042968	6.986376116	4.54767136	3.405268359	3.543589619	5.337882434	4.673541866	5.043618913	Control	Other	3
1.345086687	7.325863551	8.324830091	5.58447748	4.636743304	5.950654035	18.65702194	3.558657312	5.838613818	7.51998113	5.513275451	5.463777057	3.81699531	3.356528053	5.438376088	5.05959525	Control	GADA 1st	3
2.565983105	7.829043125	0	6.063362869	5.93533613	7.802377031	17.74418887	4.232155611	6.26146828	8.872060632	6.840148624	6.142808381	5.571851368	4.232155611	6.3907667	5.163082863	Control	IAA 1st	3
2.692684178	6.618821501	0	6.634778052	5.74053512	8.831942476	18.92854738	3.819296591	6.336126467	9.933940064	7.267013626	6.985255458	6.276350026	4.931296243	5.294843495	5.078563256	Control	GADA 1st	3
1.024679055	7.238437952	1.024679055	5.295603619	4.368463013	6.238108235	18.25967129	4.438967104	5.662670459	8.109458722	5.855438376	5.632902642	4.631899051	3.503993265	5.571458477	4.631899051	Control	IAA 1st	3
2.296508533	7.187539551	7.647792105	8.634754096	4.362004845	8.330196585	18.30413704	4.05751061	6.07714598	9.208999498	7.13496061	5.696682802	6.284463369	2.296508533	6.331950706	5.732513099	Control	Other	3
0.7186988945	7.285099992	0	5.312586431	4.253953051	6.695796928	18.59560417	4.099499685	5.664445376	7.480319454	5.46798732	5.381246072	3.657931401	2.464636973	4.560678356	4.15284268	Control	IAA 1st	3
0	6.465370367	8.373453874	6.39798866	5.055590675	7.746200685	17.27709593	4.207314911	6.420800699	8.980188893	6.591369274	6.420800699	5.321110395	4.801206297	5.271772597	4.933998054	Control	Other	3
2.186972126	7.087808084	8.271871134	6.566999084	4.611940848	7.367817924	17.58910538	3.586862388	6.240757965	8.431844397	6.370342639	6.260953346	4.930451209	0.7745847806	4.433642602	4.751702762	Control	Other	3
2.430250873	6.885968184	8.148899278	6.522511733	5.247940625	8.356372133	17.77341682	4.597150124	6.512636618	8.925982693	6.774688743	6.707021434	5.950260212	3.691016561	5.294789611	5.384156634	Control	GADA 1st	3
1.369353501	6.960195645	1.369353501	6.381014722	5.398221724	7.746708693	18.68272188	2.523723277	6.077007985	9.19700196	6.561162858	6.206393024	5.398221724	1.369353501	4.882831711	5.163420181	Control	GADA 1st	3
1.403989696	5.811261735	0.866442752	7.043112135	6.098016985	7.709152643	18.93638055	3.983396407	6.351732114	9.914269548	6.930794246	6.366200445	5.280416372	6.50342279	6.080574978	5.118926192	Control	GADA 1st	3
1.836405549	7.14525432	1.440488628	6.866705541	4.913615733	8.135760002	17.40229983	4.181204148	6.466309236	9.32854219	7.196733506	6.239637805	5.397086433	3.382349441	5.970591383	5.105405331	Control	GADA 1st	3
1.232810732	6.504481302	8.965539789	5.948624062	3.641208044	6.713816927	18.89234882	3.385667116	5.227147901	7.985817382	4.363068897	5.727495908	4.875540762	1.597109905	4.971796292	3.858224051	Control	Other	3
1.225478184	6.056976687	0	6.940025488	5.265782808	9.274513711	18.75033358	5.106776914	6.955665086	10.12735607	7.810578137	6.924214488	6.523662315	6.195146541	5.049626669	5.539258091	Control	IAA 1st	3
1.546240673	6.282107036	8.421467847	5.586569735	5.335258119	6.896197948	18.57554455	4.403662263	6.227687576	8.290431632	5.896679005	6.585973295	4.698616637	6.132162294	4.850399011	4.897640639	Control	GADA 1st	3
0	6.767080009	0	5.333154449	4.497185657	6.136990201	18.90737995	3.357551171	5.43948372	7.750147748	4.957101147	5.69696662	3.357551171	3.559694896	4.285401342	4.497185657	Control	GADA 1st	3
0	7.397711692	0	6.192672932	4.889742134	7.424688396	18.42264503	3.246037271	5.57536032	8.936919702	6.441891041	5.66858497	4.837164862	5.252971149	4.889742134	4.666855314	Control	Other	3
2.363499364	7.417793509	8.563392879	6.505155783	4.693599877	7.346076333	17.59623819	4.346871634	6.131401153	8.246362834	6.367045317	5.741956733	4.768665087	1.252207913	4.693599877	4.693599877	Control	GADA 1st	3
2.746509398	7.355448589	9.413684125	6.437356243	5.406132908	8.239602086	18.65455508	4.885309472	6.736766129	9.240622536	7.063705316	6.437356243	6.313337936	4.062209386	5.140185082	5.305557403	Control	GADA 1st	3
2.37357754	7.295880849	8.682503498	7.394804318	5.466514344	7.476125822	18.32758824	4.148038002	6.05575652	8.817906208	6.623307124	5.861889972	4.780706884	4.257241989	5.219018751	5.106765769	Control	IAA 1st	3
1.090460676	7.324164794	1.090460676	8.186168703	5.529096563	7.674514595	19.84219453	4.071409417	5.757096609	8.96637202	6.195404568	6.565930362	5.300134244	4.165212783	6.343209442	4.977020939	Control	IAA 1st	3
2.87969769	6.174556995	0	7.251406848	6.430008349	9.104599907	17.77962948	4.653509696	6.987857277	9.814259084	8.178625662	6.882927182	7.333342882	1.825371895	6.552367825	6.36470326	Control	IAA 1st	3
0.9610050893	7.008987194	0	6.476380103	5.349080584	8.351614954	17.79685646	4.095360348	6.622147875	9.118281981	6.998344375	6.635946235	6.296945207	4.967781885	5.280459917	5.414585022	Control	GADA 1st	3
1.160286886	6.300236802	1.160286886	7.043431779	5.383898353	9.192696795	17.8616735	4.375755304	6.277448431	9.896634231	7.302386429	6.470639775	6.157772647	5.20224302	5.582878395	5.506547115	Control	Other	3
1.070457374	7.202742642	9.032175383	3.935581161	2.700549637	5.087588924	18.98066782	2.700549637	4.776229151	6.675380019	3.292898398	2.700549637	2.104436354	4.300247035	1.678161215	3.121130374	Control	IAA 1st	3
2.16935086	6.874249415	8.643119813	5.832164745	4.339148244	7.275390946	19.32579056	3.284739728	6.235285765	8.719935314	6.18414727	5.918137219	4.569148476	1.857446457	5.425543704	4.941800295	Control	IAA 1st	3
1.742474355	7.375109139	8.684976422	6.670750859	5.840615666	7.298344039	17.01335859	4.36111657	6.249345581	8.808386087	6.4817062	6.125537686	5.080879272	4.186233337	4.786019701	4.786019701	Control	Other	3
0	6.779811783	0.8985126667	6.299627216	5.004912755	7.950006438	18.17662825	4.122566728	5.982270524	9.396963334	6.47804319	6.021181977	5.043226258	5.187049942	4.883460734	5.521535896	Control	GADA 1st	3
1.88658631	7.311150427	8.360880045	5.669748631	4.313474341	6.828130066	16.16845077	3.856782903	5.117691242	8.102267894	5.688736031	6.110910566	4.313474341	2.676986176	5.419966465	4.313474341	Control	IAA 1st	3
0	7.699691132	0	4.961165129	2.855581698	6.340806629	18.68327336	2.855581698	5.264075354	7.52340473	4.808957935	4.052666464	3.510530057	3.636479246	3.510530057	3.859528762	Control	IAA 1st	3
1.624165799	6.940570399	1.029501892	6.484011517	5.186059059	8.380161756	17.87000652	5.010761053	6.62766546	9.032713342	7.305963413	6.58135215	6.166107134	4.377475525	6.057517822	5.83873107	Control	IAA 1st	3
1.109831892	7.532586514	0	6.896476606	3.513976378	7.092862641	17.0194199	4.199521169	6.066469918	8.376110726	6.418678466	6.091189694	4.959460878	4.287714567	4.90473092	4.726858974	Control	GADA 1st	3
2.459954895	7.837949294	8.422702437	6.591594143	4.897858504	8.129920268	18.3942311	3.446837103	5.980197502	9.304190978	6.732631306	5.658838356	4.940785458	0	5.70936635	4.982471954	Control	IAA 1st	3
2.196860441	6.624772679	1.481506963	6.530016616	5.866830931	7.951024471	18.81893455	4.7543444	5.952838807	9.394786304	7.334675826	6.218945937	6.165909988	2.862631728	4.801471124	5.460010631	Control	GADA 1st	3
1.699996725	5.973784847	9.166151941	6.336989893	5.557794372	7.45366302	18.92486019	4.330308759	6.189193404	9.171788695	6.376578307	6.722173668	4.330308759	5.208830741	5.334766284	3.965185325	Control	Other	3
1.816014092	6.074423838	0	6.545956785	4.566184006	7.365181414	18.50093893	3.934145247	6.609415665	8.741134125	6.571676254	6.39566822	4.460016473	5.214721002	4.757613291	5.398401131	Control	GADA 1st	3
2.507527819	5.747455676	8.731738415	4.975534507	3.201835256	6.131859247	17.62318248	2.777800582	5.392537996	7.097052383	4.742839734	4.215226678	3.668586691	4.121228369	4.610714297	3.912587082	Control	IAA 1st	3
2.27788196	7.064075323	0	6.404800702	3.948246133	7.944949034	17.62776494	3.756102809	6.468903214	9.084380207	7.144784541	6.421095323	5.989976514	3.534379122	5.116218207	5.303654539	Control	GADA 1st	3
2.845204051	6.658328853	0	6.811848034	6.213384047	8.640139509	17.41833701	4.501519622	6.672980103	8.812146681	6.757894056	6.687484058	5.290846957	4.289703604	5.400555073	5.534950313	Control	Other	3
0	6.892364119	0	6.409969395	4.883208555	7.820761717	19.20945314	4.358108801	5.983569666	9.390215811	6.611604155	6.520215219	4.248482056	3.322454915	5.322498808	4.40994874	Control	Other	3
0.9451675507	7.13686078	8.585416161	5.95599214	3.802790317	6.533186991	18.52533134	3.358132464	5.844239046	7.905425644	5.382603255	4.979047265	3.982455151	0	3.703805294	4.416777243	Control	IAA 1st	3
2.434806187	7.31077295	0	6.160086627	4.525729673	7.613131788	18.48294547	4.632114125	6.343512428	8.804066442	6.547592573	6.177759445	5.281679167	5.070869509	5.070869509	4.911003699	Control	IAA 1st	3
0.9269290413	6.244157332	7.787241928	7.6055781	6.173861998	9.319823561	15.90723362	4.983752446	6.949144532	9.600011805	7.558074236	7.199656638	7.03095791	3.448038191	6.327467721	6.261208728	Control	GADA 1st	3
3.383529361	8.569939455	9.094681815	6.598946518	5.185306772	7.597355775	16.16628655	4.25445165	6.489573037	8.502721723	5.925116885	5.613753384	4.793687719	4.25445165	4.52468309	4.911454614	Control	IAA 1st	3
2.111903887	7.190688549	1.684852729	6.027622885	4.664814647	7.112019242	18.97494034	3.836979896	5.952207351	8.212922444	5.603600491	5.353018468	4.897046024	1.684852729	3.593996535	4.462263053	Control	Other	3
0.8920734736	7.080733441	0	6.063929837	5.452597848	7.826180755	19.05166525	4.309504528	6.491973514	8.718423824	6.545827524	6.362907105	5.612562519	4.539275344	4.911624948	5.561186782	Control	GADA 1st	3
0.7082268406	7.23434405	0.7082268406	6.704713754	4.178910674	7.895055812	17.83288224	4.85234715	5.965278686	8.55051194	6.830553023	6.064250508	6.022662533	3.393268292	4.94431302	3.705104519	Control	IAA 1st	3
2.313542355	6.924269997	2.313542355	6.443586763	4.554739584	7.030336487	18.57257216	4.912689363	6.179478959	8.351485961	6.256433449	6.125796555	5.199248067	4.186481543	5.091354823	5.347318951	Control	Other	3
1.17774502	8.229531633	8.459020394	3.472206033	0	4.013171798	19.53680243	1.17774502	4.40569733	5.414594226	3.298013572	3.298013572	0	1.17774502	2.259027532	3.767897416	Control	IAA 1st	3
2.692324113	7.831223834	8.691733505	7.08499196	4.51438442	8.357119567	17.75739864	3.781176681	5.975449035	8.28313969	6.784906516	5.391511215	5.32752055	3.873699566	5.116523564	5.038727605	Control	IAA 1st	3
0	5.983805262	0	5.029922893	3.65679022	6.996417756	19.32409359	4.073419318	5.163406388	7.83938409	5.884178907	5.568344534	4.882818004	2.384810268	3.65679022	5.568344534	Control	IAA 1st	3
0.9054806453	6.760217214	0.9054806453	6.914374104	5.363372563	7.934363155	17.7027275	4.456546155	5.997024272	9.166594126	6.828310807	6.376391706	5.589496744	2.997355212	5.393653606	5.423312118	Control	IAA 1st	3
1.72269455	6.69171928	9.602562353	6.503354905	5.689620681	7.277380636	19.36605813	3.644157836	6.428265399	8.884497699	5.812820266	6.129606207	4.895134617	5.979890778	4.278295722	4.190134469	Control	Other	3
0.9958320422	7.110653311	8.29545925	7.079176408	4.89882165	8.405304489	18.57909628	4.451464131	6.384069096	9.721282613	7.24909457	6.239689678	6.100297796	5.483691141	5.239799826	5.161809552	Control	IAA 1st	3
2.618990604	7.159390522	8.835063855	5.249105779	4.682987009	6.54809162	18.54029232	4.431141822	6.017380646	7.734031354	5.325110347	5.87292359	3.845221337	2.030661184	4.94628948	4.897333665	Control	IAA 1st	3
0	7.263876065	1.05330539	3.904833635	3.416503628	5.349978333	18.62298757	3.416503628	5.10155145	5.231105575	4.347313032	3.416503628	3.416503628	2.079237246	3.092030449	3.416503628	Control	Other	3
2.301104125	6.259662275	0.9870202845	6.768575645	5.974333835	8.072050849	16.91192886	4.145308902	6.278036534	9.597837573	7.14403046	6.383623215	5.646863949	3.676385213	5.366866551	5.43395228	Control	GADA 1st	3
0.7929636005	6.963641384	1.677120311	4.215920833	1.677120311	4.735633187	18.6017025	1.677120311	4.097430444	6.095965755	4.325413756	2.431831523	2.431831523	0	2.221304834	3.826532213	Control	IAA 1st	3
2.144555879	7.609878155	0	7.121337433	4.959294392	7.84702354	18.83637289	4.641021619	6.365152862	9.160881705	7.1563626	6.014378494	5.549943914	4.959294392	5.271917668	4.894386812	Control	Other	3
0.8906373399	6.693199755	1.437222393	5.776148319	4.588436684	6.681244077	18.76230419	3.597165809	5.135854931	8.573752328	5.1704777	5.204289005	3.118684453	1.437222393	3.491588872	4.779986899	Control	IAA 1st	3
0	7.453151944	0	9.591600594	4.729798822	8.986366586	19.1634714	2.461028889	5.896736958	9.540138287	6.770118408	6.359480195	5.616622013	0	6.809289484	5.151644149	Control	Other	3
2.639690034	6.312513852	8.615042219	6.592211685	4.89607207	7.716161666	19.56928447	4.271419804	6.448366273	9.574125606	6.998595567	6.57251979	5.839046496	4.89607207	5.547813896	4.831263261	Control	IAA 1st	3
1.739727535	7.336826386	0.8318018312	5.173759604	4.608644201	6.843813247	18.73134231	3.477520682	4.861789187	7.703593909	5.376955795	5.376955795	3.575154674	4.357388305	4.937177914	4.119193984	Control	IAA 1st	3
0	7.828820706	2.229777506	3.861187172	2.8381505	5.196762746	20.23749511	1.157176619	4.532547503	6.27188761	4.281926819	2.565797433	3.593574765	2.565797433	2.229777506	4.086840722	Control	IAA 1st	3
3.310100866	6.807148467	8.526046944	5.941261947	5.235127666	7.053040379	18.21384806	4.309440946	6.253810685	8.586799511	6.290800551	5.893963332	3.572915332	4.572365336	5.031646919	5.309110873	Control	GADA 1st	3
2.919296105	6.029778408	0	5.592945518	3.679939991	6.14132152	18.79811048	3.15018974	5.288198429	6.912635532	5.238890345	5.288198429	3.948833742	3.948833742	5.288198429	4.175396888	Control	GADA 1st	3
2.735546115	7.086394218	8.563542173	6.455957776	5.799978391	8.242567068	18.22700872	4.312304674	6.762110911	9.065767355	7.045769416	6.516673417	6.004604024	5.310246378	5.377266945	5.44131179	Control	Other	3
1.730289924	6.585499511	8.520560903	6.380020177	5.013116329	8.84897359	18.90652672	4.905654692	6.810717564	9.172450774	7.277457911	6.254238936	6.297396025	3.781222981	5.20664892	5.493165445	Control	GADA 1st	3
1.538793685	6.140600383	0	4.255681122	2.939095086	5.764325126	17.63971582	4.021845373	5.862090222	6.658775801	4.976740895	4.45684952	3.108032309	2.266345533	3.521092218	4.518120742	Control	GADA 1st	3
0	6.96264335	8.735777808	4.510520644	2.383498403	6.790096101	19.00296775	3.34184509	5.501090544	7.581300312	5.147593381	4.755476885	4.370445023	2.174727393	2.174727393	3.978471919	Control	IAA 1st	3
0	6.648332531	9.387607284	5.74769288	3.994630094	7.207199799	18.72380937	3.733786839	5.461527154	8.399179428	6.064240927	4.989137615	3.994630094	6.27538882	4.345881583	4.62813895	Control	GADA 1st	3
0	7.267564175	0	5.683847681	2.722596885	6.643046756	19.59027718	3.081930103	5.329273987	7.139704486	5.188656425	3.608950829	3.608950829	2.722596885	4.948127019	2.722596885	Control	IAA 1st	3
0.9941495419	7.054452305	8.341458089	6.527560654	5.573483003	7.542926732	16.75218795	3.989010857	5.988459196	8.901189023	6.674890081	6.096970325	5.117894597	3.689620274	6.255214685	5.795840392	Control	IAA 1st	3
0	8.240095888	1.012989493	6.112948917	4.668693595	6.883623083	18.32524991	3.192937192	5.697785729	9.195743575	5.956180145	5.697785729	4.779800908	5.273115888	4.609757154	4.609757154	Control	Other	3
1.028802811	6.323101833	1.028802811	6.341726828	5.264982806	8.285674073	17.03064908	4.376170761	6.078548936	9.106784843	7.165160942	6.515837747	5.756405586	4.302022705	5.009432848	5.377571019	Control	IAA 1st	3
1.158383401	7.144211387	0	5.686919033	4.934031523	7.869510934	17.12982786	4.534640073	6.203440666	8.538590912	6.852781322	6.655320504	4.812784601	4.08889911	4.748112683	4.991036232	Control	GADA 1st	3
0	5.44362309	3.923481868	0	3.923481868	6.646947318	19.30607418	3.923481868	4.875140991	9.037325794	5.850349248	5.44362309	5.850349248	5.44362309	0	0	Control	IAA 1st	3
1.804819435	7.442174098	1.412819192	6.82302888	4.499106252	7.598856936	18.91400181	4.601457228	6.504282778	8.855473767	6.746909944	6.380195939	4.950760062	5.692325928	4.871039385	5.692325928	Control	Other	3
0.9088224647	6.646146891	8.250863556	6.778885893	4.904865094	9.206253367	17.71813045	4.904865094	6.708000507	9.569947213	7.38997426	6.900434285	6.921474463	2.173143348	4.861975109	5.721734486	Control	IAA 1st	3
2.745786811	6.631830869	1.098628982	5.741723111	4.179723032	6.581131271	19.33447445	4.939192811	6.165382833	8.466491925	6.118746983	6.417376641	4.642223735	4.76843575	5.434157856	4.350899189	Control	IAA 1st	3
1.697766897	6.539210961	0	6.36687181	4.841762234	8.082288124	17.78444022	4.353878318	6.562232523	8.6773855	6.661511687	6.29996737	5.632840024	3.206009081	4.841762234	5.263024659	Control	IAA 1st	3
3.061207043	7.199827322	8.546297799	6.889319045	5.686741627	8.23504072	15.75737682	3.211797956	6.370375471	8.846020479	6.944143898	5.552036269	5.05058184	5.090014125	5.809936551	5.634358917	Control	GADA 1st	3
0.9654052422	6.390207432	8.480898657	6.252785414	5.061292564	8.154202183	17.91182347	4.517910221	6.178832017	8.848972014	7.039004921	6.406500086	5.423407552	4.181660317	5.516417386	5.141352228	Control	IAA 1st	3
2.296554304	7.204098013	0.6405984475	6.338665548	4.962765929	8.143249304	18.09790593	4.281416236	6.642971549	9.214496958	6.781363162	6.751736318	5.200631674	3.671122351	5.600297563	5.200631674	Control	GADA 1st	3
2.425905567	6.978272658	9.227175379	6.284966577	6.184440109	8.250450684	18.70977195	3.988271189	6.166982986	9.662005102	7.283807281	6.284966577	5.741033936	5.271033154	6.45283437	4.569432891	Control	IAA 1st	3
1.872251125	7.728659904	8.885360849	5.938209749	3.838464677	7.018107104	18.48292934	4.588702262	5.663134874	8.608801696	5.99949952	6.28854281	5.079779921	3.01722539	5.223710714	5.18905169	Control	IAA 1st	3
1.539611639	6.673550832	8.699773047	6.764933576	6.122213925	8.249060405	16.6760388	4.256862892	6.254233337	9.759641398	7.040460924	6.517121516	5.547570017	5.181202097	5.517852503	4.933620619	Control	GADA 1st	3
2.475666884	6.117563137	0	6.763795899	5.119381135	8.533492167	17.02872174	3.783905171	6.610575471	9.515446352	6.924138215	6.701919128	5.570914702	5.19320002	5.777011242	5.33038965	Control	GADA 1st	3
0	7.405236507	8.660271082	6.13723609	3.780786933	6.221782981	19.78135879	2.391817389	5.738611898	7.225798604	4.727326055	5.394574044	1.938142909	0	5.345172315	1.938142909	Control	IAA 1st	3
1.020168865	6.578793577	0.5984396908	6.334177019	6.199378316	7.916408468	17.89399338	4.56190282	6.388302957	9.461014872	6.859888939	6.547420067	4.766488446	4.945632694	5.061211304	5.286947091	Control	GADA 1st	3
1.000006356	7.189837183	1.000006356	6.392329983	4.643868393	8.055295099	17.3356822	5.087475179	6.523574529	8.754900184	6.754900096	6.918875844	5.285414604	3.700451452	5.129295365	5.857993487	Control	IAA 1st	3
2.067703668	7.580953916	0	6.132660926	4.254674873	7.643710212	18.50912374	3.249825047	6.154375657	8.014038465	5.92094882	5.040975139	3.783326201	4.545061528	5.040975139	5.335223392	Control	IAA 1st	3
2.972822281	6.774385177	0	6.86195793	6.046178916	7.744925644	19.6319177	3.761245534	6.021033628	9.296873371	6.417718072	6.119087485	5.579335649	5.508732399	5.579335649	4.827962344	Control	IAA 1st	3
1.916632162	6.311162427	7.578300046	6.656991824	5.341613967	8.908247147	18.15131818	5.569493112	6.466387615	9.126334842	7.469546923	6.842874335	5.802562566	4.40065408	4.699255256	5.631384344	Control	IAA 1st	3
0	6.341371497	0	5.547299446	5.264632396	7.236207764	18.20971429	4.053203929	5.837030816	8.405239701	6.699982309	6.303878029	4.446350238	4.698313211	4.862050504	4.698313211	Control	GADA 1st	3
3.573395444	6.105346718	0	6.889020185	5.268988875	9.239274435	17.73760985	5.856587686	7.351831602	9.887585991	7.775336707	7.252162451	6.813330685	4.910626835	6.000042517	6.317455264	Control	IAA 1st	3
2.570213126	6.026946764	0	5.724082726	4.458816976	8.154771867	17.95900617	4.286965651	6.387634361	9.249098049	7.05655632	6.727282613	5.852951986	3.8661337	4.877699423	4.994062483	Control	IAA 1st	3
2.166312301	7.122951217	1.112977081	7.158616254	5.828325097	8.250397239	16.40228923	4.600406743	6.214584425	8.709037427	6.674878939	6.191814111	5.42172642	2.995935075	5.886202803	4.853494906	Control	IAA 1st	3
2.188493832	6.173244802	7.966249032	6.19676378	4.695328793	7.163214326	19.405483	5.04547101	5.856305914	8.158172815	5.795987701	6.21990549	4.320308882	3.684928501	4.880996376	4.821722992	Control	GADA 1st	3
0.8542082283	6.515224092	0.8542082283	7.094919537	6.423165795	8.884889554	16.23829008	4.3495346	6.138894449	9.196308535	7.094919537	6.854280247	5.453241551	1.775387334	6.324830451	5.313709683	Control	GADA 1st	3
0	8.003235896	0	6.480723643	5.14095979	8.229826152	18.03523245	4.637796201	6.429475594	9.088407354	6.411980222	6.321171937	5.22351036	2.854700398	5.339103183	4.444828863	Control	GADA 1st	3
1.827471862	6.800420908	0.8873032214	7.175942527	5.384959274	8.409545372	18.05922869	4.16946853	6.090165518	9.191687001	6.778255319	6.14316182	5.093344501	2.796599204	5.019678142	4.942046898	Control	IAA 1st	3
2.719186332	7.191901563	0	7.036909607	5.390831488	8.209818204	18.40664789	4.294011245	6.405570343	9.527910418	7.096999585	6.421324865	5.875578658	2.90993603	5.571123913	5.453466038	Control	GADA 1st	3
0	7.577698764	0	2.523786123	0	3.156745412	20.17323869	0	4.322185884	4.203196682	3.156745412	2.059099924	3.59519549	2.523786123	0	3.156745412	Control	Other	3
2.010343591	6.35345578	0	6.505475801	5.261341733	8.036090124	17.66218873	4.598166199	6.299001486	8.926635933	7.12220015	6.242410926	5.794885469	5.298825691	5.846424517	5.568072171	Control	IAA 1st	3
0.7673377225	7.143895126	0.7673377225	7.107630794	4.995192245	7.411191768	18.83470085	4.595154734	6.377622258	9.184027549	6.633687251	5.499333425	5.201963884	3.612825909	4.267181635	4.595154734	Control	IAA 1st	3
2.552930283	6.402101734	0	6.225643614	5.537202807	7.913888639	17.73177353	4.236511694	6.286892635	9.476899769	6.76703064	6.546844251	5.511772357	3.188044742	5.511772357	5.098721614	Control	IAA 1st	3
1.819906566	7.050831783	0	6.651572367	4.849819991	8.609953751	18.31930519	4.806988473	6.822592424	9.46218669	7.476874434	7.069072574	6.699196087	4.409028798	5.566633364	5.845900494	Control	IAA 1st	3
1.526219817	7.224424438	0.9561687406	7.091506319	5.819384448	8.488633212	17.92780526	3.503559659	6.842453918	9.960899172	7.337762598	6.466529535	6.020818853	5.235186274	5.436521099	5.640616244	Control	IAA 1st	3
2.053534872	6.593756542	8.024864419	6.670146237	6.157391671	8.332816613	17.7457668	3.766051692	6.462440301	10.09878698	6.98923826	6.479523517	6.000549249	6.219718998	4.975528339	4.926539033	Control	GADA 1st	3
1.10867502	7.066031374	1.10867502	5.060968288	3.778337433	6.20668088	18.94063828	4.902646495	6.064345652	6.989318195	5.820454762	5.729046324	1.10867502	2.7617906	2.16008928	4.786540222	Case	IAA 1st	6
1.13046714	6.000736876	8.237888392	7.270708394	5.453341833	9.958917478	16.41235854	5.10014899	7.325221678	10.29017967	8.487752217	7.398237147	7.167072268	5.049238534	5.602048441	6.416840221	Case	IAA 1st	6
4.119073802	7.564765953	1.898956347	6.035548767	4.119073802	7.112506919	18.72417147	4.868101096	5.86587169	8.281909457	6.537465588	5.796718751	4.775288685	3.049367341	4.454547955	5.647596452	Case	IAA 1st	6
1.251146561	6.212494929	9.185144239	6.649356409	4.134521796	8.587683183	17.05059134	4.766902465	6.546592741	9.003077169	7.344257798	6.129597482	6.041644785	4.691840842	5.582868368	5.406303858	Case	IAA 1st	6
0.85780316	8.725822357	0	5.874591369	4.797279053	7.602304167	15.09622064	3.425904926	5.952350914	8.438915866	6.548429407	5.199286403	5.030282536	3.96541294	4.174550911	4.838820911	Case	IAA 1st	6
0	6.314217487	1.064399781	6.464406408	6.314217487	8.244554114	17.9899003	3.282498679	6.616558657	10.00856246	6.957878144	6.679351532	5.028908985	4.441927816	5.796104046	5.209955802	Case	GADA 1st	6
0	7.243135566	9.599768212	6.008243104	3.827961307	5.852149248	19.7112167	3.356281924	5.434444139	6.09438689	5.030484456	4.284066976	2.310462324	1.214211894	4.284066976	4.467425622	Case	Other	6
1.76068139	9.153507324	9.821263655	6.639927111	5.82613059	8.260865013	15.60491109	4.271459795	6.494634851	8.816502048	7.212334391	5.805740524	5.535525627	2.716630207	4.439692148	5.510545855	Case	IAA 1st	6
0.9993767152	6.713010558	0.9993767152	7.13831336	5.2467135	8.279527942	18.81051668	4.16874746	6.284171372	8.81573955	7.490613187	5.95296959	5.905664546	2.998909075	5.168712812	5.043185079	Case	IAA 1st	6
1.333393188	6.806789392	0	7.40696243	5.876712711	8.955657481	18.37211878	4.265988884	6.34973985	9.180156993	7.313558334	6.402535715	6.294938271	4.901059296	6.116813846	4.662156858	Case	Other	6
0	7.698104352	0	6.244629574	4.405398045	6.875248344	18.26125685	3.814031334	5.328937518	8.698756281	6.784901694	5.527740459	4.322183922	4.882903212	4.882903212	4.629615031	Case	IAA 1st	6
0.9802046802	6.902977066	8.084400151	6.982812682	5.768210527	8.145148208	16.03406689	4.354374959	6.189491514	9.380153151	6.971674534	6.352932521	5.353413494	4.284081743	5.604798367	5.575668511	Case	GADA 1st	6
0.782898093	6.769342756	8.488362802	5.993012719	5.031469469	7.529421565	18.11174319	3.945951708	6.118016071	8.813536419	6.485938727	5.838082718	4.999328088	2.758019507	4.672416658	5.153319706	Case	IAA 1st	6
3.118839679	5.735274351	1.343338396	6.679014715	5.184268054	8.519227123	19.07431173	4.588604814	6.224853314	9.211621842	6.763098838	6.989422739	6.338846008	4.588604814	6.068396719	5.735274351	Case	IAA 1st	6
1.363000394	6.1648829	8.157687564	6.550893655	5.724717305	7.808975659	19.52174387	3.763152902	5.589939322	9.280810871	6.450728953	6.621702183	3.921223131	3.763152902	6.667047981	5.088146222	Case	Other	6
0.9065963751	6.895707152	0	6.576804886	6.018969904	7.354724402	17.72668835	4.45882974	6.094775701	9.619131719	6.703279077	6.113120727	5.060084282	5.483199325	5.425648876	4.982382971	Case	IAA 1st	6
2.499967968	6.817130606	0	6.406351555	4.795776803	8.490121248	19.4566245	3.366456132	6.366195451	9.11067212	7.294624515	6.023033939	5.119409414	3.366456132	5.019386942	4.795776803	Case	GADA 1st	6
0	7.310133769	1.177330007	6.307753834	5.575263938	6.823755439	18.65984902	4.222039244	5.496821633	8.543672293	6.77473096	5.720407466	4.488439989	6.932055572	5.279744353	5.182858925	Case	GADA 1st	6
2.034778536	7.054823354	0.6955659697	7.295713392	3.674785276	8.13135983	18.81889763	2.717139395	5.762313986	8.48068438	6.444819949	4.788651511	4.998916775	3.076257349	5.254411835	4.245348842	Case	IAA 1st	6
0.897820363	7.988297894	8.748309181	5.546961999	5.219418361	7.102168021	17.47098803	3.709895359	5.7223275	8.704200876	5.40721488	5.219418361	3.132451745	4.440817501	4.257631152	4.440817501	Case	GADA 1st	6
0.9847416009	5.292023195	8.291345091	7.188696713	5.461862106	8.903074163	18.33392511	4.555574038	6.88843958	10.52680438	7.669908887	6.958248925	6.642049412	6.80248209	5.429456281	5.924016457	Case	IAA 1st	6
3.031608135	7.533056945	9.490487472	6.863361284	4.802944138	7.87564077	19.03726974	3.99571192	6.185312914	8.887218943	7.262241886	6.698681031	5.500146901	1.996570556	5.480954687	5.500146901	Case	GADA 1st	6
1.623678009	7.217166312	8.855224936	6.010974389	4.64029473	7.155309734	19.13262365	4.75595349	6.360755219	8.212310166	6.414552678	6.499983823	4.699282824	1.623678009	4.699282824	4.75595349	Case	IAA 1st	6
1.005912799	6.626391371	1.005912799	6.454609858	5.655422568	7.511582414	18.06497959	4.333141773	6.684111573	8.857265964	6.831876411	6.221095992	5.055839378	5.181399947	5.53510789	5.503393352	Case	Other	6
2.358110382	7.65514729	0.8682100997	5.483687779	4.541373173	7.271685279	17.88958378	3.828463892	5.53595413	8.345985928	6.234304169	5.658891458	5.016366077	2.358110382	4.776772385	4.259929979	Case	Other	6
1.849929664	7.265066127	0.9017071103	6.553137203	5.415394215	8.407809014	17.76395265	4.559195628	6.290507484	8.964023296	6.916739369	6.592610871	5.607482569	3.399311805	5.159104977	4.972216477	Case	GADA 1st	6
2.810450955	6.957778615	8.665380584	6.910471931	5.647395443	8.565844275	17.47473881	4.090862049	6.343416865	9.740009095	7.343439131	6.343416865	5.886193307	6.618284431	5.588498748	5.288921124	Case	Other	6
1.630617603	7.056113986	0	6.066914537	4.872934425	8.247632232	18.23381078	4.063797532	6.27650815	8.89117275	6.739726489	5.874121183	5.110333349	5.153461311	4.6501462	5.275610332	Case	IAA 1st	6
0	6.893938773	9.602231513	6.275351683	5.269829748	7.500890032	17.90579094	4.048836163	5.613194268	9.502656606	6.709739259	5.890344691	5.061675553	5.493802023	4.750506608	4.818341502	Case	IAA 1st	6
0.9402170815	7.145463397	8.805889047	6.901197386	5.687478755	7.855635033	18.45462556	3.793213084	6.479075738	9.224558889	6.711857108	5.372532366	4.836151786	3.793213084	5.34017514	4.836151786	Case	GADA 1st	6
2.176339393	6.767499392	7.533065377	7.171414859	4.80668834	8.327888247	18.47280287	4.680344867	6.603103418	9.620485541	7.486628345	6.531714472	5.582978262	5.651933662	4.744899222	5.081246701	Case	IAA 1st	6
2.106487849	7.058063816	8.75467469	6.565015229	5.180642882	8.028484962	17.50520071	4.219882618	6.22580129	9.471015211	6.972022692	6.13821539	5.629184893	6.708753516	5.494593311	5.45888769	Case	GADA 1st	6
2.115727942	8.064618392	9.112764851	3.459727924	2.115727942	5.786044932	18.32626669	3.087750433	4.833204512	6.826871549	4.073555555	3.663265217	2.772867744	0.8746172784	1.807587739	4.502811896	Case	GADA 1st	6
3.234361977	6.715443842	0	5.594321222	4.654314465	7.201072216	18.33786656	4.316504539	6.115618307	8.281508072	6.071190777	5.71473821	4.238295306	4.067879225	5.594321222	4.770018124	Case	IAA 1st	6
2.091171686	6.626850794	0	6.673685528	4.47223489	8.346352014	18.88539664	4.303810269	6.43628964	9.354951139	7.029258059	6.408868096	5.776248975	3.194142165	6.352410048	4.669993279	Case	IAA 1st	6
2.606111769	6.224672693	8.631682927	5.925788483	5.1945692	7.494842254	17.93673698	3.906281102	5.955667631	9.015396731	6.319642872	6.364882005	5.243836146	3.778367664	4.49994613	4.416462864	Case	IAA 1st	6
1.600636549	6.637920169	8.778281336	6.843420796	5.4823506	7.804701664	18.30584378	4.54599805	5.804384449	9.434924508	6.817653991	6.045457624	5.110226289	4.109541738	5.344794197	5.110226289	Case	GADA 1st	6
2.500174361	7.071634922	8.462069159	4.855253605	3.471360763	7.500574766	18.75668552	1.734988751	5.315161027	7.765372403	6.445667986	5.728170154	4.236790734	0.8288397888	4.176134381	3.66036334	Case	IAA 1st	6
0	6.027805098	7.920341961	9.019304073	4.961439106	8.901626636	18.83250729	3.818780389	6.217683548	9.488219455	7.129076124	6.027805098	5.739989949	6.05650914	5.42479459	5.078024135	Case	IAA 1st	6
1.786283765	6.976270601	8.572261177	6.042320233	4.925573695	7.33472953	19.11937659	3.855081653	5.987683315	8.67092502	6.145752802	5.678344563	4.275706923	4.275706923	4.804351924	4.925573695	Case	GADA 1st	6
0	7.769003125	8.410165217	6.828703005	5.3541639	8.520329086	18.93421954	4.305844423	6.272148762	9.219256796	6.956897725	6.33642002	5.870573231	3.914918783	5.473291823	4.807033622	Case	IAA 1st	6
1.219514239	6.960784086	1.219514239	6.404409746	5.398800865	8.13623295	19.29915549	4.292896682	5.925779519	9.591776866	7.050279807	6.103557042	5.255618675	4.853114509	4.559957365	5.609772296	Case	IAA 1st	6
2.016845107	6.448422803	1.011251897	6.465104517	5.513775429	8.231794933	17.40335108	4.413674538	6.497900199	9.319297559	6.904871249	6.545736875	5.904682708	4.665382893	5.343788617	5.636672541	Case	IAA 1st	6
2.158723608	6.790918188	0	6.334488106	4.844062737	6.820706762	18.62488699	4.520186079	6.037462717	7.941774633	6.182176961	5.904684893	5.331713277	3.776706198	4.591039589	4.591039589	Case	Other	6
3.96560736	5.988240441	1.219940603	6.709993047	5.52977795	8.470100629	18.55236606	4.785938916	6.534911624	9.264840227	7.373665934	6.653960634	6.42760217	4.38822874	5.399530332	6.131904401	Case	IAA 1st	6
2.291529369	6.581901651	8.214692453	6.562211244	5.537618994	8.364316062	18.13874736	4.682184041	6.694713589	9.069623428	7.440549499	6.881082715	6.676513603	3.334865596	5.119486968	5.861400624	Case	GADA 1st	6
0.8474200666	8.22077649	8.49456041	6.090420664	3.168771091	6.712959673	19.32343128	2.534978599	5.490583744	7.967949573	5.831614586	5.811223121	3.50977763	1.764618481	4.335049469	2.886402559	Case	IAA 1st	6
2.268394045	7.136825752	8.557187739	6.215348806	4.907649059	7.381070068	18.12946555	3.882086885	6.230098965	9.097290285	6.690958826	5.920262283	4.907649059	6.025474833	5.572221392	4.832314332	Case	Other	6
2.691608562	6.689106711	0.8319158136	6.153892123	4.654290905	7.812970866	18.00456363	3.666837684	6.587452098	9.333869387	6.853833459	6.004138536	5.647976358	5.71378216	5.077328414	4.053194057	Case	GADA 1st	6
1.103124399	6.656680737	7.953391818	6.325987129	5.442385685	8.312436423	18.10309476	3.885411345	6.51896529	9.286487145	6.992104004	6.406301523	5.896221042	5.193535973	5.281342447	4.947341133	Case	Other	6
1.516764072	6.126703379	0	5.626398583	4.80691861	7.412740377	18.64682106	4.150020636	6.452184479	8.400575477	6.255314619	6.219723409	4.485882629	3.078258035	4.424675949	4.758132093	Case	GADA 1st	6
3.189848685	6.913557453	1.731822827	7.058791764	4.791654166	8.904554146	18.38501812	5.33860365	7.22471772	9.189057343	7.66510904	6.812891758	6.421791078	0	5.702446658	5.795834366	Case	IAA 1st	6
3.21091236	6.557850694	1.124267555	6.235233693	4.752640823	8.986356123	16.30705117	4.62047904	6.301477145	9.615554639	7.494624305	6.385320456	6.042096338	5.480801932	6.189318859	5.906780541	Case	Other	6
1.994495438	6.167683493	0.8042120301	6.647365013	5.3937096	7.996905049	18.55192191	3.774550998	6.058854986	9.220284131	7.056106036	6.603756025	5.629428516	3.993116009	5.734260509	5.444035301	Case	Other	6
1.511783864	6.444609507	8.4436876	6.381928364	4.417370935	7.146934563	17.64812091	3.983038601	6.060321079	8.02362899	6.157078467	5.977953261	4.647954223	3.483355723	4.142790622	4.647954223	Case	GADA 1st	6
1.561859192	9.576274632	2.55602509	4.610469029	2.294159394	6.679785689	18.87271172	2.55602509	4.773816966	5.798712544	4.666998427	3.427834524	2.96960037	2.777582139	3.967404259	4.137085041	Case	Other	6
0.859721859	8.01823484	9.389467606	3.058696736	1.394720921	5.465272079	19.79011072	2.557809649	3.969416825	5.731727918	3.724685878	1.784112478	2.090431287	3.53492684	0	1.784112478	Case	GADA 1st	6
1.46362365	7.831511799	0	5.490251041	3.155589003	6.661152866	19.14460033	4.346107689	4.774525333	7.249712657	4.628367134	4.465715107	3.635407874	2.431624485	3.005760908	4.774525333	Case	GADA 1st	6
1.926759793	7.769211433	8.644885451	6.457169126	5.054112107	7.893418524	18.10520057	3.907853669	6.12203242	9.066580685	6.803215814	5.868910641	5.6448674	5.225970625	4.712487376	4.926997328	Case	GADA 1st	6
0	7.218719949	9.368230138	6.067939319	4.44052139	8.455972551	17.99344038	3.788962552	5.911247481	9.072976757	6.439841419	6.247228728	5.40691179	3.888403298	5.472479515	5.190175625	Case	GADA 1st	6
0	7.791640106	0.8567317192	6.919075623	5.376657084	8.356695214	15.94222396	5.22850715	6.619291822	9.685246753	7.150783302	6.144455971	5.831731628	4.836512955	5.872240572	5.585984297	Case	IAA 1st	6
2.754451164	7.094360944	8.419660034	8.183372985	5.841218278	9.172291162	18.48269342	4.513632445	6.940833038	9.578049824	7.530871994	6.658418345	6.408035837	5.656280283	7.006799393	5.841218278	Case	GADA 1st	6
0	8.061040152	8.877129173	3.71633104	1.073133887	5.13848533	19.12386799	0	4.457855422	5.226198711	3.297483515	1.681673069	3.71633104	0	3.451011827	3.589762058	Case	Other	6
2.727155612	7.760654528	8.865607286	4.065242132	4.159020892	5.208576864	18.19127756	2.12858812	5.251788212	6.433737788	5.021494683	3.474913573	3.148947796	3.740633503	3.740633503	2.727155612	Case	IAA 1st	6
1.168323871	7.04426242	1.168323871	6.725064367	3.99729706	8.482954044	18.29711727	3.752217963	6.095190901	9.170174142	6.423414999	5.669598617	5.669598617	3.282814893	4.765406921	4.892031459	Case	IAA 1st	6
1.762528021	6.137395347	9.125544412	6.942971789	5.381271752	8.109496194	18.92923508	3.940874162	6.826132869	9.830214345	7.446974119	6.914637128	5.381271752	4.568807592	4.833831075	5.295970658	Case	GADA 1st	6
0	6.434752721	1.097677892	4.178036783	1.097677892	4.178036783	20.15223912	3.166827369	4.573010326	5.770424131	3.339250889	2.744268247	2.970963539	0	0	2.144143824	Case	Other	6
2.099976169	6.505339912	8.532325743	7.218355314	4.123923989	7.789406769	18.32235229	3.822535614	6.129849343	8.085507318	6.669622657	6.31991689	5.034504331	6.083982069	5.127876928	4.373100969	Case	GADA 1st	6
1.757165555	7.271757193	8.488804911	3.222057519	3.395245688	4.561519675	19.08221986	0	4.885769626	6.476905536	2.526235825	2.797185999	2.192352043	3.549854011	0	2.797185999	Case	GADA 1st	6
1.121200672	6.722464119	9.317415774	7.401433738	5.72006748	9.639954536	14.54984033	4.747180342	7.275766874	10.11999708	8.226513107	6.889083285	7.138100156	6.206864302	6.136303796	6.830696664	Case	IAA 1st	6
1.105472714	6.449182111	8.295817982	6.083175791	5.055170632	8.023094972	19.48656693	4.839992258	5.872451653	9.045693354	6.267007305	6.007714729	4.719033423	5.446675297	4.279998582	4.441648564	Case	Other	6
1.4099932	6.753546538	8.484463985	6.564390201	5.664504831	8.348030466	15.87352867	3.215180869	6.054537782	9.515493598	7.214367309	5.755835397	5.407148012	5.320049166	5.128287693	5.320049166	Case	GADA 1st	6
0	7.299712287	7.786115392	7.053500646	6.38193051	8.972264299	19.10257599	4.12759037	5.69520686	9.646789226	6.862406269	5.972647865	5.30203093	4.236704614	6.601849521	4.964046473	Case	Other	6
1.352749258	5.944983979	1.352749258	6.116349747	5.071833683	8.694739664	16.97149498	4.296296106	6.91476466	9.382967558	7.331457208	7.05624325	6.210178995	4.296296106	5.831456971	5.619808889	Case	IAA 1st	6
2.236526531	6.565953877	0	6.788189998	5.217151407	8.525710546	17.84542595	4.703771974	6.401455417	9.325137582	7.169278799	6.448210494	6.063909318	3.074714624	5.024904352	5.449397087	Case	IAA 1st	6
0.8689800778	6.906860109	8.786125488	7.363009074	4.641821543	8.673842733	18.25211454	4.061867275	6.203997328	8.839151238	7.533569541	6.187734128	5.563060228	5.8167757	6.357277257	5.018015797	Case	IAA 1st	6
0.977822513	7.807244347	8.98052548	4.764274252	2.54780833	5.382618983	19.30213284	2.960962764	5.570934875	6.043429126	4.416792602	2.286278608	3.659226657	3.544039739	2.54780833	3.544039739	Case	GADA 1st	6
2.134791635	8.098215421	8.801435056	5.548080483	3.587742418	6.087182851	18.15903527	3.587742418	5.673220574	7.790921224	5.624459217	5.322107504	3.482230136	3.368387938	4.096831124	4.166609778	Case	IAA 1st	6
2.748254934	6.191007738	0	7.31148023	5.436990965	8.099979306	16.85336506	3.763611934	6.420242863	9.187842417	7.203665159	6.213419239	5.232731757	6.097709006	5.64914799	5.275962751	Case	GADA 1st	6
0	7.694744453	0	5.250437075	4.788753633	7.117277137	18.5011484	3.359878088	5.792879296	8.4011798	5.963261977	6.015860135	3.187169478	3.359878088	5.159852106	3.514104208	Case	Other	6
3.154169387	7.449969155	8.404379576	6.626297426	4.73781112	8.766938094	18.29099736	4.070775046	6.668936566	9.598834358	6.959684337	6.490253525	5.442099949	4.070775046	5.230659867	6.026927279	Case	GADA 1st	6
0	7.151094398	1.38567665	5.602346169	3.797382264	6.911187216	19.09450859	4.228233249	5.942172679	7.729931812	5.960972732	5.69509634	4.700475478	0.8531752147	4.700475478	4.50936362	Case	IAA 1st	6
0	7.289344916	1.172130848	3.463039432	2.25106113	5.36142345	20.08406214	0	4.704255399	7.078080154	3.618354425	4.213207251	2.588270007	1.172130848	3.090964671	4.112262819	Case	IAA 1st	6
2.308817997	6.716198954	8.267506672	4.376696599	3.354423375	6.275358746	19.40543322	2.924343698	4.842143525	7.123262046	4.465458983	4.969007743	2.924343698	3.954272833	3.155350844	1.862555782	Case	IAA 1st	6
0	7.03111403	1.32722284	6.608636063	4.36593712	7.894473029	19.04569838	4.736402644	6.776917519	8.66878798	6.608636063	6.33962153	5.275372101	5.484349768	5.383641492	4.891158966	Case	Other	6
1.116014447	6.3702193	8.549174601	5.610771487	4.116417239	7.570847914	17.94046964	4.53493308	6.05264464	8.437012113	6.506136494	5.170894855	5.346747869	1.737663954	5.123365557	4.915847883	Case	IAA 1st	6
0	7.731383673	0	4.412114724	3.066647061	6.513860678	19.47921342	3.798249478	5.243790759	6.67878727	5.595256021	5.069840605	3.977873207	1.156853832	3.517591342	4.033099759	Case	GADA 1st	6
0.8784813072	8.138922285	0	6.581104251	4.882981723	7.541445289	17.47213023	4.4568702	6.158435512	8.801582619	6.529662473	5.110094256	4.754439073	4.661905247	4.510924837	4.613313108	Case	GADA 1st	6
2.612085669	7.825674679	0	6.311297113	4.946305249	8.667822186	16.8934142	3.594554492	6.076394451	9.748410935	6.748715346	6.401332302	5.902302628	2.395489949	5.446771537	4.636028428	Case	Other	6
3.422773189	7.051461269	1.319619236	5.371282174	5.01863628	7.212921623	17.64962476	3.777789918	6.046056588	8.306774771	6.171128889	6.013017675	4.353889902	4.186185639	4.803642451	4.724215777	Case	IAA 1st	6
1.860955471	7.899664062	8.593278319	6.383435113	5.102018364	8.358893818	17.01548885	3.823994655	5.964042063	9.231715102	7.060712914	5.858903535	5.400613443	5.102018364	5.026347647	5.307782941	Case	IAA 1st	6
0	6.989095106	0.8075322261	4.304173481	1.700726122	5.637029982	18.3902897	1.322176314	4.600309461	7.195167707	4.19021557	4.129673057	3.087827855	2.248254109	0	4.066478172	Case	IAA 1st	6
3.091055264	7.054307335	8.495295869	4.369523013	3.437681169	5.354740343	19.20984003	3.18582616	3.950825856	6.724079073	4.787299177	5.061732185	2.633891288	1.109097384	3.51272728	3.18582616	Case	Other	6
0	7.547099002	1.079928439	8.258411299	6.107474559	8.784644114	18.29353136	4.470191491	6.035800078	11.02131435	7.314499263	6.107474559	5.195575921	4.957735552	7.521087814	5.934334527	Case	GADA 1st	6
1.425102262	6.536842065	8.478186185	6.863510718	4.84839926	8.237603671	18.19504848	4.80556928	6.650115217	9.516557984	7.542156559	6.954539259	6.231792482	5.185551107	5.615653389	5.590643621	Case	GADA 1st	6
1.991319181	6.558391982	1.577248801	6.076047829	4.512481567	7.512039105	18.60878773	4.158985048	6.097106966	9.070584432	6.603242469	6.588446691	5.198181658	2.575313914	5.310632812	5.158662025	Case	Other	6
0	6.160642656	0	6.983655597	5.235722586	7.860251556	18.05035948	4.797248045	6.467074241	9.113793666	7.061904536	6.443882582	5.063830313	3.009673888	5.288751591	5.571532299	Case	IAA 1st	6
1.673793214	7.000567611	2.920592644	4.584992437	2.920592644	5.683192356	18.98194156	3.92963986	5.520602471	6.653473166	5.033977616	4.372583897	3.287190714	2.427886972	3.287190714	4.826881235	Case	Other	6
1.075746937	6.653965395	8.276495969	6.233111079	5.143320171	7.754324595	18.02838556	4.726814922	6.335614415	8.513611166	6.55545266	5.926519134	5.570710326	3.130056355	5.845451593	5.31373409	Case	IAA 1st	6
0	7.234133363	1.110583878	5.251664814	6.532739081	7.005920049	17.33363942	2.764824051	5.455991862	9.098568669	5.63493789	5.600880416	2.764824051	3.515254739	6.653954224	4.663682442	Case	IAA 1st	6
0	7.298616457	0	4.602818753	3.542372351	5.651353665	19.5403978	1.583542223	4.34374877	6.39592542	4.602818753	4.194382587	3.168030988	2.320223594	3.904901816	3.770614593	Case	Other	6
2.651773542	6.405913831	8.184313697	6.631376994	4.891745221	8.603720815	17.85190126	4.008833523	6.598037581	9.104800362	7.479009347	6.123027072	6.431375765	2.962404718	6.059127315	5.158903099	Case	GADA 1st	6
1.197672803	6.198628756	7.88540518	6.793947527	5.267427925	8.234275974	19.20803285	4.676954624	6.475266144	10.11930814	6.671125137	6.827201171	5.685212951	2.287200802	5.267427925	4.942747062	Case	GADA 1st	6
2.912316106	6.286020716	8.349202738	5.585066458	4.535808978	7.775075723	17.12853634	3.516672418	5.698229976	8.710146994	6.807102287	5.9009712	5.280358683	2.912316106	3.813167189	4.535808978	Case	IAA 1st	6
0	6.827721641	0	6.136992615	5.134175281	8.19616019	17.6593605	3.49001381	6.113487501	8.524920507	6.691487622	5.390346669	4.763295482	4.080840801	4.637101398	4.262789469	Case	IAA 1st	6
2.081638972	6.630288557	8.038168006	7.013880954	5.531702549	8.977999291	17.48078059	5.104605376	6.939834764	9.740720953	7.630853691	6.193790391	6.676617909	5.149098126	5.058696684	6.3732929	Case	Other	6
1.805187643	7.456413779	8.56746112	7.42882828	5.571937472	9.060815023	16.5229572	4.499599274	6.823540153	10.32564219	8.152637095	6.244932387	6.834093736	6.21294317	6.27622766	6.04140505	Case	Other	6
1.192162983	6.661438192	9.795878735	5.969878711	4.992714724	7.559207204	17.14903877	4.738714465	6.13724392	9.064849057	6.91289421	6.33390559	5.939994717	3.49564463	5.439735166	5.305551743	Case	IAA 1st	6
2.357384468	8.080743349	0	7.630424063	4.639321797	7.338529515	18.70900324	3.551325618	5.835214332	8.587101116	5.855909674	5.93584421	4.059419186	5.051822681	4.978222915	5.188633626	Case	Other	6
2.87242487	6.26445002	8.71086574	5.688840471	5.08830479	7.187107474	17.43944159	4.369564112	6.005164074	8.346859762	5.957028803	5.708356853	4.99603608	3.237349484	4.595989843	4.100864062	Case	IAA 1st	6
1.983566769	7.2261202	8.465948813	7.555591802	5.188098262	8.272738358	19.15982307	4.885674927	6.226265709	9.666324285	6.836218841	5.861065091	5.88530639	5.30052817	5.437981438	5.226556683	Case	GADA 1st	6
1.75489294	6.47371339	0	6.511760297	4.558428113	7.905018558	19.02597656	3.219175418	6.174933303	9.102311531	6.33204418	6.051216552	4.994360922	4.48382316	5.194764371	4.761558675	Case	IAA 1st	6
2.698306452	7.601859397	8.602223545	7.252995778	6.282913102	9.170910196	16.26442428	4.714565377	7.076448536	9.396867013	7.263344348	6.991851759	6.576443639	3.933103213	6.015439381	5.804878515	Case	GADA 1st	6
0	6.844874008	8.094942679	5.943368563	6.309999164	8.007809588	19.30332676	4.483222109	5.390636952	9.470927638	6.910401124	6.65402075	5.765918878	5.943368563	5.812369079	4.966624681	Case	IAA 1st	6
2.219248379	7.471077683	8.560792505	6.471775768	3.466678838	7.625981223	17.12208838	2.887308569	5.803423797	8.346580493	6.247137779	5.42793594	4.461064844	2.477841709	4.269223104	4.57610931	Case	IAA 1st	6
0	6.879966511	1.156575687	6.270812119	4.531505003	6.616370316	18.95130141	4.369356688	6.175884787	8.784899981	6.359877114	5.538638645	5.146482011	4.677256424	4.809624715	4.369356688	Case	GADA 1st	6
2.709363698	6.614058957	2.709363698	5.314055453	3.751222169	7.286597255	18.19112965	3.751222169	5.587749478	8.182306477	5.852707895	6.190304832	4.139223374	0	4.139223374	4.139223374	Case	IAA 1st	6
1.366991975	7.297859896	2.056113296	4.879107727	1.366991975	5.498921639	18.56379096	3.153255836	5.473506372	7.223579733	5.281836642	3.49385148	3.683125568	3.850423233	3.927318065	4.069807113	Case	IAA 1st	6
0	6.248932328	8.085019373	6.903139381	5.829173686	8.695798785	19.00731001	4.205875315	6.375641086	9.69405814	7.11777794	6.816429703	6.31367733	5.480117639	6.248932328	5.737755005	Case	GADA 1st	6
1.173800562	6.70038832	1.812335876	6.412027965	5.176700416	8.210292948	17.49849673	3.761340998	5.846050886	9.439500371	6.833455768	6.30150072	5.12570954	5.606738031	4.901552604	5.12570954	Case	GADA 1st	6
0	6.035058575	1.508418496	4.841706466	3.066936451	4.412427899	20.33788144	4.13789855	5.096330995	6.961318391	3.593339407	3.066936451	3.354014808	3.354014808	3.354014808	4.532301975	Case	IAA 1st	6
0.8940503507	6.97115265	8.342570744	5.760751738	5.56537951	7.846675816	18.56778037	4.489263871	5.849336027	8.991988404	6.049573086	6.496209309	4.874145039	1.838007251	6.049573086	4.543374706	Case	Other	6
2.433117582	7.147906475	1.302678197	7.788095802	5.749724781	8.402495059	17.04221752	3.67071711	6.475925371	9.406611455	7.467798575	6.216128909	5.583147437	6.03434817	6.244317504	5.23540543	Case	GADA 1st	6
2.088587014	6.942505546	0	6.13201949	4.239796798	7.41773104	18.18425764	4.300603289	6.181358722	8.382197101	6.244624485	5.856312894	5.135854389	4.881003238	4.109909182	5.168847161	Case	Other	6
3.125156593	6.425846937	8.365730422	6.407208688	4.944692745	7.641279288	18.23473187	3.715816469	6.600073822	8.896755704	6.784683215	6.369193888	4.837404264	4.595445567	5.137944193	5.662797132	Case	Other	6
0.9314712482	7.482324876	8.895978923	3.456729898	2.210663127	4.951320111	19.30032273	2.877850201	4.864127649	5.643564114	4.037622901	2.468869966	1.895946228	3.045750449	2.468869966	4.509270147	Case	GADA 1st	6
1.133421146	8.895199077	10.0051386	3.225966552	1.760249467	4.412396703	19.83841976	3.225966552	2.529854406	6.08431678	3.693524296	2.529854406	3.029046595	3.029046595	2.529854406	3.225966552	Case	IAA 1st	6
1.182688751	5.797266207	0	7.149435998	6.246591848	8.393512848	19.02085768	3.776098112	6.094018641	9.706299732	6.784235941	6.427767497	5.088305083	4.576516065	5.659062061	5.033416856	Case	GADA 1st	6
2.774815172	7.536571386	0	6.104106963	4.860498049	8.428864051	17.40737284	4.211919441	6.392027888	8.322270836	6.964517934	5.948983591	4.860498049	3.198719923	4.739474789	4.972150093	Case	IAA 1st	6
0.9682801586	6.258595069	0	6.106683032	4.745543098	6.855252489	17.71398239	4.844922824	6.258595069	8.44777957	5.819601695	6.551226282	4.462258537	3.641324308	4.892158106	5.259414377	Case	IAA 1st	6
2.942671457	7.335569658	8.842825009	5.554045823	2.942671457	5.629077926	18.89454914	1.417965412	5.419609755	6.698123607	5.653245811	4.213882495	3.226573337	2.776587121	3.349996816	4.506975922	Case	GADA 1st	6
0	7.714007132	0	0	0	5.243220834	20.66326171	0	0	3.732494614	0	0	5.243220834	0	0	0	Case	GADA 1st	6
0	7.251363785	0	3.063140138	2.3797632	5.318018369	19.58041434	2.869233725	4.067546146	5.878039998	3.234045416	2.3797632	2.869233725	2.3797632	3.651041472	4.316168116	Case	GADA 1st	6
2.389954264	7.590299731	0	5.853867431	4.167167606	7.583935232	17.75661024	3.482768001	5.76664111	8.112134433	6.635183423	4.857647106	5.05461828	3.588284011	3.588284011	4.629466303	Case	IAA 1st	6
1.964720689	7.740886371	0.9765765752	5.597582739	4.861256779	7.99186811	17.70719111	3.279488202	6.379589528	8.247540221	6.162868638	6.162868638	5.163517054	3.279488202	4.347368614	5.124024705	Case	IAA 1st	6
2.027250508	6.777353465	8.091368772	6.035661803	5.620437917	7.91871229	18.55669361	4.121578009	6.41082922	9.20858633	6.99012863	6.478753105	4.789782898	6.817255312	5.244707103	4.558226719	Case	Other	6
1.025145294	6.157673837	0	6.25865076	5.474984399	8.184111721	16.14768551	5.441009909	6.278024919	8.697196024	6.956341954	6.21910399	5.257988032	3.74652475	5.135880524	5.048327502	Case	IAA 1st	6
2.630817879	6.35795338	1.027687749	6.683666951	5.513061932	8.727147527	18.5925236	5.097616268	6.822544552	9.229686671	7.263943755	6.822544552	6.463611683	5.140733016	5.479866595	5.861247566	Case	GADA 1st	6
2.53127912	6.708530273	0	6.152162837	4.967106469	8.784102395	18.38347535	5.35192271	6.495732652	9.890568162	7.310773783	6.893937141	6.93209202	5.10709692	5.460334961	5.786148124	Case	IAA 1st	6
1.68792196	6.471934528	8.002933861	6.279031794	5.004812381	8.111231864	18.60986645	4.230770433	6.593095026	8.80608717	6.542409731	6.471934528	5.147298743	3.841121462	5.357362393	4.730754773	Case	IAA 1st	6
2.000557732	6.578164638	8.454012108	6.160604534	5.267510826	7.039656931	19.27886178	4.000697131	5.088184571	8.508536193	5.782089792	4.129984131	3.524240906	4.000697131	4.248631981	4.129984131	Case	IAA 1st	6
1.899484586	6.132992937	8.364599267	6.963430374	5.648303783	8.713291971	16.5134216	3.87322206	6.509638253	9.780387157	7.544534251	6.593622092	6.796263167	5.749412112	5.674252898	5.773619549	Case	GADA 1st	6
0.9187846113	6.156866501	8.177564631	6.277703785	5.6937588	8.095395553	18.49729581	4.5399683	6.867499365	8.946785377	7.081816989	6.044571242	5.668721353	5.194594499	5.122665873	5.328512168	Case	IAA 1st	6
0	6.942654501	0	4.759438724	1.423805788	5.709543178	19.1640915	2.784552435	5.842423995	7.153456308	4.713907413	4.01313253	4.666892178	0.8808513356	4.222703665	2.784552435	Case	IAA 1st	6
0	6.650657778	0.9418892506	6.765030027	5.638515251	8.291093892	18.77981985	4.058118894	6.702612282	9.881460019	7.643460307	6.204812478	6.072857019	5.206355963	6.204812478	4.471445782	Case	GADA 1st	6
0	8.785133734	0.9937355942	6.235537306	3.895174948	6.495377084	18.82243952	4.380361687	5.380061521	7.616864179	5.660116463	5.032220087	4.845859658	1.5766039	3.988231837	3.988231837	Case	Other	6
3.093952908	7.229696513	1.812611035	7.315645962	5.108677592	8.370735667	18.15625257	3.929701672	6.173832658	8.800126964	7.094762118	5.877592546	5.877592546	4.340890204	5.304847274	5.393758923	Case	GADA 1st	6
2.554264736	6.736014985	0.8578059069	5.513345536	4.569481447	7.11139995	17.94428857	4.108156493	5.834087286	8.689389965	6.061661374	6.00804408	3.806992216	3.806992216	4.664960702	5.030288477	Case	GADA 1st	6
0	7.549348489	8.789776549	5.391975217	4.656575687	7.058381814	17.44601282	4.073568379	5.732517235	7.786960014	5.654617841	4.487139732	4.487139732	3.491533707	3.491533707	4.295123185	Case	GADA 1st	6
2.2361771	6.083350625	0	7.092425613	5.847994644	8.462141232	17.36214951	4.895491115	6.725864007	9.543181689	7.08258305	6.507844342	5.847994644	3.486269152	4.982748274	5.622025553	Case	GADA 1st	6
0	6.912993622	8.300415011	6.683748611	4.599187139	7.58822928	19.05084521	3.943481398	5.924915931	8.997532756	6.519449046	5.048336551	4.999266735	4.725246495	4.895817146	5.048336551	Case	GADA 1st	6
2.449413532	7.208725188	0.3991273531	5.882770764	2.362674736	7.946762575	17.85512583	3.9981387	6.072356314	8.064798181	7.040794998	5.21000819	6.044762257	2.270385477	4.967051069	3.9981387	Case	IAA 1st	6
1.080999264	5.936332781	0	6.598917083	3.603478995	7.970808742	18.06840399	3.730151839	5.96237658	9.598345829	6.598917083	6.221549538	4.907035919	5.709098678	4.736416518	4.795560229	Case	GADA 1st	6
0	7.567189669	8.34826734	6.33363653	5.065640758	7.534941072	17.09501007	4.233954864	5.110097603	9.039121055	6.33363653	5.651293092	4.9234076	3.230266048	4.9234076	4.765602706	Case	IAA 1st	6
1.386318684	7.568720922	9.46096989	5.425150601	5.312468754	5.761964975	19.52063815	3.95670451	5.673481363	7.506050331	5.190234524	6.069926033	3.417467384	3.798347435	3.181188353	4.458342796	Case	GADA 1st	6
2.187425143	6.411647648	0	6.431590145	5.486842776	8.606112964	17.87183794	4.694012496	6.617177449	8.657821218	6.984214609	6.915069639	5.854960391	5.325677836	3.927865435	5.095048263	Control	IAA 1st	6
2.474005135	7.702454855	0	6.844184863	5.352744502	9.39687319	18.31276169	4.703605829	7.376335637	10.20296216	7.987827549	7.197579314	7.093140218	6.184964282	6.067373793	5.912312721	Control	IAA 1st	6
0	8.794136283	9.515869367	7.618475301	3.359799805	7.129177262	16.0173267	2.234621798	5.869108699	8.104719734	6.120357554	5.620091033	4.893582861	2.713605537	5.063111965	4.649129951	Control	IAA 1st	6
0	6.750829545	8.078006338	6.237248635	5.000742239	8.091193408	17.51383092	4.618973643	6.213325186	8.954262694	7.154160823	6.555346879	5.696745213	4.199218609	5.256246857	5.764163649	Control	IAA 1st	6
0	6.919637123	7.854417317	6.578887503	5.400347275	8.643869303	18.08498868	4.512858079	6.383165757	9.338536164	7.363914807	6.08114222	5.664592556	5.480910451	4.726194568	5.698680621	Control	IAA 1st	6
0	6.632058493	2.199171459	7.428159758	6.76506608	9.312007359	16.43668052	4.708468004	6.560654433	10.29858016	7.73428398	6.857346222	6.632058493	5.109644038	6.76506608	5.898979114	Control	GADA 1st	6
1.178859415	7.278033231	8.273378027	7.335614573	4.969723911	8.698998087	17.1288762	4.224633079	6.67409584	9.765893219	7.312857071	6.060194701	5.9166421	5.373205164	3.629449253	5.373205164	Control	Other	6
1.604743823	7.369240505	9.472472634	7.447252528	4.886542519	7.708908505	16.60456347	3.348569296	6.701709545	8.184286597	6.715787516	6.332981386	4.027740646	3.348569296	5.3142227	5.073078065	Control	IAA 1st	6
0	5.826337835	0	8.568256913	4.792312495	8.833598535	18.19899975	3.517473681	6.570829372	9.586107671	7.423821851	6.166683889	5.966895147	5.115919077	5.568379619	5.254032475	Control	IAA 1st	6
1.320945088	5.56825141	1.998771137	6.552967578	6.064474946	8.69533276	17.03755346	3.320453333	6.506173941	8.700537905	7.163279636	6.529760469	5.998386902	3.320453333	6.188208303	5.474131559	Control	Other	6
1.473566005	7.205633613	8.827037962	6.875268879	4.643308379	7.995041736	18.68126903	4.009448874	6.021805953	10.04397581	7.354049561	5.640087433	6.307269829	5.786616735	5.739408121	5.447902931	Control	IAA 1st	6
2.902643066	7.052223959	0	6.484331516	4.69109562	8.223932951	19.06837413	4.274574413	6.279020967	9.290300665	6.980029767	6.279020967	5.1072449	4.010351941	6.258822241	4.861514852	Control	GADA 1st	6
0.9018357173	6.56668925	0.9018357173	7.083303771	5.844202962	8.633029773	17.22906887	4.803314849	6.668732731	9.456767285	7.630349519	6.028231024	6.174171436	6.618613009	5.050168671	5.682843813	Control	IAA 1st	6
2.079787737	6.658939134	7.473323374	6.308624187	5.34114123	8.283746218	17.78254409	4.560235053	6.394151244	9.547192817	7.135321626	6.968745465	5.761629076	3.798029827	5.451663282	5.626782306	Control	IAA 1st	6
2.224079742	6.33751094	0	6.748081544	5.201761117	8.591168458	17.56707872	4.341891202	6.550303941	10.00214506	7.217261203	6.748081544	5.633887241	5.606965127	5.711764406	5.050114998	Control	Other	6
1.670175192	6.754140401	8.424827986	6.739481179	5.480609195	8.270234886	17.77698407	4.441885636	6.550864137	9.952418656	7.373136554	6.446422147	6.353212086	4.821794629	5.408308176	5.408308176	Control	IAA 1st	6
2.939906187	6.437039804	8.27710501	7.668409607	5.507501622	8.09542816	18.25698257	3.726281811	6.008973831	8.141616994	6.321406799	5.507501622	3.842700109	3.726281811	5.794446555	4.538872095	Control	GADA 1st	6
2.379121712	6.445347454	8.878344598	7.594329267	4.975719411	8.980893392	17.73634835	3.973399866	6.714306471	10.1452217	7.721850919	6.279659604	6.609556815	5.927928258	5.1565643	5.684437073	Control	GADA 1st	6
0.8592818546	5.936543562	2.342177873	6.276658461	5.103478204	8.380102125	17.38401016	4.177665573	6.75022717	9.294354204	7.687634847	6.761096757	6.150064353	4.757680496	5.9172374	4.959909071	Control	IAA 1st	6
1.965548002	5.954610819	0	6.799776245	5.954610819	8.052081835	19.28940435	4.34842615	6.446252457	9.187576243	7.183009817	6.430138641	5.276977997	5.736090296	5.509464382	5.655219431	Control	GADA 1st	6
2.225657504	7.019072546	8.686904735	4.855343186	4.740964304	6.10142356	18.91956881	3.184268919	5.733810131	7.728421122	5.027873506	5.398661263	2.225657504	3.674366692	4.382466451	3.973515821	Control	IAA 1st	6
0	6.257164061	0.6407795032	6.257164061	5.830791185	7.640287137	17.32445081	4.008776122	6.181379594	8.888922746	6.568956148	6.444806035	4.646414349	5.038821036	5.600792062	5.461273006	Control	GADA 1st	6
0	7.187733935	9.956098796	6.151549178	4.059852302	7.131911083	18.96697185	3.217227998	5.929419813	8.330615116	6.62578699	5.692709369	4.974220416	1.508144929	5.44035868	5.015938592	Control	IAA 1st	6
0	6.820110757	0	6.915049555	5.558128237	8.912644586	16.50338276	4.71444871	6.525644643	9.831673164	7.263223851	6.70336048	6.576323624	4.884971874	6.262303332	5.686707665	Control	Other	6
0.859955283	6.81573605	8.624379973	5.383673285	4.417822232	6.590256188	17.49851479	4.04305214	6.435847176	7.798796552	6.553175456	5.465780205	5.465780205	3.059154242	4.998616064	4.883834462	Control	Other	6
2.709062223	6.515222896	8.02973633	6.828144286	5.410823918	8.761426248	18.47296252	4.932682235	6.768314169	9.833142597	7.260416469	6.600042538	5.744703731	5.017363705	5.614838217	5.441795371	Control	GADA 1st	6
2.43211901	7.16448574	0.9102499403	4.820715236	3.995421931	5.650901801	18.56595117	2.839072226	5.518784511	7.155615077	5.748521982	5.546193626	3.156127917	3.29185557	3.156127917	3.734568175	Control	Other	6
2.970576595	6.885468632	0	6.873498337	5.393380749	8.87027681	17.95594021	4.216043512	6.156615061	9.202394529	6.639083179	6.096093515	5.74830291	6.25216281	5.393380749	5.215147708	Control	IAA 1st	6
1.88356228	6.708176694	0	8.258792171	5.845160225	8.465037336	18.9443137	4.309536525	6.421733017	9.545801328	7.192311709	6.444190127	6.20214259	4.576747499	5.974220838	5.504065124	Control	IAA 1st	6
2.744753177	8.156451396	1.394710153	6.613925778	5.731710869	8.559879952	14.96158864	3.892345976	6.62587586	9.418939084	7.237457251	5.686782695	6.37994215	4.178575282	5.993906475	5.616652868	Control	GADA 1st	6
0	6.982701496	2.272405214	6.915610212	5.068923251	8.036090083	18.20748725	5.068923251	7.128085797	9.709388306	7.128085797	6.414273255	5.983182566	5.639487136	5.666944839	5.720340543	Control	IAA 1st	6
2.408777345	6.322308294	1.284956473	6.214787264	4.668158798	7.00977806	19.10843503	3.941807772	6.157864362	9.29659149	6.624960589	6.397996743	5.089378707	6.515937297	4.070751424	4.962164339	Control	GADA 1st	6
1.554545081	6.446500808	0	4.710742606	4.862573277	6.380936544	16.73062765	3.86412434	6.063329712	8.109111582	5.478704746	5.861797119	3.764810111	4.999935712	5.347556637	4.955585684	Control	GADA 1st	6
0	6.5017555	2.051217837	5.467203042	4.524308053	7.334250015	18.67638711	4.474160746	6.226837664	8.181396916	6.58680742	6.256809958	4.572770662	3.147533346	5.924731267	4.665069541	Control	IAA 1st	6
3.315323516	6.28553532	7.527974756	7.060955405	5.166790477	9.250295289	17.66385041	5.972344429	7.589632862	9.623846045	7.783855821	7.301045167	7.470863874	3.029180778	6.128217169	6.80778808	Control	IAA 1st	6
1.027522945	7.429247665	0	2.041089989	2.36571625	3.750848092	20.08954577	2.630546633	3.957849286	5.668147967	3.37109749	2.854220529	3.635026821	2.36571625	1.621544303	2.36571625	Control	IAA 1st	6
2.228440409	7.421980956	1.507482877	5.376741219	4.885994073	7.052939583	15.42715934	3.477320555	5.556993031	8.712154731	6.073667718	5.242705799	4.136537566	3.88981583	5.27740006	4.411052705	Control	GADA 1st	6
0	6.111804321	9.540541968	6.212736485	4.39548716	7.580739465	18.61104845	4.810564237	6.39560589	8.778107512	6.232102409	6.39560589	4.75809242	3.703512029	4.7036399	5.557846164	Control	IAA 1st	6
2.483723227	6.922992831	8.5574231	5.238295026	5.090532361	6.418162913	18.56613489	3.061676996	5.202748817	7.736162907	5.60795958	5.737812729	3.587861663	4.835941602	3.885591299	3.972587134	Control	IAA 1st	6
1.098782058	7.047667932	0	6.847668855	5.356173141	8.060830859	16.9947559	4.17999435	6.095134236	9.0917238	7.035163548	6.297158198	5.710894949	5.315388515	5.230188351	5.185623979	Control	GADA 1st	6
1.398049328	6.607205286	1.787923457	5.240223692	5.301334323	6.371079638	19.39329439	3.198061919	5.86395704	8.632191509	5.359961239	5.822865246	4.366350204	5.388404834	4.848129659	4.422443277	Control	IAA 1st	6
2.818637596	6.781218755	1.006592278	5.943677224	4.767556999	6.845929714	18.75221652	3.181623862	5.504716642	8.068387777	5.536431829	5.713342444	3.819573848	5.597844237	4.012335914	4.536147076	Control	IAA 1st	6
1.203213378	7.198515612	9.575489916	4.265682406	4.757577495	5.897564215	19.22955431	3.338800413	5.370795659	6.962772871	5.79975614	5.370795659	3.139979724	2.29500547	4.448921567	4.686381219	Control	IAA 1st	6
0	6.306719425	9.572125732	6.097064719	5.30543036	7.075077642	18.56043678	2.667551278	5.904206765	8.406592458	6.051212963	6.454943765	4.415711033	4.679541708	6.184615206	4.953246288	Control	Other	6
2.358690521	7.3764453	0	6.208409568	4.902233872	7.191846725	18.59412233	3.883961587	6.299458986	8.464934753	6.153679351	5.717349479	4.648816403	3.815095043	4.567408741	5.088835646	Control	IAA 1st	6
1.238527645	6.666879054	8.571076471	6.414367491	5.128846029	8.0336355	19.0087414	4.817189369	6.566978659	9.064239879	7.008990405	6.217562351	5.893890464	2.963081961	5.236819856	4.817189369	Control	GADA 1st	6
1.962739717	7.359792216	8.55014635	6.535593923	4.475870334	7.290266028	19.20561777	3.654442508	6.272665246	8.212362874	6.160241949	5.905117615	5.039057974	2.956435026	6.038311932	4.344835693	Control	IAA 1st	6
1.538653599	7.422218736	2.266176327	5.801557901	4.576690788	7.017957421	17.38621755	3.79288856	6.007845351	8.356440371	6.169321923	5.659240818	4.63316413	6.261775064	5.47066825	5.179781741	Control	Other	6
2.377481073	8.215571106	8.351521706	6.408129927	5.245165689	7.428012572	19.33382197	4.884341522	6.159823294	8.430851941	6.857710584	6.176659397	5.245165689	3.574143395	5.507180669	5.307641234	Control	GADA 1st	6
1.439089989	7.577249451	8.279754951	7.202937384	4.991270587	8.691642212	18.13305267	5.394923827	6.853875308	9.661212844	7.236072145	6.464119095	6.269812111	3.256631619	5.733372843	5.138730751	Control	Other	6
2.910470299	7.141091453	0	6.846444046	5.364510597	8.826691362	18.4637897	4.638169593	6.205380724	9.759707947	7.195571958	6.594050014	6.458039088	4.506448039	5.509188758	5.438662517	Control	GADA 1st	6
0.8109892784	7.18831684	1.327013634	4.962389955	4.417459616	5.809214447	18.98424886	3.217006484	5.666510288	6.945034996	5.217691174	5.578143855	1.327013634	1.327013634	4.694638644	4.562695575	Control	IAA 1st	6
0	7.599845182	8.14638305	6.248914613	4.650986388	7.763021688	15.98804453	4.54454164	6.143457891	8.835017568	6.468594508	6.248914613	5.163723311	4.237986428	5.948516635	5.395745391	Control	Other	6
2.814310628	7.929919317	8.795995996	6.197825484	4.007606088	7.408943309	18.76629101	4.365269104	6.365565093	8.359026144	6.338928128	6.31179009	4.735726915	3.707929092	4.562356336	5.15763098	Control	Other	6
3.436358559	6.362530965	8.032441012	7.353737608	5.395349193	9.718392516	17.77430925	5.089554438	7.076642077	9.60382258	7.848991226	7.114332292	7.230439277	4.429226091	5.770657433	6.408765497	Control	GADA 1st	6
2.174463209	7.018132325	8.544975385	6.733697764	4.418340459	7.889672732	17.78560348	4.464999249	6.461914961	8.975926505	7.025933951	6.03696195	5.890819957	3.978154097	4.996604036	5.175595533	Control	Other	6
1.011224096	7.783810518	0	7.241381136	5.191670049	8.384237872	15.82863385	4.928512312	6.288859885	9.37547444	7.221882934	5.665773882	5.928882273	3.189818977	5.343734803	5.191670049	Control	GADA 1st	6
1.227175127	6.198069733	8.576926936	7.1063306	4.726861046	6.394840785	18.29866473	2.328619453	5.268669453	6.958604833	5.500027217	5.217587432	3.376786312	3.849079971	5.583093321	4.798134987	Control	GADA 1st	6
0	7.726227003	0	6.392030978	4.701921417	7.950209314	17.37436662	3.953186232	6.436590206	9.25780919	6.696845956	5.710686024	6.09121271	3.35337542	4.547963381	5.243420683	Control	GADA 1st	6
0.9240788857	6.787793281	8.902240355	5.954850537	4.10051541	7.658452958	17.75195151	3.941064803	6.149804941	8.258050619	6.036019967	4.550704281	5.16998202	5.240175686	3.442571489	3.318276894	Control	GADA 1st	6
0	6.832013711	0.9286138033	2.872656117	3.451264973	5.528956028	19.75947796	3.190775384	4.444883223	6.440078317	3.671836916	3.950014763	2.205950731	3.565762218	2.682725487	3.451264973	Control	IAA 1st	6
2.840557143	6.388186651	8.036095861	6.599409873	5.601187872	8.352073393	18.32041058	4.524226304	6.760376619	9.631870718	7.183779221	6.987555036	6.294203316	4.074473537	5.726422573	5.547882713	Control	GADA 1st	6
3.20166798	6.031886561	0	6.940540346	5.128142011	9.022247473	16.88549805	5.351544527	7.020819547	9.439839433	7.610746582	6.717812245	6.912756252	0	6.057487977	5.778396369	Control	Other	6
2.636468507	7.309120956	8.661347605	7.061119044	4.644038228	8.226286996	18.53168482	3.864631934	5.788372551	9.183015433	6.919051293	5.76086992	6.126779167	2.860305845	3.964455553	5.18914947	Control	IAA 1st	6
1.6002157	6.803973626	8.800845304	5.066527636	4.108950196	6.817031633	18.42909113	4.481221898	6.151779296	8.187647786	5.905079013	5.976650847	4.665770044	1.6002157	3.605894328	4.976285543	Control	IAA 1st	6
3.435082237	5.598232151	8.174591977	7.486410625	5.075518823	9.509800374	18.71387741	5.444123054	7.078424926	10.24662189	8.116246598	6.481284871	6.988352459	5.388864449	6.156787054	6.189494282	Control	GADA 1st	6
2.050214123	6.966893428	8.868941796	5.440042049	3.584464713	5.806821572	19.38239061	3.38197867	4.523042522	7.169385724	4.707822643	4.420946066	2.050214123	2.514125172	5.018667265	3.761997658	Control	Other	6
0	6.08482446	1.106368609	6.971857005	5.95676771	8.517711107	17.87660424	3.647349372	6.352478169	9.948358351	7.181189881	6.742528872	5.448310287	4.782392649	6.450836307	5.287250613	Control	GADA 1st	6
0.9802366947	6.227509429	8.254948152	6.96051413	5.090634452	8.348336633	17.8769066	4.716580255	6.515216988	10.03571544	7.552865006	6.633019817	6.806039813	6.96051413	5.131244434	5.353476831	Control	GADA 1st	6
1.64618217	6.393547501	0	6.447359578	5.761579378	8.324209131	17.28751246	3.403975329	6.337650221	9.491631241	7.439069797	6.689886632	6.177049088	5.258358397	4.610609458	5.674008463	Control	IAA 1st	6
1.691211601	6.241855621	1.080411362	6.198720674	5.058512606	7.849346448	19.07740294	4.471066478	5.579386422	9.222388813	6.827546387	6.176659727	4.905957965	5.579386422	4.673672702	5.400593984	Control	Other	6
2.302556839	7.617317205	0	6.779018827	4.961410337	7.655344426	18.9584184	2.917531385	6.634198655	8.734024718	5.510251404	5.132935132	4.961410337	5.42476556	5.236910511	4.457966513	Control	GADA 1st	6
0	7.69539392	8.355792317	6.38073942	5.530928502	7.624407923	11.10588752	4.767473611	6.471786297	8.583805521	6.543501789	5.812171841	4.255062006	4.321848899	5.764947682	5.251457591	Control	Other	6
0	7.26295028	8.279037041	4.537420116	3.983191038	5.948136479	18.13161218	3.841288631	5.640632282	7.191638757	4.790062815	5.802561817	3.841288631	1.311192945	4.626641397	4.537420116	Control	IAA 1st	6
0	7.130613867	1.110637223	5.937563855	4.200939848	7.587234896	17.63924491	3.361105859	6.164384306	8.172595984	6.869637085	4.906181157	5.113654308	1.110637223	4.663777878	4.663777878	Control	IAA 1st	6
0.927888297	7.119780023	8.531841882	6.56771095	5.141375209	7.587422899	18.00865782	3.325514852	6.120791155	9.613712447	6.982377645	6.263205274	5.281866922	4.715327755	4.944021864	5.687603771	Control	IAA 1st	6
1.116286749	7.129056811	0	6.525048681	6.286886013	8.437516155	17.35451486	3.908293495	6.506636435	9.273352676	6.88005216	6.776276395	5.863597953	1.738017897	5.645329199	5.645329199	Control	GADA 1st	6
1.596667285	8.011806896	9.574004683	0.7439998542	1.88723328	4.45412304	19.51419935	2.677734285	4.735678494	6.153410806	4.409009619	1.88723328	1.88723328	2.516945446	0	3.986036034	Control	IAA 1st	6
1.223774948	7.833187205	9.425180645	4.987235346	2.323863261	5.103886193	19.64135818	3.546531923	5.359911616	6.243972602	4.299976221	2.665001958	3.172075026	2.665001958	3.546531923	3.971890648	Control	GADA 1st	6
1.638873262	6.587066891	9.339745143	6.679238105	5.722425496	7.943980618	18.54396846	4.075249267	6.187523422	9.175383559	6.679238105	6.288528715	4.720864076	4.53601337	4.984419143	4.720864076	Control	Other	6
1.289091082	6.846186114	0	5.995545818	3.649606704	7.176444233	17.73837153	4.01429057	6.090301568	8.093523629	5.894126302	5.625425567	4.633531063	4.590952122	5.096178811	5.184742143	Control	GADA 1st	6
2.337563397	6.839525185	0	6.341203539	5.510940018	8.058363069	18.68046419	5.018911843	6.826699613	8.764306441	7.527205912	6.67753732	5.973401387	5.188904185	6.341203539	5.604076355	Control	IAA 1st	6
1.77779915	7.136160997	0	7.173053227	4.264363812	8.204141862	17.36464514	3.248169493	5.631701921	8.498691545	6.634819506	5.443207725	4.660510379	4.854684273	4.264363812	4.170180424	Control	IAA 1st	6
2.896598798	7.194864627	8.447583825	6.482391933	6.374431383	8.295194115	16.72215415	4.346252187	6.274993886	9.326395597	7.091492887	5.837395216	5.375805251	5.860447171	5.438424133	4.885067461	Control	IAA 1st	6
0	4.691569276	9.000020352	4.228303564	4.228303564	5.8074644	19.99931303	2.185442004	5.445724559	6.905449014	5.189295317	3.925491071	0	2.660607372	0	2.185442004	Control	Other	6
0	7.330439966	0	5.592666482	4.724981975	7.205723745	18.53955651	4.261212699	5.69744467	8.374165888	5.439959935	5.518332729	3.573551793	1.145167504	4.586323017	3.840855847	Control	IAA 1st	6
2.793686577	6.554065475	1.574342776	6.712112793	4.072447465	8.323940486	17.688762	4.891466372	6.492011931	8.998092464	7.306069343	6.684634968	5.712264162	3.570340139	5.269854592	5.50795173	Control	GADA 1st	6
0	7.402519047	2.503858778	5.983983132	4.180361497	6.697441733	18.7916644	3.135317304	5.319523071	7.930407695	5.753534711	5.711276114	3.135317304	3.573052691	4.180361497	4.606443678	Control	GADA 1st	6
0	7.37822272	0	8.590862754	4.73542714	9.001360313	18.92709526	3.916575512	6.582879716	9.617523118	7.333057219	6.563457056	5.478487055	3.492532358	5.777164948	5.348348578	Control	Other	6
2.236509828	6.700764773	7.974974032	6.286059447	4.850207926	7.159924556	18.4905311	3.486653832	6.319975883	8.343943092	6.233641232	5.701761064	4.068530138	2.715637379	4.540730169	4.983157281	Control	IAA 1st	6
0	8.748262374	2.488804457	0	3.891358731	0	20.89179794	2.488804457	0	5.057098539	4.588902301	0	0	0	0	3.354205592	Control	IAA 1st	6
2.157041643	6.89044405	8.71307449	8.221874425	5.448678139	8.668787798	19.07181153	5.41006709	6.507157714	10.42844126	7.11109824	6.156906296	4.953573084	3.354261673	6.009732703	5.370394204	Control	IAA 1st	6
2.787077321	6.998866414	0	6.605912734	5.334449256	7.89527683	17.18943828	4.884001311	6.262023263	8.19556357	6.965187626	6.561526151	5.436289173	4.369769061	5.620648638	5.146903114	Control	Other	6
2.773505504	6.974761803	8.444358817	7.040212351	5.11130771	8.054655477	16.9043397	4.210468358	6.68872985	9.650477524	7.213359455	6.059048595	5.742519909	5.310143262	5.016919433	5.199898027	Control	GADA 1st	6
2.091415135	6.990018603	1.061582426	6.874458893	5.577442261	7.921024233	18.90419459	4.507439018	6.642946824	8.796317456	7.108416511	6.185004166	5.577442261	3.812152728	5.439675195	5.02367096	Control	GADA 1st	6
1.507419829	7.249131717	9.401868577	7.444957396	5.170614706	8.934864372	17.79369146	5.242611111	7.001889809	9.900383588	7.429616383	6.991479596	6.651376221	5.55689784	5.584865955	5.439266066	Control	Other	6
0	6.4727256	1.841080878	6.51408159	4.348436148	8.148805993	18.16094662	4.152839941	6.386277644	8.712220653	6.757363556	6.4727256	5.853527583	2.624233586	5.403422361	5.264925243	Control	IAA 1st	6
1.978017933	6.600271956	0	7.026121131	5.494822666	8.505970901	17.64652446	4.672196538	6.698815993	9.750368638	7.614620122	6.525520134	6.510093489	5.901839419	5.463128141	6.079570132	Control	Other	6
0.8146259992	7.563713753	8.622345549	5.365224759	2.968934774	6.734425886	17.20522506	2.658073193	5.417390691	7.391847351	6.114695845	3.94654378	3.797045806	0.8146259992	3.441609332	4.425508829	Control	IAA 1st	6
2.660630654	6.556952689	8.268699537	6.774234107	5.796019172	8.839583918	17.80335546	3.366729875	6.505052664	9.758227823	7.420709816	6.883963694	6.31316667	5.796019172	5.510357879	5.974551501	Control	IAA 1st	6
2.702363604	7.314493813	8.50694429	6.503232434	5.186377849	7.683751766	17.28456226	3.845811946	6.452280345	8.423429956	6.515694169	6.197702504	5.089669435	3.995675766	4.949732368	5.186377849	Control	Other	6
1.613752874	5.797076165	1.613752874	5.97301602	5.171045753	7.743209085	18.89642861	5.327289124	6.810768775	8.542701859	6.468745289	6.823947695	5.289785828	3.624402845	5.797076165	5.56561418	Control	GADA 1st	6
0	7.352298127	9.49338746	5.801553469	4.337667569	7.769369146	19.10412021	2.758264157	5.826198412	8.368997631	6.601354075	4.404655173	4.944392517	5.826198412	4.468669917	4.988731217	Control	GADA 1st	6
3.225838245	7.544432544	0	6.739284608	5.253090419	8.348471606	18.5689742	3.60179987	6.56634311	8.991062544	6.537795756	6.269206673	6.303526668	3.986819836	5.509806001	5.44978147	Control	IAA 1st	6
1.675921444	6.176823291	8.629874083	6.198547416	6.039125088	7.841119614	18.43485628	4.449872985	6.282313373	8.878909243	5.939436434	5.68623086	4.032685893	4.375533207	5.340355969	4.829870915	Control	IAA 1st	6
3.220639322	6.200070257	0	6.961636344	5.888840432	8.282123153	18.55721998	4.141105559	6.80172385	9.146940066	7.105579098	6.786267548	5.452821111	6.47533486	4.824956716	5.97316495	Control	Other	6
3.106326531	7.460029955	0	5.086816443	4.229667119	5.693369853	18.68891364	1.181830866	5.139691102	7.012715527	5.086816443	4.496140489	3.902565159	0	4.575046631	4.915465198	Control	Other	6
1.857369864	8.117775716	9.619720563	2.303107716	0	3.947577908	19.72344604	1.208974393	3.522791357	5.425440377	4.174128411	0	3.347967013	1.857369864	1.208974393	3.81939472	Control	IAA 1st	6
1.819325034	7.309712833	0	6.37114392	5.283084913	7.842146003	16.93030935	4.015690495	6.183080463	9.450987158	6.945359045	6.356375117	5.591290317	5.640884138	5.082323057	4.716530298	Control	Other	6
0	6.793261156	1.592980384	5.333639233	4.711989809	7.288057417	18.4534387	4.711989809	6.259780309	8.59317953	6.386905501	6.141122322	4.403757948	3.180605641	4.655387874	4.655387874	Control	IAA 1st	6
2.705963905	6.405905135	8.557255736	6.111467184	3.69718401	7.539820897	18.62636805	4.839187835	6.072518315	8.976619222	6.274788893	5.555851091	5.013818405	3.215275555	4.972102214	5.093797627	Control	GADA 1st	6
1.116051295	7.421721791	1.73771185	5.974507216	4.737991597	6.85072245	18.64929655	4.298692328	5.387621543	7.851769106	6.22022018	5.023400988	3.907885518	2.773499521	4.970658305	5.023400988	Control	IAA 1st	6
1.116002428	6.468569774	0	5.974417936	4.858922617	8.228186791	17.84963892	4.210375906	6.307784127	8.734553258	6.850632514	6.744678569	5.427217322	4.210375906	3.90780084	5.023313055	Control	GADA 1st	6
1.818594912	6.600511298	0	6.077973677	5.218227332	7.146599582	19.34860877	3.677442407	5.734233095	9.050022233	6.294734013	5.844102032	4.969403728	5.822787434	4.569635328	5.185202452	Control	IAA 1st	6
1.048290141	7.244115526	2.071842293	6.617578222	4.791914774	9.133760281	18.65387003	4.614574492	6.536902278	8.822719685	7.578318093	6.927099289	6.520211237	4.089257468	5.340521739	5.7656373	Control	IAA 1st	6
3.737057747	6.807453657	0	7.258534145	5.613716549	8.766321537	18.68634011	5.248024516	6.514922154	9.623913264	7.440276112	6.40255788	5.692293421	6.557526811	5.195036113	5.837667417	Control	GADA 1st	6
1.015045182	5.936331817	8.521705881	5.936331817	4.783724885	7.296529231	18.00513921	4.350381085	6.438977429	7.989818028	6.158794801	6.296336811	4.613662612	0	4.613662612	4.836231523	Control	IAA 1st	6
0	7.840233293	1.564858454	2.781455028	0	2.973555549	20.81372258	2.781455028	4.430558916	5.462270418	3.29472092	0.9849482902	1.564858454	1.977363135	2.559788362	3.779275568	Control	IAA 1st	6
3.085854619	7.748294464	8.506825921	6.505991896	6.183785686	8.573180907	16.60853784	3.548529989	5.954064042	9.13645225	6.505991896	5.877353807	5.680705765	5.001450795	5.139241212	5.224294023	Control	GADA 1st	6
0	6.686609261	1.623769065	6.414685895	5.413994157	8.419596776	17.5677546	4.913850424	6.939987913	9.421873938	7.266895627	6.483430811	5.889720552	4.141950058	4.756083299	5.700547406	Control	GADA 1st	6
1.474110251	6.207561519	8.912835922	7.20647827	6.71452263	8.326708392	18.19072233	4.835969527	6.417191289	10.64022319	7.189004058	6.702257326	6.207561519	5.640920802	4.743233664	5.899128364	Control	IAA 1st	6
2.755509275	6.323775527	0	6.978719461	5.464237717	9.410583772	17.11633557	5.262805711	7.32124384	9.635936926	8.395860151	7.603193028	7.40320474	4.895523116	6.230139843	6.297636807	Control	Other	6
0	6.827286061	9.002597416	5.994868277	4.917517647	6.341440999	18.12491375	4.107213551	5.866940351	8.431154314	5.866940351	5.839934922	3.806062752	4.753547452	5.755746295	5.155151906	Control	GADA 1st	6
2.946013983	6.493395257	8.393641398	6.29645677	5.027454906	7.706608356	18.94791911	4.333458459	6.553488815	8.385398436	7.05752986	6.148441422	5.639788912	2.272649431	4.111566586	5.399001629	Control	Other	6
1.599210298	6.378613177	0	5.447091794	3.478825744	7.742318164	18.21920778	3.478825744	6.721555493	8.472469921	6.575682976	5.512702016	4.827918194	4.107536724	4.827918194	4.72094482	Control	Other	6
2.153331767	7.118334604	2.153331767	4.360485356	3.994911961	6.242571185	18.76779383	3.349946283	5.720499907	7.33924291	5.518252291	5.751613839	4.360485356	5.052518876	3.349946283	4.43904043	Control	GADA 1st	6
0	6.347246964	8.953818015	5.597681267	2.621734339	5.850595659	19.10451566	3.499500339	5.628074144	7.347521412	5.042659722	5.130202325	3.499500339	4.996812291	4.289659166	4.289659166	Control	IAA 1st	6
2.639671954	6.234443304	0	6.524111492	5.764616176	8.569056284	18.70400156	4.454675864	6.422178679	9.864616568	7.120208274	6.439675507	5.017538771	5.678810946	5.456200807	5.421398215	Control	GADA 1st	6
3.151806085	7.53758309	0	6.169706102	3.151806085	6.455564388	18.60874485	3.967956114	6.169706102	8.119954966	6.235909079	6.319703755	4.973789872	4.250125701	4.921106807	4.624277882	Control	IAA 1st	6
0	8.001212828	8.642531006	6.860288296	5.953745917	8.545580435	17.25014907	4.559823688	6.458675415	9.096892439	6.530928632	6.302313859	4.97683668	2.463906204	6.343021485	4.75345685	Control	IAA 1st	6
1.129583942	5.735253501	2.79489027	7.23536804	5.490389916	8.652949772	18.18735406	5.09857019	6.815932663	9.361811886	7.513785368	6.7537659	6.84603952	4.405669595	6.672089918	5.635354185	Control	GADA 1st	6
3.091412973	6.862418468	1.172413382	5.317246521	4.95852814	6.048802404	18.43424844	2.861840441	5.67681371	8.347647954	5.843601723	6.228417886	4.213687774	5.070431779	4.772496313	4.396580594	Control	GADA 1st	6
0.9968216363	7.419938089	9.775003216	7.173589329	5.038223628	6.900579998	17.98920471	3.316201989	5.97101741	8.346802584	5.666186646	5.775111924	4.241899403	2.99443326	4.51747548	4.748759953	Control	GADA 1st	6
3.307842124	7.51268443	0	7.284564023	5.616926016	8.646513539	18.45469705	4.012106079	6.931666569	9.35417962	7.267992876	6.209517241	6.342084401	6.120017132	5.78939841	5.450671038	Control	IAA 1st	6
1.111079789	6.797102432	8.114248709	5.824856526	4.597021678	7.672515165	18.86097016	4.729095733	6.068759732	8.274165229	5.991950778	6.255589817	4.790859043	2.992847357	4.52615516	5.337799126	Control	IAA 1st	6
1.460430809	7.763944658	1.859117951	5.812113525	4.623557949	7.432013302	18.95291113	3.630799673	5.981684568	8.928233251	6.565702755	5.206098441	4.210938399	3.630799673	5.812113525	4.460930145	Control	Other	6
0	7.010339437	1.022629203	5.213605157	2.357966381	5.470145015	19.33619875	3.209912532	5.131070683	6.583592212	4.04214271	3.948848702	2.033812076	2.622483021	5.043526484	4.364624474	Control	IAA 1st	6
2.156449737	6.710736527	1.10616161	7.110340738	5.956387386	9.497060603	18.73197808	4.952834692	7.13421362	9.863018755	7.51672417	6.832468477	6.832468477	3.890705108	6.008981526	6.132644348	Control	GADA 1st	6
2.45890093	6.065450228	1.321538942	8.62140482	4.727296291	9.348080503	17.6331058	4.128671444	6.881999902	9.646810589	7.838557975	6.48317438	7.387372513	2.45890093	6.097392908	5.475099364	Control	IAA 1st	6
0	6.013753823	0.9630661225	6.55529412	5.136689725	8.850132364	18.13983218	5.386338136	6.903051241	9.120049746	7.495421649	7.023754472	6.694050679	3.631498181	5.481384069	5.654530851	Control	IAA 1st	6
0	6.308452081	8.313783252	5.942939886	4.96620286	6.584223961	18.9145662	3.864375334	5.760599486	8.852342027	5.893151125	5.417401768	4.14524199	5.013573211	4.759443676	4.306079229	Control	IAA 1st	6
2.244323199	6.066963391	0	6.67143478	5.308431038	7.783356269	18.69762262	4.828483517	6.379192085	9.302641042	7.122170216	6.29011203	5.438481659	6.119619903	5.632149574	5.479351003	Control	GADA 1st	6
1.984994792	7.721519464	1.984994792	2.443054531	1.30993644	4.338494315	19.70933166	3.069793379	4.44030685	5.721802338	3.981218978	3.505273992	3.069793379	1.30993644	0	3.303903026	Control	IAA 1st	6
1.323064516	6.544905066	2.001420387	6.86606344	4.884472441	9.375299646	15.2399343	5.268630928	6.567927605	9.442240934	7.850508269	6.235488068	7.27567691	2.645446929	5.722956854	5.638480123	Control	IAA 1st	6
0	6.886068491	8.991169138	7.994001421	3.933348533	7.789751302	18.7202636	3.024818456	6.313371872	8.822682035	6.714557494	5.487123261	4.550671096	4.727689704	4.48648527	4.934284544	Control	GADA 1st	6
0.7291035718	7.932600155	1.211147801	6.529939979	5.690301933	8.438385311	15.4783553	4.462280211	6.367082565	9.659181785	7.013838708	6.63867224	6.130290996	4.545888042	5.708559364	5.361562646	Control	Other	6
1.715932094	8.3191706	8.418863877	5.010311619	3.342035927	6.088083344	17.73834703	4.210935019	5.473029502	6.61080929	4.665294631	4.480749146	3.107179084	3.446527372	4.529145387	4.324983475	Control	GADA 1st	6
2.669699171	7.178975769	0.9213049197	6.180032442	4.59928891	7.639736486	18.25389309	3.437241374	5.795026005	8.708799166	5.928049098	6.249473957	4.09498719	1.479052013	4.750659944	4.369061938	Control	GADA 1st	6
1.08975837	7.831656592	0	6.512080033	5.075666626	8.025296219	17.86947866	3.969840303	5.926102508	8.784862866	6.494132758	5.87153756	4.975738589	2.132626715	5.256884884	5.298843454	Control	GADA 1st	6
2.777713584	6.449566147	0	5.441879778	5.175759322	7.602159478	18.22392483	3.825755625	5.931703829	9.31745576	6.673053286	6.520320473	4.096643772	4.521438704	5.441879778	5.624264269	Control	GADA 1st	6
2.266988748	7.150635412	0.9659088475	6.546423511	6.712994734	8.553223788	18.00576149	4.68849565	6.470911236	9.953428355	7.091358127	6.198696806	6.341214856	3.521833457	5.392029767	5.660246085	Control	GADA 1st	6
1.749295146	7.587345192	1.749295146	7.260640192	5.090311392	8.133862547	16.52746718	5.187021066	6.366095282	8.623016212	6.822631748	6.068980215	6.213740459	3.679166317	5.403744826	5.039411584	Control	IAA 1st	6
1.006697776	7.22272808	1.006697776	5.439319954	4.182550364	6.627938696	18.3676613	3.011700781	5.627802933	8.422716411	5.567670385	5.012948826	3.819769004	2.332629662	3.011700781	4.536348055	Control	GADA 1st	6
2.004698481	6.465621868	1.00313402	7.028581	5.591093582	7.613559521	19.48033749	3.813169837	6.215630182	9.990673538	6.826384919	6.234996633	4.70646065	3.813169837	5.215545747	4.253859898	Control	IAA 1st	6
1.124908446	6.696777069	8.109278827	6.761016772	5.48195927	8.115435075	18.20785526	3.923199083	5.936042604	9.583814675	7.08342598	6.522425131	5.556251762	4.621614769	5.626905149	5.694259356	Control	GADA 1st	6
0	6.743691879	8.621643531	6.578051392	4.813651977	7.705153454	17.80952599	4.110487583	6.294488478	8.5725666	6.646606057	6.530468886	5.682863214	3.566692483	5.164776683	5.164776683	Case	IAA 1st	9
2.024558475	6.054523626	8.567840954	6.407302997	5.119165548	8.632482233	17.78435341	4.352965502	6.718839642	9.667423042	7.617446939	7.11987803	6.202129121	4.938466603	4.985807059	5.616942326	Case	IAA 1st	9
0	5.691155563	0.9813811305	7.060828054	4.607893111	8.6699688	18.66081324	4.66441828	6.248407789	9.867945428	7.142689772	6.405898721	6.284921498	5.051098069	4.917939531	5.008063164	Case	Other	9
1.730597475	7.277895288	9.491416629	5.377693456	2.495005512	7.57840656	17.52675292	4.525266882	5.113552908	7.719991316	5.909908276	4.006409325	3.781631181	1.110581161	4.596131469	4.728202165	Case	IAA 1st	9
0	7.286563041	0	5.955345783	5.729066728	8.582365841	16.51657555	4.088562452	6.410545505	9.425332898	6.895976258	5.615854319	4.586082149	5.492995453	6.358706071	5.358691829	Case	Other	9
2.458207538	6.92184358	1.699404025	6.048374906	6.92184358	8.382212535	17.20333398	3.856587994	6.433149295	9.594462439	7.178423175	6.488368377	5.656744887	4.685062423	6.558852457	5.52209826	Case	GADA 1st	9
2.976637759	6.497124384	9.678933896	5.3314791	3.974954461	6.543408778	19.35973171	3.675782807	5.927900603	8.428673282	5.973690698	5.465721724	3.782549975	5.400161257	4.062318224	5.061525349	Case	GADA 1st	9
3.150321078	6.937279486	1.700887552	7.256851285	6.397243932	8.713172285	18.19975059	4.807978652	7.123470181	9.65012676	7.747158136	6.827189616	5.690632271	5.626342572	6.543671712	6.358190945	Case	GADA 1st	9
2.316829274	6.694124817	8.346790022	7.644707138	6.016089778	9.676626011	18.02464636	5.03821141	6.924413371	10.18345368	7.807433246	7.232070713	6.761866605	5.721664678	6.222527548	6.333552549	Case	GADA 1st	9
2.544299083	7.225181742	1.1429438	6.645032326	4.721074302	8.883381174	17.77424537	4.429033303	6.92873944	9.647657433	7.326403781	6.35679319	5.726760435	4.50776991	5.395151824	5.395151824	Case	Other	9
0	7.924972677	0	6.666510079	3.38261505	6.985594938	20.16293726	0	5.924122295	7.361477053	6.132382835	4.063161011	2.865209181	4.063161011	5.2749508	3.38261505	Case	IAA 1st	9
1.435946064	8.222197813	1.435946064	6.002410587	4.778036499	8.009504466	18.168953	3.953969197	6.264892769	8.4111443	6.642766947	5.903111516	5.390058436	3.375842139	4.865043958	5.062048767	Case	IAA 1st	9
1.618605198	6.68871867	8.67087983	7.478946149	5.178047767	8.839053019	17.38453755	4.971379906	6.835452251	9.881427463	7.617236676	6.68871867	7.053542185	4.295504164	5.79520958	5.777164091	Case	GADA 1st	9
1.599736938	6.665742107	8.829411257	5.306944929	5.343484872	6.892282515	18.51089468	4.72170105	6.211629325	8.260437401	5.928630238	6.211629325	4.480539448	4.544713168	4.606153479	4.776180101	Case	IAA 1st	9
2.009565741	6.279362079	9.13942206	8.078782139	5.819868679	9.274814465	18.0979222	5.056749977	6.670826169	9.977068449	7.642032835	7.634727709	7.162398069	3.596645375	6.279362079	6.352433677	Case	Other	9
1.469191032	7.900175955	0.9140539472	6.053994122	5.498782218	7.942281328	17.03325814	4.223936836	5.825607047	9.00289604	6.879362167	5.779898271	4.91566379	5.253308072	5.470286874	4.91566379	Case	IAA 1st	9
2.647939864	6.894779496	2.872091857	6.303090285	4.531344538	8.102874583	18.48473556	3.770038143	6.118532307	9.005836618	6.629058169	5.956649325	5.160554271	3.237004699	5.565472361	5.499808148	Case	GADA 1st	9
0	7.350624353	1.871548818	6.018412759	4.157199783	6.893526161	19.94829095	4.157199783	6.095243414	8.240228006	5.978406527	4.293868132	3.837565931	6.271124847	5.001109007	4.587776117	Case	GADA 1st	9
1.010228318	5.663835937	8.301090314	6.890576337	5.479356146	8.90603821	17.5581186	4.019118995	6.495890613	10.21019186	7.479701237	6.209931885	6.107549775	4.543066262	5.22929083	6.08617168	Case	GADA 1st	9
3.19511551	7.134537252	0.8606471407	6.79623574	4.760608714	8.455330461	17.76434701	4.473278372	6.464279999	9.01977539	7.03034239	6.615982178	6.367812498	2.746521002	5.798624154	5.298111143	Case	IAA 1st	9
1.638608969	6.973905437	1.638608969	5.85968827	4.16263203	5.85968827	19.37891407	2.386068564	5.435398384	7.37386627	5.031431404	5.121781132	2.875969558	2.386068564	5.569867873	4.16263203	Case	IAA 1st	9
1.784880678	7.265556227	1.152475377	6.857449617	5.452965794	8.976227211	17.85177859	4.078810271	6.286249797	9.432006676	7.583309749	6.216784434	6.415886023	4.078810271	5.531354729	5.088296178	Case	GADA 1st	9
2.429329245	6.931511119	0.9086483664	6.567873796	6.117451914	8.045408918	16.58820908	4.861615397	6.695471187	9.042675875	6.90006488	6.743509469	5.745160753	5.400279574	5.487495805	5.400279574	Case	Other	9
2.862436712	6.972146477	0	5.931590344	4.801253129	6.982406342	18.51110084	2.454256	5.70253202	8.221549446	5.775146739	4.891124953	5.093993281	2.454256	5.430113301	4.308686911	Case	Other	9
0.8920463869	6.821591186	8.773011838	7.244334961	5.662113877	8.987654894	16.90125618	4.952018141	7.37652202	9.729798074	8.14241537	6.986451592	6.731512026	4.911568163	5.662113877	6.407166605	Case	GADA 1st	9
2.999260688	7.073600146	0.8297053899	5.945587707	4.968808366	7.130732262	17.71767975	2.999260688	6.084271059	7.842556393	6.148914065	5.751086661	4.352833337	4.693448831	5.105378983	4.895347614	Case	IAA 1st	9
3.490687968	7.316443256	8.790266818	3.656081448	3.804449048	5.687112847	18.74164681	2.349469242	5.318876773	6.936938948	4.923971509	4.823194741	1.607949813	2.530843615	3.732171684	3.732171684	Case	GADA 1st	9
0	5.384109065	8.010101774	6.078470399	4.669992163	8.062369316	19.22849552	3.39383721	6.162968088	9.1243198	5.925616131	6.019257578	4.41824782	5.925616131	4.949157848	5.011256261	Case	IAA 1st	9
1.066555293	7.01176293	8.269285023	6.652383471	4.445866022	8.124040356	18.38043614	4.210297279	6.53810092	9.182508755	7.367755305	6.298370285	6.450546457	5.448987999	5.448987999	5.412382156	Case	GADA 1st	9
1.143293262	7.141864064	8.905998473	4.848170867	1.773022936	5.941161079	18.84176115	1.773022936	5.552628299	7.673035084	4.58304282	4.90748292	3.044932606	3.710224168	3.24213396	4.346357453	Case	GADA 1st	9
1.804932954	6.291272113	7.768113116	8.910252575	5.439629665	8.993794231	18.12007281	3.282358578	6.504440062	9.289510274	7.456059018	6.707446957	6.094689762	5.309576489	6.041053676	5.166627433	Case	Other	9
2.466935777	6.540449136	8.731952366	5.866989907	4.736742068	7.384150848	19.13311984	4.366272671	5.578829691	9.300322576	6.586499607	6.198865846	4.652657109	6.228212328	4.256612979	4.366272671	Case	GADA 1st	9
1.443754958	6.861195305	0	6.667272776	4.377346989	8.114288308	18.88151605	3.501015862	5.740618071	9.912135542	7.106036594	5.594180954	5.036730713	5.669256681	4.648690618	4.99842269	Case	Other	9
2.55446985	7.393401123	8.398066274	6.632074307	4.405612651	7.850490563	18.42605274	4.028560807	6.099018602	8.99839693	6.830486229	5.860502669	5.734085019	2.55446985	5.015076931	4.583751235	Case	IAA 1st	9
2.583723372	7.1812722	8.331353313	7.202395343	4.699009859	8.69150556	16.75302394	4.884695266	6.73613637	9.852269632	7.297075955	6.666906054	6.847595764	5.749606334	6.148280992	5.629979862	Case	Other	9
2.690141587	7.101652024	8.604769071	6.054093274	3.70024975	7.409957634	19.0215981	5.028208921	5.850978928	8.547039846	6.550193394	5.646275198	4.705277396	2.915429289	4.205709651	4.643658622	Case	IAA 1st	9
1.858494845	6.655338542	8.107924057	6.482501049	5.456020606	8.512460265	17.92839421	4.40155541	6.364835598	9.52598469	7.481495784	6.938813096	6.410092145	5.53985311	5.02305554	5.833587123	Case	Other	9
2.880905055	6.852874956	0	6.239828728	4.623257702	8.023433132	18.14602629	3.335491584	6.37243196	8.387011866	6.709798252	6.632561224	5.451011722	3.199281676	5.698467603	4.82188237	Case	GADA 1st	9
1.401363239	7.403053313	8.695787474	6.272960902	5.393614125	7.738603242	18.25293341	4.932967869	6.288192458	9.162558675	7.083254597	6.242006701	5.60299749	4.811724101	5.14859755	4.632379017	Case	IAA 1st	9
3.419792969	6.87556648	0.8547859249	6.962306414	4.748015271	8.221705337	18.65445327	4.460791696	6.25152228	8.435567728	7.317087991	6.156612276	5.506746989	3.419792969	6.001402559	4.832316516	Case	IAA 1st	9
2.602773895	9.429292079	9.288099577	5.557461858	3.478851379	7.143591977	18.21384367	4.0571454	5.981008923	7.96865501	5.693357223	5.570358724	4.468837064	5.173881561	4.743921588	4.093337041	Case	GADA 1st	9
0	5.565875235	9.259209733	6.527359386	4.95026156	8.243874814	18.73400143	4.244075711	5.995997528	9.234345387	7.114904273	6.062083869	5.995997528	5.422293352	4.550696017	5.205497318	Case	Other	9
3.197061625	7.287683711	0	6.900599898	4.350911742	8.259211201	17.68099079	4.673141852	5.862853656	8.716920381	6.771678058	6.537956121	5.277626357	3.197061625	5.702326682	4.729771839	Case	Other	9
0	6.867292963	8.543697331	5.184613839	3.615131888	7.31609147	18.01265178	4.160305185	5.306835186	7.474452562	5.859764557	4.555028853	3.951298133	1.770398736	3.706797027	4.452826907	Case	GADA 1st	9
0	8.279526961	8.739586866	6.385348151	5.339923054	8.162351519	16.59523717	3.663465366	6.460809169	9.688523824	6.900941082	5.371552753	5.058310422	5.520066845	6.150282702	5.339923054	Case	GADA 1st	9
1.799524329	7.495558701	1.799524329	4.437990221	0	5.125475153	18.8387999	1.799524329	5.375869605	6.033586258	5.090884093	3.449458012	3.652859714	1.408188058	3.449458012	4.199073966	Case	Other	9
0	7.760005556	9.366446331	5.453441914	3.231989565	5.559979755	18.93833103	3.469202666	5.11197073	7.392944115	4.884848664	4.283209224	2.123749327	4.800434487	4.083357447	4.402552112	Case	GADA 1st	9
2.65058287	7.097396272	8.598804632	5.947453555	5.851786476	7.48521193	18.0309925	4.775895773	6.461183939	8.850533791	6.85577546	6.252262946	5.295512424	5.477466075	4.550693782	5.295512424	Case	GADA 1st	9
0.9355187576	7.483434939	0	6.823330577	5.703332769	8.058317926	17.75986373	3.203702965	6.361408031	9.434256495	6.945859115	6.408664262	5.362941196	5.485547742	5.625464728	5.297495391	Case	IAA 1st	9
0	7.001116422	9.146163754	6.367288054	4.664520329	7.301546904	18.53273673	2.388640422	6.035815325	8.78662962	6.147805281	5.964195916	4.326599441	5.438504565	5.209898152	5.034513866	Case	Other	9
2.784612767	8.036388314	8.747621776	6.299297015	4.983253654	8.328424794	18.7279592	3.920030934	6.277552509	9.078341884	6.591356532	6.090682457	5.440013369	5.036011167	6.741862688	5.086907275	Case	GADA 1st	9
0	7.973226651	0	4.969866292	2.682033268	6.842596035	19.45287202	2.415238881	4.866487965	6.638077764	4.755126174	4.108757941	1.6631346	2.907105402	3.273240708	3.691390569	Case	GADA 1st	9
0.9211531206	6.439428831	9.197757591	6.65944456	5.051833915	8.655111018	18.53931075	4.598980533	6.497657441	9.485419207	7.124249297	6.01005483	6.45420779	3.026627609	5.541485098	5.622225358	Case	IAA 1st	9
0	8.39084096	2.653291398	4.470148678	0	6.124806102	19.630065	2.312739704	5.145333356	7.550808823	5.642176842	3.533814708	3.830612525	0	5.09037946	4.286772577	Case	IAA 1st	9
2.375273415	6.752249579	9.283015865	6.9484722	5.619586914	8.318831756	17.85018912	3.519900836	6.780006572	9.529811524	7.34208484	6.131499624	5.588529982	5.386684349	5.193807295	5.234500833	Case	GADA 1st	9
1.215143717	6.150699226	0	6.547121824	4.910543681	8.058800583	18.29204466	4.972586935	6.419284407	9.673223059	6.998616975	6.123608941	5.820404717	4.468988927	5.436043574	4.777829022	Case	Other	9
2.0994095	7.788671002	0	5.503096912	3.203725619	5.449872109	19.48755646	2.0994095	4.253185063	5.986898962	4.372397537	3.203725619	2.0994095	3.203725619	3.440423174	3.440423174	Case	IAA 1st	9
2.377384983	7.088621757	8.223576012	5.99862679	4.0094714	6.619791913	18.06431625	3.096378818	5.559349506	7.96231588	6.289194663	5.039539809	3.468616918	5.634387444	4.924650311	5.276625701	Case	GADA 1st	9
1.719227318	8.066562382	8.981202011	4.712518831	2.150202275	5.550038815	18.60188877	3.991127329	4.509676926	7.19554553	3.883190762	3.63957956	3.63957956	3.173783133	3.173783133	4.185430583	Case	Other	9
2.971479656	8.506606456	10.13480575	2.779422297	0	4.217022905	19.91533396	2.557813129	1.975588673	5.325715881	3.140947376	1.56328403	2.557813129	2.295874565	2.295874565	3.140947376	Case	IAA 1st	9
2.043092077	6.515969216	8.568773811	5.26511227	3.373486258	6.396332524	19.17968166	2.367847724	5.055421911	6.97557463	5.055421911	4.141336363	2.043092077	3.753295957	3.753295957	3.960323383	Case	Other	9
0	7.268245441	1.497373972	3.7827214	4.515977391	5.846036579	19.91447896	3.577694757	5.079766441	7.767990599	5.155521984	5.541703338	0	3.7827214	3.962203576	3.7827214	Case	IAA 1st	9
0	6.708928359	0.9836689335	6.342590572	4.612335499	8.764887072	18.33197815	4.056566869	6.252979013	9.24797507	7.41028532	6.076156795	5.990029774	3.292397753	4.612335499	5.325513049	Case	IAA 1st	9
1.878841364	6.524268325	9.823518455	5.620595902	4.093118525	7.237989667	18.8440144	4.093118525	5.511908514	8.275375457	5.769663724	5.947121511	3.435439839	4.928642887	4.015620308	4.236643518	Case	GADA 1st	9
2.869579894	7.251762203	0	6.523922208	4.179760561	8.005320225	17.75288834	4.762099481	6.579358879	8.916331553	7.17286346	5.345310274	5.735268163	4.94205372	4.94205372	5.024258299	Case	IAA 1st	9
2.434091075	6.692071747	0	7.597571323	5.383330932	9.398419499	17.75403268	4.888867116	6.766910729	9.679811129	7.906469049	6.580312934	6.795792102	2.701614894	6.326901765	6.114068815	Case	IAA 1st	9
2.075402628	7.202272925	0	6.131637515	4.823966954	7.994098796	18.6106351	4.223454299	6.028843255	9.027265961	7.104560579	5.992883829	5.472402399	4.342534919	4.554732585	5.184312916	Case	IAA 1st	9
0	6.445907309	8.816253615	6.717476927	3.902341478	7.464675062	18.64216526	4.252213851	5.985890149	8.416214396	6.772666978	5.909151731	5.448870587	2.753874238	4.481527596	5.602990974	Case	GADA 1st	9
2.608080802	6.80552498	8.082877135	6.854004598	4.921593166	8.562899267	18.22009773	4.330088871	6.321969071	9.396162795	7.714065185	6.685637674	5.897593529	4.655945601	6.015950433	5.627044926	Case	IAA 1st	9
2.652596152	7.82861543	8.713585338	7.724251356	4.885334258	7.650230093	19.11994527	3.659188348	5.602641009	8.791406967	6.14570412	5.633704287	5.032447698	2.876875134	5.664112803	5.032447698	Case	GADA 1st	9
2.161747195	8.043895075	8.386113258	6.513153887	5.012169879	8.171079922	17.0660545	2.990796701	6.275014752	8.897891739	6.896455742	5.599487749	5.731141519	3.897071651	5.063039789	5.15969548	Case	IAA 1st	9
1.108522132	6.715099715	9.057649013	2.761547537	4.103283726	5.489843722	18.32501023	3.651047701	5.878046651	6.206399638	2.159867972	4.368502336	3.357548092	0	2.988680898	3.651047701	Case	Other	9
1.211044077	6.946026159	8.849461108	6.560235492	3.351254906	7.72388743	17.55455434	4.27878145	6.116503256	8.869881158	6.899110415	5.708380263	4.545713266	4.838753869	3.682063147	4.838753869	Case	GADA 1st	9
1.943910617	7.124916833	0	6.211111517	4.387658941	8.028287669	16.82869546	4.320711601	5.418288276	8.649415407	6.480129614	6.075554028	4.78536223	3.929540795	4.320711601	4.512897777	Case	IAA 1st	9
2.062021281	8.190351571	8.553566701	6.290490629	4.722776085	7.573525924	19.03660505	3.53427302	5.539732673	8.37648287	6.309870347	5.862024012	5.079619727	4.470627664	5.124089565	4.400047767	Case	IAA 1st	9
0	7.509054448	1.033625157	0	0	6.087852263	19.25419883	1.033625157	0	4.648737058	2.640576781	1.033625157	1.033625157	4.062417712	0	0	Case	IAA 1st	9
3.547923652	6.665917168	8.651389082	5.767633695	4.678096331	7.769015055	18.19476279	4.091171815	6.453456818	8.647546349	7.140732774	6.183131795	5.45231085	2.890933872	5.094113838	5.380043477	Case	Other	9
2.586737083	6.890854531	0.8754373425	6.265761985	4.335924466	8.048335743	18.73970888	3.34769478	6.483232109	8.745275666	6.969818835	6.265761985	5.472401179	2.117115371	6.265761985	4.994528725	Case	IAA 1st	9
1.891146427	6.680868629	0	5.750373992	4.586707015	7.775436066	18.65953363	4.319407707	6.238513896	8.781052715	6.362451641	6.131077343	5.55637046	0	5.007057972	4.50299178	Case	Other	9
3.18506538	6.14606306	0	6.675065734	4.87441917	8.911804016	18.46934344	4.408533201	6.616760183	10.05592471	7.186829287	6.89952144	6.555998648	3.716159258	6.082858407	5.508498811	Case	Other	9
1.700991611	5.975199027	1.087884896	7.570648525	5.593237632	9.178838064	17.99202829	4.808123572	7.257000587	10.4755165	8.246941261	6.798451474	7.014811416	6.869612847	6.234406198	6.611813756	Case	GADA 1st	9
0	7.227708598	0	7.198611721	4.406021391	8.468149041	19.49381042	3.854688999	6.618551617	9.649313225	7.435276112	6.029940907	6.094547621	6.784398453	4.724517905	5.084030823	Case	IAA 1st	9
1.924340539	6.706508786	1.261721283	5.376313995	4.630107283	7.709253859	18.189831	4.709329118	6.089481078	8.515030044	6.627127584	5.681488498	4.546281128	3.606742149	4.855806903	4.630107283	Case	Other	9
3.233005926	7.147079478	8.275112581	6.940549861	5.797392287	8.82883928	16.96927013	5.278361049	7.012728454	9.408290731	7.513322084	6.989067901	6.989067901	3.385780335	6.728303066	5.426642029	Case	IAA 1st	9
2.349815233	7.807522041	9.526294589	4.891571193	1.118186865	5.391489221	19.09806179	3.004400597	4.919745147	6.73290126	4.21421018	3.004400597	1.97337239	1.740487145	1.97337239	3.599559289	Case	IAA 1st	9
0.7965254977	8.57736849	0	7.176901531	3.907020154	8.020460337	16.7562198	3.591403571	5.475015709	8.824846074	6.458705739	4.483524125	4.279681158	4.385199853	5.155219427	4.333404995	Case	IAA 1st	9
0	7.066595831	0	1.88276805	0	4.308501884	19.64630372	3.554745766	4.207176544	5.62587688	2.67256995	3.851908673	3.851908673	1.88276805	1.88276805	3.379533397	Case	GADA 1st	9
0	6.811369887	0	8.269572466	4.9015992	8.046634971	17.11639022	3.247488387	6.090158158	8.629777567	6.709631524	5.093337251	5.355312737	3.247488387	6.587479295	4.419071033	Case	GADA 1st	9
1.595220467	9.358521919	8.806488127	6.224606615	4.299978233	6.940046478	18.95484996	3.101024006	5.600003896	8.811364964	5.644407662	4.658604657	4.223987005	3.473401745	5.336905815	4.687185797	Case	IAA 1st	9
2.301129918	7.043824249	9.017487936	5.423017331	1.207567239	4.832842058	16.59137977	1.855574123	5.019145397	6.57413885	4.062963071	3.146797299	2.301129918	1.855574123	0	4.272971365	Case	IAA 1st	9
0	7.43268414	0.9113898426	6.807199423	4.148631138	8.281056106	17.99886473	4.218558902	6.418902204	9.211731659	7.476156226	6.123227766	5.820024839	5.213935117	4.992314356	4.579075795	Case	Other	9
2.174504542	6.733750359	8.424774885	6.837140981	5.544917812	7.880073216	19.28550892	4.575493604	6.241821583	9.342940572	7.109130407	6.224974996	5.816352298	4.906555513	5.432013474	5.028072399	Case	GADA 1st	9
1.71809136	6.579748708	8.166168489	6.773386385	5.786514567	8.614077188	18.20637388	4.624301098	6.328889681	10.09048398	7.285006805	6.742864946	6.025034136	6.382672613	5.291559733	5.425710761	Case	IAA 1st	9
2.410219451	7.556850468	1.843714992	6.038551989	5.078874224	7.907380831	15.84057036	4.047537194	6.31366383	8.70396996	6.928790149	5.835473737	5.25223947	4.963883859	6.000159039	5.003241186	Case	IAA 1st	9
1.029192606	7.057363453	8.262185256	6.449448904	5.58013582	7.952385866	18.7316741	3.638039008	6.034186428	9.20745356	6.701095648	6.360869515	5.056034384	5.185469357	5.378317017	4.863136012	Case	GADA 1st	9
2.238418608	7.814149323	8.702433773	6.650732625	4.359217226	7.35488669	18.56817576	4.423132688	5.896538925	8.68949691	6.086153564	5.940881451	5.067787531	2.497866319	5.3891107	4.292338333	Case	IAA 1st	9
2.169410024	6.611598814	1.115120714	6.284748562	2.772024275	7.604203313	19.08691033	4.01432916	5.972806605	8.78724191	6.240932592	6.025410312	4.533345013	2.772024275	4.380191426	4.857341685	Case	IAA 1st	9
0	7.498562255	0	3.970921458	1.15276411	5.412626456	18.93616428	1.15276411	3.970921458	5.900213471	2.559144003	2.831263911	2.831263911	3.970921458	4.079304007	3.853730451	Case	GADA 1st	9
2.062776604	6.211238271	1.0421531	8.944022659	6.329973921	8.629787948	18.58600317	4.165813803	6.190462976	9.854506505	7.180551909	7.137784525	6.474465106	4.938302888	6.605793296	5.290378428	Case	IAA 1st	9
2.536860066	5.615665216	1.76622324	6.934067766	6.975955631	8.97079151	17.31543991	4.955140129	6.989652279	10.36313754	7.762522009	6.989652279	6.508759195	6.489607952	5.987370826	6.067049908	Case	GADA 1st	9
1.719075918	6.534344673	0	6.592615639	4.580299048	8.480037063	17.38201255	3.95583471	6.998173938	9.448342431	7.307442042	6.124486101	6.615280612	5.264542392	5.501977992	5.596137929	Case	Other	9
1.400327042	7.408374367	0	6.497595917	4.969604616	8.321499493	18.40646964	4.582230682	5.867562786	8.495436546	6.316534572	6.388887175	4.582230682	2.350224328	6.159940087	5.043190297	Case	Other	9
1.959751097	7.353672714	9.751886595	4.408008022	3.377447659	5.157018777	18.89363278	1.959751097	4.63471384	6.611958425	3.949510941	3.807846258	2.907349181	2.907349181	1.289819305	3.807846258	Case	IAA 1st	9
0	6.297449038	2.162547381	4.727830231	4.727830231	5.455609205	18.34061154	4.288672267	5.455609205	6.925259141	4.200475612	5.377316235	3.187943335	2.991697519	4.663306315	4.288672267	Case	IAA 1st	9
1.232679799	7.395781279	8.124671343	6.010141087	5.002284565	7.37246274	18.00191163	4.213378643	6.010141087	9.302557787	6.597712949	5.708771555	5.002284565	4.498282549	5.466006862	4.661097317	Case	GADA 1st	9
0.7841394883	6.4888681	0.7841394883	6.441711195	5.096556365	8.701089129	16.86281726	4.138117519	6.511880847	9.036775556	7.63550609	6.819157921	6.028210495	5.034341373	5.561086326	5.766404351	Case	GADA 1st	9
2.17671523	7.531258664	9.326123418	7.309021815	4.776589531	8.890584707	18.62486804	3.157491155	6.341771901	9.996157542	6.794915258	5.968586635	6.55937844	4.524043981	6.210730116	5.069159728	Case	GADA 1st	9
0.9734661084	7.531681751	1.960013887	6.269045131	4.408345073	7.829309317	17.85555487	3.651066501	5.805356631	8.575929471	6.339401991	5.901511282	4.533669584	1.960013887	5.439500343	4.472367743	Case	IAA 1st	9
2.799572385	6.530173072	8.175822938	6.677505276	5.450554985	8.490787341	17.93679447	4.383667562	6.620364943	9.328552268	7.330822533	6.691443616	5.772441665	6.54560207	5.514676319	5.348690522	Case	Other	9
0.9720129562	6.435965737	0	5.230351892	3.947070851	6.658266688	18.40089335	3.947070851	5.617027517	7.868521955	5.944372726	4.700493331	3.648339747	2.276884458	4.803439781	4.752884605	Case	IAA 1st	9
2.475224988	6.376598083	0	5.829510018	5.858148878	7.622807528	18.46871946	3.759314046	6.163667177	8.652226607	6.508914506	6.472331707	5.183652642	3.875939255	5.183652642	5.770468188	Case	GADA 1st	9
1.960067566	7.29556975	8.880309394	6.66127174	4.992551891	8.096446295	17.94902588	3.857026446	6.532037362	9.510728777	6.865820852	6.17605243	5.035572096	3.651132998	3.122474826	5.34012168	Case	GADA 1st	9
3.115537452	6.335159802	0.5956327763	7.689832834	5.030794444	8.65557877	15.46083966	5.864115465	7.064960013	10.0699802	7.597665125	7.24588441	7.415293031	3.983944123	6.440798081	6.440798081	Case	IAA 1st	9
2.392429718	6.725787687	8.407760152	7.052705723	6.22252928	8.466724662	18.85049269	4.728053937	5.66072618	9.885707851	6.625846155	5.57756464	4.279355217	3.015071898	5.345910143	5.007628941	Case	IAA 1st	9
0	6.936399393	1.38349875	5.860953265	4.343979045	6.878391071	18.05333985	3.177123108	6.065424406	8.481372506	6.259708498	5.217330518	4.94329126	1.771253823	5.086807835	4.741146174	Case	IAA 1st	9
0	6.914755263	0	6.844391495	5.937970475	8.003293648	18.18660551	3.848143824	6.380647974	9.967692789	7.355193324	6.295301618	5.820698782	5.224017465	5.693044274	5.582108336	Case	GADA 1st	9
1.455147396	7.132861178	0.9037500772	5.973508492	5.505162602	7.595995538	17.7638694	4.6659521	6.143104167	7.502084172	6.160774036	5.711066683	4.807283234	3.982371989	5.448743072	4.894354787	Case	Other	9
0	7.110960191	1.001227271	6.411815594	5.172310404	8.328875349	18.55189976	3.809633309	5.525962162	9.79361362	6.525988809	5.089844238	4.909262378	2.587007372	5.287792859	3.909180657	Case	GADA 1st	9
2.415634016	6.194933769	8.968759407	4.306505459	3.474599271	5.214493653	19.37193057	3.273676706	5.097574232	6.454682256	3.474599271	2.415634016	0	0	1.289940472	3.474599271	Case	GADA 1st	9
2.481965856	5.685166497	0	7.184650545	6.260752121	8.988165738	16.8404987	4.998169679	6.71897445	9.74792016	7.840352763	6.780458672	6.052215724	3.639979344	5.191641993	5.748077215	Case	GADA 1st	9
1.53504356	7.023056623	1.53504356	6.611711846	5.758708534	8.794988986	17.19711617	4.098685706	6.831995298	9.819357788	7.054295431	6.745323681	5.626388936	5.014200606	5.480696559	5.418034055	Case	GADA 1st	9
0	5.748264936	1.545118056	7.169041294	4.848750742	8.951159287	17.83015465	4.190971566	6.525415497	10.12474107	7.243982612	6.569790224	6.188548901	5.02908229	5.367506281	5.298863183	Case	GADA 1st	9
2.368041388	6.889811119	7.958046216	6.342095344	4.224209465	7.818706759	18.47179447	4.862758193	6.226557959	8.24704672	6.671550307	6.266107463	5.225775552	3.860743715	5.341373167	5.413593425	Case	Other	9
2.439864509	7.308906116	0	6.301879808	4.958665107	7.664066011	18.69767301	4.291958028	6.744454248	8.798831852	6.410955776	6.333894872	5.734051411	2.182923036	4.475367492	5.412901151	Case	IAA 1st	9
1.901247206	6.260746206	8.301799676	6.018479765	4.778303799	7.55394603	17.95104759	4.572566227	6.116530994	8.581345908	6.675368714	6.260746206	5.000033549	3.202586875	5.192181424	5.040565059	Case	Other	9
0	7.365366793	8.170824566	4.92089795	2.672766345	5.278763363	18.67158684	3.950557052	4.801289829	6.951082749	4.762399201	3.554958872	3.307289507	2.053718005	2.290817364	3.897701191	Case	IAA 1st	9
0	7.112298295	0	7.509702258	6.502497788	8.859829555	18.95489669	3.637701589	6.342119415	9.219732363	6.94367608	5.955348521	5.999037902	4.689375994	5.815732758	5.143244998	Case	IAA 1st	9
1.193842531	7.562176679	0.7170401498	3.794532568	0.7170401498	4.595564548	18.64064433	3.654035648	5.107600764	6.217112382	4.249943704	3.227968915	2.46117304	0	3.014688668	2.076911552	Case	IAA 1st	9
0.7072680684	9.473502806	9.967678199	1.82001053	0	4.365552055	20.00441174	3.20558374	3.630961043	5.724709583	4.176574493	2.261908856	3.630961043	3.20558374	0.7072680684	2.742951514	Case	GADA 1st	9
0	7.275590782	9.076279503	4.85746243	4.153298426	4.92548	20.03646605	3.432472057	5.602358373	5.83236235	4.710978321	3.608316185	0	3.432472057	4.547922492	3.432472057	Case	IAA 1st	9
0	6.012014382	8.220211502	6.73515719	5.628162658	8.739576932	17.43562939	4.746572218	6.938827546	9.251317442	7.489928665	6.720499792	6.73515719	3.26527822	5.530709016	5.273902738	Control	IAA 1st	9
0	7.645254311	0	6.527002179	2.909905331	8.803676764	17.787807	4.485986521	6.421289867	9.518750677	7.32345086	5.513459444	5.964251612	4.485986521	4.485986521	4.944202805	Control	IAA 1st	9
1.10964426	6.418332901	1.10964426	6.252950725	4.788281608	8.037222377	18.14202919	4.287382818	5.880103024	8.995729549	6.794452376	6.115148427	5.454281174	4.662000957	5.730819094	5.528541563	Control	Other	9
1.431310564	6.365481987	8.227169268	6.175334375	3.68688277	6.862826833	19.21732522	4.725399762	6.141055763	8.488038006	5.832845127	6.479612622	4.297637183	1.431310564	4.899541637	4.417041777	Control	IAA 1st	9
1.198734382	6.778893263	8.562075301	6.09507782	5.219970051	7.4477545	18.55439303	3.93066203	5.493230826	9.65361958	6.298712028	6.518484037	5.493230826	5.612622041	5.316922844	4.74994415	Control	Other	9
0.9881754056	7.020828591	0	6.907186675	5.677153188	8.634523841	18.15526321	4.621066702	6.78382178	9.685365512	7.095366411	6.871272048	6.126337405	3.148836025	5.731583924	5.834646847	Control	GADA 1st	9
0.9777957198	7.517727266	9.130248674	4.711814465	3.281711006	5.656557976	19.42984554	4.279443509	5.126431494	7.723637177	5.57088159	4.127692536	3.281711006	5.001015298	4.480781347	3.865162238	Control	GADA 1st	9
2.742784927	7.385892336	0	6.940675326	5.269700434	8.252849333	18.11118389	3.98216227	6.507145593	9.087915164	7.453060922	5.798534665	5.827752924	5.226474497	5.738260654	5.269700434	Control	GADA 1st	9
1.748406031	6.628404196	8.192017185	6.806246167	4.549593934	8.830595229	18.65516708	4.39635867	6.711967605	9.641395282	7.313893272	7.082283957	6.117617582	6.539701444	4.224891975	5.96247169	Control	GADA 1st	9
2.688507982	6.618507104	0	7.906086909	6.052189048	9.152255341	17.42976554	4.115981349	6.256867748	8.891304795	7.333438476	5.982886372	5.478056411	2.502940936	5.527565916	4.896681218	Control	Other	9
3.511150885	7.483663498	8.692066447	6.52828995	5.009189485	7.667120473	18.18978045	4.102666584	6.159851361	9.133206228	6.581489258	5.933041839	4.901737566	4.785633928	5.561596778	5.759240749	Control	IAA 1st	9
0	6.988449152	7.621815621	5.790354957	3.90666902	6.931197321	18.03069878	3.647028324	5.607532915	8.095625847	6.166150546	6.198860748	4.256608082	3.206946212	4.937447064	5.049298036	Control	IAA 1st	9
0	7.191150211	1.315308894	6.193672594	5.198704167	7.138776292	18.91656631	3.513477165	5.440415672	8.796330745	5.972119987	5.972119987	4.796702053	2.450397886	5.311156418	3.989644109	Control	GADA 1st	9
1.640337046	6.964249731	8.362798225	7.169159273	5.6655799	9.150913983	18.60995998	4.986506715	6.636022383	9.786092324	7.412704665	6.604976979	6.739704019	4.779644855	6.16857081	5.365634593	Control	IAA 1st	9
0	7.859337639	1.443126507	6.881400984	5.458689509	9.025212135	18.14677619	4.545241513	6.629187707	9.363157497	7.192426172	5.540895669	6.690502957	5.310326863	4.647736357	5.567288744	Control	Other	9
2.21202771	7.015417219	8.368137961	8.235293914	6.648308863	8.726794685	16.19028608	3.840156446	6.558477025	9.859057083	7.383003362	6.202911419	6.716352505	3.244522865	7.852413904	5.730007579	Control	IAA 1st	9
2.386468183	6.268988929	9.112589781	4.163098579	1.268785208	5.179496977	19.65295557	2.386468183	4.867487174	5.062660323	3.617849366	2.730823269	3.241461183	1.933259788	3.441895223	3.00861763	Control	GADA 1st	9
0.8005193779	6.848323967	9.027057508	6.617157021	4.830049295	6.998144671	18.94540211	3.411760384	6.188789012	9.07347974	6.35488155	5.897156078	5.071935703	5.4106386	5.333122654	4.44416249	Control	GADA 1st	9
1.896471218	6.416391332	0	7.407921153	5.238813419	8.301533552	19.82565035	4.326328895	6.245702863	9.308568526	6.815621444	6.569004908	5.130835375	3.997886664	4.747851251	5.073656313	Control	GADA 1st	9
1.75576225	7.001937472	1.12995787	3.687646934	0	3.687646934	19.36757125	2.52458878	3.548031062	5.636028951	3.22027801	2.79547968	3.931898773	0	0	1.12995787	Control	IAA 1st	9
2.280217028	6.788598148	0.8249731281	5.491071148	4.342522819	6.716343122	17.0150396	3.463298957	5.898066958	8.267057314	5.563466974	6.040150985	4.958312799	1.728793919	4.593656218	4.546805532	Control	IAA 1st	9
2.807661861	6.78607975	0.7371088403	5.746305794	4.858326737	7.091349995	17.61657905	4.196735772	5.781711292	8.35055954	5.977632329	6.352029143	4.790422078	4.196735772	5.470669947	5.35790136	Control	GADA 1st	9
3.011612448	6.978942422	1.593818546	7.307800416	4.472095124	8.326105201	17.18240575	3.597125598	6.613040488	9.035606188	7.121692545	6.472545342	6.162824915	4.536251564	5.820382901	5.895683018	Control	Other	9
0	6.58075795	8.283938706	6.315024917	4.831319	7.905061912	17.44253077	4.317891962	6.677382395	8.979893123	7.170206977	6.365618002	5.383008516	1.533270569	5.853805484	4.87853841	Control	Other	9
1.541423821	7.043201438	1.950925424	5.817972998	5.183887529	7.442353694	18.43382113	4.329709422	5.817972998	8.888521189	6.853608747	6.064433754	5.550272503	3.93839144	5.257799618	4.52195453	Control	GADA 1st	9
1.103487057	6.326657108	0	4.836410028	4.836410028	7.27547633	18.38954569	3.349064293	6.219536239	8.374324253	6.657352448	6.127716931	5.000713255	4.094428585	5.621959191	4.947997582	Control	IAA 1st	9
0	6.57260225	9.769378597	6.071575277	4.769934603	7.295133285	18.58586675	3.876674497	6.289217478	8.434484043	6.547485973	6.386848676	3.929475559	4.410061141	4.333763304	5.193443376	Control	GADA 1st	9
1.770514763	6.624629462	8.424037972	5.690609584	5.656525318	7.376822865	18.6154239	4.254607281	5.39231274	8.454113035	6.123812378	5.549157085	4.254607281	4.426260181	5.819423042	4.718276416	Control	IAA 1st	9
1.121960494	6.946593199	0	6.739824827	4.869585544	8.438247241	17.05156638	4.9265039	5.784387848	9.433714041	7.186860137	6.253445095	5.844697321	5.47663234	5.084910748	5.47663234	Control	GADA 1st	9
0	7.331619035	7.902749962	8.041024486	5.753771927	8.906985377	16.63074834	4.057169392	6.47350393	9.521981305	6.965443455	5.847221518	6.044267954	3.236519829	5.304332094	4.958375026	Control	GADA 1st	9
2.332444059	6.182876436	0	6.536552868	5.182694827	7.352902322	18.15608262	4.099826633	6.388014933	9.298514289	6.656858471	6.182876436	5.439093711	5.439093711	5.504695568	5.012724419	Control	Other	9
2.445799668	5.319126944	1.078656889	5.47153497	5.319126944	7.42843227	19.33897795	4.393501316	5.576125831	8.846381892	6.611024694	6.360733482	4.315071363	5.148695618	3.460561719	5.102744898	Control	GADA 1st	9
1.593642245	7.319739575	8.495435788	5.722411045	4.694319841	7.009136819	18.05616088	4.358138331	5.222103659	8.616593188	5.646945537	5.666185208	3.71244397	6.267071847	4.404701131	5.114161146	Control	Other	9
2.062582783	6.840333812	8.389801205	6.09841882	4.887330952	7.177662715	18.84483088	4.144128606	6.271575745	8.30537998	6.131487262	5.717859839	4.538621579	0.8434482239	5.069001008	4.766224756	Control	IAA 1st	9
2.020276877	7.765422716	1.457666742	3.986085259	4.273493381	5.91613479	17.21374893	3.945772761	5.408801885	6.486100919	3.986085259	3.147285641	2.301568725	4.24054627	4.427806988	4.811105579	Control	Other	9
3.089151945	6.273352434	1.170988742	6.225890252	5.013082108	7.531334369	19.13015839	4.556421618	5.902748961	8.676101754	6.54878817	6.779973869	5.314749	4.211264131	5.268651023	5.268651023	Control	IAA 1st	9
0.7627161437	8.537741764	8.445612038	6.278635552	5.134936159	8.072655431	17.47154047	4.742934921	6.114259365	8.867526537	6.128695766	6.070062633	5.134936159	3.426740722	5.191040614	4.779990538	Control	Other	9
3.102233093	7.39166748	0	7.597841972	4.659919013	8.387365402	18.21413208	3.873561772	5.874422457	8.996834886	6.681900292	5.716848086	5.391366856	3.715888036	5.338240486	5.103701835	Control	GADA 1st	9
2.555116599	7.240468941	1.561135379	5.941966737	3.289667633	7.103919163	18.57840666	4.136052584	5.822717515	8.129143645	6.692373347	5.357292506	4.965245283	2.555116599	4.872211525	4.965245283	Control	IAA 1st	9
0.7640241972	8.573011697	9.182944585	4.205980825	4.205980825	4.987399226	18.61154279	1.260893994	4.955289643	6.685663555	4.205980825	3.834529051	3.969255545	2.8647287	3.429628504	3.685912862	Control	IAA 1st	9
2.684409716	6.543480628	0	5.701129449	4.637145347	6.85894278	18.361811	4.111409621	6.246196121	7.804487734	5.844311418	5.92386108	4.01782362	4.01782362	5.114979087	5.114979087	Control	GADA 1st	9
0	6.023475443	8.317241278	5.997883419	5.398314469	7.532500312	18.63884094	4.088521623	6.761715712	9.264895303	7.20359099	6.400771009	5.945295803	3.880194111	5.474515468	5.358649508	Control	Other	9
1.965525156	7.417638069	8.880240399	3.28045831	2.546605766	4.447783962	19.07118047	3.48148231	4.736912101	6.59094389	2.42178146	3.542713403	2.42178146	3.35062502	2.134157354	3.20670374	Control	Other	9
2.164767178	6.857608346	8.393730598	7.141888574	3.982468653	9.682060601	17.30772602	4.203177909	6.791086421	9.614738657	7.732332931	5.015937538	7.364092708	2.638284943	3.900698991	5.359848541	Control	GADA 1st	9
0	5.949179874	1.452441697	6.786761351	6.241810811	7.673802864	18.45530664	4.448933996	6.39852141	9.744944091	7.257029302	6.191274365	5.581686437	6.656220767	6.290636755	5.385867449	Control	GADA 1st	9
2.336781679	7.149754324	8.795263201	6.386390009	4.614716804	7.795878943	17.27796455	4.234783016	6.494069606	8.940346155	6.807584186	6.058278851	5.584969605	3.717564956	4.875888733	5.375645763	Control	Other	9
0	7.185961948	0.9553303348	6.510111586	4.667586336	8.180999441	18.07058693	4.770441091	6.285400963	9.318761963	7.369197074	6.214199384	5.841505569	3.089530099	4.667586336	5.370792469	Control	GADA 1st	9
0	6.282826604	0	6.19987366	5.522192606	8.073005868	17.58890665	4.201826861	6.309450479	9.512648003	6.834357284	6.529241938	5.56701494	3.479157593	4.412976036	5.522192606	Control	GADA 1st	9
0.8833286433	7.273534567	0	4.933663449	4.410818218	6.344109581	18.90267343	3.680860988	5.667692252	7.768640769	5.489304403	6.026614304	3.239743841	4.573187424	3.859375482	4.466996377	Control	IAA 1st	9
2.231760308	6.516931552	0	7.026770855	4.977316855	9.388381588	16.29984537	4.591360561	6.98527605	9.906085969	7.925749757	6.806221229	6.841530682	5.211261743	5.721343788	6.017352139	Control	Other	9
1.47106519	7.139642801	8.369123117	6.541604384	4.960164414	7.594628836	17.94634421	4.083246165	6.513893634	8.759664087	6.351169979	6.220117076	5.040049472	2.659192778	4.587331712	4.587331712	Control	GADA 1st	9
1.543235014	7.380261136	9.305551244	6.679016486	5.745452652	8.359199938	17.16254115	5.186569873	6.445449998	8.984193023	7.117300791	6.363961269	5.915249871	5.068070576	5.296070402	5.397842948	Control	GADA 1st	9
2.327060313	6.570113068	0	5.879131996	4.864172776	6.856856394	18.53696277	5.41904375	6.288028434	8.450166443	6.196149335	5.93704487	4.864172776	3.041255856	5.41904375	5.215692856	Control	IAA 1st	9
1.515727884	6.906933364	8.574606979	6.288476123	5.62483771	8.114395356	17.25910736	4.756597855	6.690258991	9.147705108	6.778427925	6.826491928	6.12513305	2.238438728	5.219513038	5.754721093	Control	IAA 1st	9
3.093690259	6.131076111	8.264420554	6.785068709	5.407768548	8.90185869	18.42789384	4.901636869	6.785068709	10.0186256	7.360159489	6.573035464	6.206632293	5.569149167	5.449837396	5.78171421	Control	GADA 1st	9
1.127994651	6.734895416	8.487981914	6.371607106	4.992053782	6.718747512	18.55056338	3.390169506	5.632484672	8.877979651	6.219244763	6.022801849	4.759264631	4.627078424	5.597587635	3.811575953	Control	Other	9
1.664435486	6.655569558	0	6.830795187	5.324023065	9.16726127	17.04766924	4.971706474	7.266577283	9.621296005	7.851805067	6.542576551	7.20425789	2.416783519	6.069999114	6.069999114	Control	IAA 1st	9
0.9338617709	6.698680488	8.423342613	5.797608861	4.514070978	7.169224557	17.95450823	2.882189095	6.151767052	8.589394797	7.055342198	5.482150497	5.190019414	6.1143402	4.330417803	4.570436858	Control	GADA 1st	9
2.252834982	7.039588985	0	5.678517081	4.114378306	6.682109708	18.31158484	3.092946563	5.813457516	8.360443748	6.022925844	5.272838806	3.620416949	3.092946563	4.706414551	5.225215381	Control	Other	9
0	7.884940177	0	6.876358997	4.777144192	7.754625645	18.80416192	3.945867958	6.28276397	8.668543342	6.600981308	6.389945052	5.301175925	4.420568053	4.420568053	5.210503789	Control	IAA 1st	9
2.12936422	5.894921257	0	7.180013626	5.52366493	8.856141435	18.30148981	4.483916335	5.974518178	9.665663122	7.544103148	6.868926916	6.098135809	6.025243208	5.451313968	5.294723329	Control	Other	9
2.303245135	6.556799161	8.440199428	5.907732133	5.021716811	6.745008911	18.0065192	3.149151143	6.474055827	9.023776741	6.057330133	5.938918487	4.370048208	5.907732133	4.370048208	4.962245874	Control	IAA 1st	9
1.648885302	7.460618275	9.176832197	4.33794028	3.083331455	5.179612804	18.84368723	4.482791821	4.998679832	6.693818664	3.545914324	5.301822646	2.889032972	2.071717623	3.083331455	4.259668415	Control	IAA 1st	9
0	7.745972395	0	6.786849644	5.216685256	8.152064307	17.72192595	3.799455111	6.036014138	8.83532568	6.459735946	6.542072046	5.216685256	4.699636499	5.18286579	4.379628507	Control	GADA 1st	9
2.248147117	6.72819599	1.170079541	6.858256757	5.741739947	8.59739887	17.66845853	4.554855175	6.566329262	10.13084847	7.459708198	6.79469152	6.317687285	5.807628115	5.523834069	5.401151012	Control	IAA 1st	9
2.969329959	7.031249169	2.142695118	8.053813569	4.176267751	8.108403698	18.52134389	4.824100657	6.31405892	8.490512049	6.993073086	6.374703754	4.734382611	0	5.884345296	4.908564488	Control	IAA 1st	9
3.200628928	7.094336346	8.336646501	6.899077852	4.869001713	8.336646501	18.41313029	4.823340712	6.420669954	9.957458536	6.85437365	6.435920827	5.889121978	2.473006675	5.724998377	5.77382651	Control	IAA 1st	9
0.8300071154	7.360327114	0	7.353482737	6.547597914	8.419571432	17.10934112	4.353489379	6.95274908	9.303118462	7.563783372	6.859208396	6.6956546	3.662822097	5.871581634	5.927954464	Control	GADA 1st	9
0	7.729260544	9.480843035	4.222639953	0	4.96768532	19.07558408	2.126209514	4.618228449	6.560682595	4.515824805	2.126209514	0.8808205749	3.358346468	2.596585562	3.472106693	Control	IAA 1st	9
2.022277511	7.942395203	0.8201270196	3.808852933	2.022277511	4.756440965	19.8904205	0	4.437637811	4.714988781	3.727809706	3.235907117	3.348620124	2.022277511	2.022277511	3.727809706	Control	GADA 1st	9
3.519597221	5.819737929	8.179555518	6.588906504	5.490809067	8.886082559	17.8171521	4.232380442	6.474677667	9.650924869	7.62794724	6.387167331	6.422810934	6.573131474	5.679438174	6.065037368	Control	IAA 1st	9
1.149441137	6.603538495	8.592368504	6.113193118	3.252166797	6.621500382	18.73362214	4.174399436	5.563604173	6.911588388	4.858996885	4.073617449	3.848104523	3.054792371	4.174399436	4.97530858	Control	Other	9
0	7.888445274	8.568040419	6.310566164	5.387283821	6.384415647	16.27334368	4.210134432	5.719524555	8.428379922	5.471023673	5.786431833	4.273701238	4.605552452	5.673131203	5.203640491	Control	GADA 1st	9
1.142176408	7.188405686	8.352825087	6.553814739	5.170204817	8.379217062	18.63626668	3.568547309	6.312228194	8.988678112	6.711685028	6.694973134	5.474336888	1.771579133	4.719724719	5.217778229	Control	IAA 1st	9
2.671772025	7.365005438	0	5.865487002	3.85102783	7.349248186	19.41055372	4.432498658	6.268751484	8.31267748	6.318154157	6.16456167	5.05453085	4.371402073	5.092885441	4.932941119	Control	IAA 1st	9
3.946820549	5.725617142	8.224161595	6.826338456	5.436344388	8.667855365	18.57969835	5.266580146	7.153049292	9.557988303	8.014882266	7.083166705	6.386813756	4.338277847	5.944109417	6.13382245	Control	IAA 1st	9
3.062277123	7.447318288	0	7.252379086	5.121982629	8.974996864	15.66385488	4.700431902	6.881555801	9.028791772	7.512674291	6.069876086	6.443423105	2.619889485	6.443423105	5.51893442	Control	Other	9
2.942124688	5.888954759	8.43369735	6.504233956	4.793983901	8.515041764	18.66868788	4.329210363	6.360717845	9.1037068	7.228717019	7.021625856	6.063916422	4.580232977	5.578877195	6.084366875	Control	IAA 1st	9
1.300444382	6.5864357	8.547191774	6.373833555	4.52015259	8.392479935	19.11774049	3.667253959	6.629708867	8.717315186	7.31296568	6.093817468	5.746036074	2.430055641	5.622946852	6.183671539	Control	Other	9
1.67754239	6.689933635	8.301185569	6.658876541	5.086715235	8.591688766	17.56116948	5.418786626	6.544588627	9.158850175	7.26508416	6.750111326	6.041447984	3.934739837	5.688543825	5.559961011	Control	Other	9
2.746696035	6.713619492	1.099198617	7.01060011	5.356935377	8.663181724	18.34415859	3.635007392	6.81955251	9.817494282	7.350626591	6.437573028	6.276829569	5.509439518	4.992932776	5.742771618	Control	GADA 1st	9
2.643757367	7.032617781	0.7278738411	7.089333698	5.758940465	7.72546219	19.10055207	4.45931932	6.043595	9.634806967	6.495738684	6.431381321	5.448001354	6.386824005	5.358536422	5.238290209	Control	IAA 1st	9
0.96718553	7.104004039	9.896571364	5.18332169	3.52422071	6.715584535	17.44230771	3.111061945	5.064830253	8.08866377	5.716201813	4.935728973	3.845020388	4.460120308	3.745807209	4.258928588	Control	Other	9
1.142430246	6.997633398	8.122729217	6.31268644	4.962925748	8.485537975	18.72289396	3.043546495	6.290602187	9.193383543	7.303582989	6.290602187	6.125753705	4.256473717	5.881694827	5.121459755	Control	IAA 1st	9
3.04711951	7.707775709	8.585320353	7.056386424	3.688086706	8.327987741	18.10839758	4.592027452	6.781149808	9.150705106	7.070634396	6.202731103	6.266009583	3.894399732	5.853091936	5.541487763	Control	IAA 1st	9
1.475666776	6.60259586	8.345024236	6.953001915	5.901518823	8.614548527	18.01031314	4.745574128	6.4927517	9.839985488	7.081879362	6.10187311	5.857878714	4.300253767	5.922853631	5.421437259	Control	IAA 1st	9
2.319049434	5.927197189	0	5.988923704	4.715355866	7.202625567	18.11892381	4.192994541	6.336295268	7.971785428	6.288001225	6.336295268	4.388889794	1.871852391	6.931103985	4.98140768	Control	GADA 1st	9
0.9417081677	6.052608939	0	7.405197717	5.555817909	8.225639195	18.97673735	4.640437557	6.676494868	9.900671799	7.230450756	6.308668441	6.257495216	4.692741352	6.204439884	5.664575616	Control	GADA 1st	9
0.7500369705	7.776021697	8.838668418	6.039454568	4.060239934	7.101893604	18.99701136	4.713032009	5.830624119	8.310030456	6.550434149	5.586364812	5.523598691	1.898147862	4.468382198	4.786157278	Control	IAA 1st	9
0	6.383850012	0	5.880211789	4.75783907	8.101085878	17.57459377	4.90449989	6.139158125	8.958547271	6.937713693	6.4086431	6.047412698	4.19929517	4.833032325	4.833032325	Control	IAA 1st	9
0	7.757765674	1.015070504	6.553224564	5.199085646	7.862745058	17.56717311	4.35042875	6.199497986	9.236949313	6.74394807	5.862354499	5.552901893	6.006794009	4.35042875	5.238636302	Control	Other	9
2.652230301	7.688515356	8.899826922	6.547075169	3.998022764	7.586396009	18.61585412	4.631612224	6.295238597	9.100719528	6.533417708	6.342995874	4.525229386	4.075459955	5.14410729	4.952155247	Control	GADA 1st	9
1.235001877	5.854501762	0	6.641381392	5.331299618	8.318076761	17.36344105	3.189492379	5.920482144	9.278560905	7.002913491	6.184920486	5.983576481	6.13020282	4.739983845	5.177887102	Control	IAA 1st	9
2.743980859	7.257177368	2.262866686	6.076606876	4.835214402	7.681027584	18.97998128	4.572686711	6.55591321	8.736528792	6.746640296	6.33607415	5.655144173	4.45265678	4.835214402	5.057244775	Control	IAA 1st	9
0.9282701855	6.808232223	8.357039198	6.194548711	6.102751932	8.704871034	18.04702934	4.444192422	6.024862549	9.551677724	7.120579158	6.393610933	5.610541333	5.104786912	5.58362833	5.410669235	Control	GADA 1st	9
0.832683494	7.496884591	8.770813288	5.236751538	4.303333686	6.635251948	18.46515702	4.303333686	6.023290683	7.819710137	5.266327865	5.970361502	4.121089666	2.693088856	5.295310015	4.699986924	Control	IAA 1st	9
2.192144197	6.616176743	8.597147038	6.104902569	4.885512564	8.050764437	17.75183003	4.776989801	6.727285346	8.943130805	6.976643855	6.765656998	5.588622022	3.549610668	5.406338155	5.252716664	Control	IAA 1st	9
1.794220331	6.692561323	0	4.286297094	4.091176757	6.229749349	18.15237836	3.268880433	6.509255876	7.430832643	4.877018735	5.382896097	2.233403352	0	5.152017821	4.192033097	Control	GADA 1st	9
1.364490929	6.817810896	9.350916594	6.135321426	5.810440755	7.378162403	19.19447068	4.875159885	6.28850386	9.493272093	6.37316855	6.198559146	4.424459178	5.277854928	4.79558655	5.21807027	Control	IAA 1st	9
0	6.352628312	8.508756673	6.661775348	6.375431676	7.902411505	18.61780795	4.163924723	5.958644132	9.785316995	6.680208337	6.25763	5.176024697	6.017817971	5.176024697	4.889609921	Control	GADA 1st	9
2.91267736	8.47787981	8.535436613	5.379621103	4.799405739	6.769641553	19.14182505	3.166922117	5.523105022	7.481920635	5.45314611	5.45314611	4.598024981	1.667535439	4.76131581	4.021213331	Control	Other	9
1.851030303	8.0710792	8.409327488	6.366091194	4.406585919	8.204592365	16.28262783	3.876740959	5.203756656	8.732619259	6.83831663	5.714235939	5.817905051	3.811253833	4.826780394	4.533837842	Control	Other	9
1.090659009	4.627838659	8.294301364	6.080083403	5.457104809	8.519742403	18.50887957	3.863597127	6.495812265	9.158622442	7.403670214	6.21783837	5.564324264	6.459233219	5.529462383	4.870010753	Control	IAA 1st	9
1.078645546	6.95928102	8.31258758	5.794170502	5.794170502	7.058903297	18.58005404	4.23211093	5.822796776	8.302459782	5.735155423	6.560904319	4.467865917	2.713753302	5.576104741	5.397321562	Control	IAA 1st	9
0	6.207936786	0	5.937840876	6.26166156	7.894801495	17.22165345	4.461742325	6.387822754	9.224970027	6.569210289	6.547745398	4.86031824	4.461742325	5.519643532	5.331484079	Control	GADA 1st	9
2.725482339	9.308880849	0	6.18699195	4.96876319	8.371089332	16.3106732	4.328187731	6.095202061	9.246246188	6.487007958	5.74872543	5.864455997	4.96876319	4.861412859	5.019584278	Control	GADA 1st	9
0	6.488359582	0.7509845794	6.142821426	4.752307426	6.604288981	17.86649619	4.175805959	5.5886525	8.416956023	5.414791753	5.883864738	4.175805959	4.556861743	4.062436269	4.788408944	Control	GADA 1st	9
3.157355317	6.658416106	0	7.837661967	5.308134883	9.485716902	17.07048342	5.156171274	7.493724136	9.992892461	7.713838896	7.030353205	6.904832115	4.986295627	6.928481472	6.629849741	Control	IAA 1st	9
0	5.947075353	0	6.143363658	4.862918098	7.39636927	18.99264105	2.128270118	6.825246909	8.281779417	6.922025156	6.048555226	3.474538363	4.806088687	4.553331601	5.117665725	Control	Other	9
1.017774243	6.494367105	0	7.707586405	5.965497209	8.657295397	17.96583838	4.618839641	6.589549661	9.552953937	7.486343818	6.079197355	5.965497209	4.425986582	6.100900322	4.734428835	Control	IAA 1st	9
1.836658142	6.898493515	0	6.567900088	5.105745962	8.82540335	19.06811922	4.993756015	7.00343289	9.210714918	7.242710064	6.487481274	5.910535754	4.807565017	4.934322814	5.910535754	Control	GADA 1st	9
0	6.829325002	0	5.772823795	5.559521451	7.502631597	17.60018035	3.902617912	6.230207862	8.340414422	6.493477697	6.527452402	3.902617912	4.621597108	5.800875473	3.902617912	Control	GADA 1st	9
1.217623828	7.261604767	0	4.635835927	3.536683183	5.922519292	18.59178862	3.692728753	5.252390723	6.571676605	5.036292616	3.961805713	3.833531352	1.217623828	3.833531352	3.692728753	Control	IAA 1st	9
0	5.816676174	8.059303028	6.900586607	5.187146643	8.761346984	17.95677378	4.461917154	6.65325177	10.04317945	7.731228133	6.55473954	6.002563139	5.758848612	5.535979819	5.788052111	Control	IAA 1st	9
1.393788875	6.904731482	0	5.591041515	4.996655164	7.266803373	17.29707659	3.631540963	6.335502117	8.183520292	6.245518855	6.4871726	4.620665053	2.341757153	5.032970715	5.13673494	Control	IAA 1st	9
2.830882635	7.866497174	8.020041422	7.35302999	4.51346663	8.420261866	17.38605197	4.398654692	6.361827648	9.390253854	7.091759413	5.739175293	6.165115284	4.457202474	4.063893342	4.619811351	Control	GADA 1st	9
1.105803176	7.121661912	0	6.846323744	5.815190043	8.608953632	16.91243265	4.098504834	6.787350548	9.735498324	7.121661912	6.310134491	6.611521726	3.507119681	6.267616625	5.785361459	Control	Other	9
1.659042932	7.238269367	0	6.632154239	5.915208041	8.81684765	15.96628667	4.806111042	6.766906195	9.069531067	7.217499862	6.795215569	6.337150393	1.05591388	5.722293015	5.354885347	Control	GADA 1st	9
1.152721245	8.103422238	1.152721245	5.139682445	3.586159221	5.958063926	18.62193379	3.06004256	5.28255802	7.468903642	4.98108623	5.236487282	3.726099534	0	3.431172229	4.362698441	Control	GADA 1st	9
2.154641023	6.84467549	0	7.234690343	5.103284653	8.559687007	17.95671099	3.644847818	6.609876028	9.431215151	7.033941847	6.739835574	5.927059523	4.895859372	6.244237585	5.813556879	Control	GADA 1st	9
1.215734322	6.28003213	8.189675027	6.87513983	5.919257528	7.80216136	19.24234712	3.533652759	6.255266815	9.348095482	6.665574944	6.720888405	5.346165896	6.124631387	5.563482758	4.553607798	Control	GADA 1st	9
1.50408087	7.135138443	0	6.04861954	5.165604165	7.320592794	17.92423248	4.40604882	5.923250687	8.92154848	6.370191109	6.08809973	4.525897779	3.587201073	4.131585497	4.467217468	Control	GADA 1st	9
2.35273002	6.474258214	0	6.348990504	5.307947631	8.841155326	16.82288445	4.585217044	7.265041564	9.081082646	7.642573896	6.258996409	6.564684525	4.585217044	5.450292454	6.077840402	Control	Other	9
1.094676158	6.573784467	0	6.909813828	5.935212742	8.243570385	18.37549914	4.172709166	6.503292414	9.131538367	7.124632809	6.33083795	5.426905464	4.343839382	5.536862787	5.605771588	Control	IAA 1st	9
0.9677451857	6.716719077	8.124805837	6.53535349	5.362568851	7.889218136	18.44726576	4.186188866	6.579276204	9.144318823	6.889487194	6.676843355	5.258348477	2.751611298	5.521105073	5.293931735	Control	Other	9
2.69573096	7.04975782	0	5.331449876	4.574611055	7.009426915	19.02690345	3.465256513	5.456721374	8.714690933	6.040732401	5.363802189	4.124035135	2.476558715	4.046431851	4.267740397	Control	IAA 1st	9
2.197696224	6.111903074	0	6.531073897	5.132613424	8.439581951	17.94179302	3.940152484	6.352580157	9.804579657	7.244824341	6.664609945	5.822874456	1.482193128	5.911526786	5.273081358	Control	IAA 1st	9
1.064155091	7.508562271	0	7.264276461	4.367162014	9.252067635	17.88907547	4.979406174	7.078804407	9.504776099	7.732291749	6.879351805	7.41020939	2.42325003	5.209499528	5.95635683	Control	IAA 1st	9
1.600742313	7.223118525	8.411552856	6.271224873	6.023239583	7.9303985	17.89158988	4.270300166	6.398362778	9.554955284	6.232742397	5.953958924	4.83012395	5.577696072	6.290087902	5.152219371	Control	GADA 1st	9
1.010586085	6.590730212	8.76588008	5.748620334	4.543746223	7.009614841	18.61763421	4.412414918	6.268746998	8.745559403	6.650240131	6.605839401	5.446872717	5.54420169	5.54420169	4.605184729	Control	IAA 1st	9
1.03370361	6.695336462	3.382038922	5.709190949	5.194058973	7.110538477	18.20817098	3.229308784	6.25556999	8.226281411	6.110044873	6.423395404	4.523106269	4.232940348	5.350369243	4.922371444	Case	IAA 1st	12
2.978826922	6.882870816	8.200824676	7.780662291	5.53700907	9.725004084	17.52054507	5.620121333	7.535092051	9.934353935	7.910157128	7.185395079	7.042048146	4.902579412	6.432203899	6.007368866	Case	IAA 1st	12
2.238661939	6.481239095	0	7.014867427	4.599760875	8.546466332	17.14839216	4.222500009	6.568635344	9.30257205	7.143786983	6.388205157	6.236336217	5.452045167	4.756870605	5.183332373	Case	Other	12
0.8771477982	6.699316743	8.207173713	6.934603422	5.813136561	8.537901852	19.19312543	4.880155381	6.315667757	10.09731655	7.416656673	6.345664021	6.445995952	6.172386321	5.605678258	5.630258327	Case	Other	12
2.169357467	6.961208085	0	6.695085582	4.671724237	8.400863079	18.05277727	4.968919917	6.774063997	9.324576864	7.449110908	6.284681848	6.576706742	2.169357467	5.169215548	5.501786713	Case	IAA 1st	12
0	6.67378954	0	6.00417124	5.741262332	7.60321281	18.47397918	3.285215058	5.842494619	9.085928056	6.779695055	6.263454602	4.767983426	4.420463235	5.741262332	5.169722243	Case	GADA 1st	12
3.771844069	6.734665253	1.039115401	6.995440082	5.803699682	8.808340362	17.9536489	4.533208998	7.398656422	9.434635624	7.947241659	6.883881824	6.324136318	5.567379914	5.534920428	6.265992688	Case	GADA 1st	12
2.707358357	6.872289203	8.349777902	7.263620411	4.84077704	8.984577757	18.62972411	3.453681354	6.410662437	9.633323576	7.232120175	6.683344655	5.897995774	5.351380088	5.311747423	5.697314224	Case	GADA 1st	12
0	7.437207845	1.250038002	5.203216778	2.360485262	6.31421039	19.53588212	4.014645025	4.343313748	7.558212949	4.4381034	4.343313748	1.90956336	4.241855392	4.014645025	4.13271852	Case	IAA 1st	12
0	6.291488684	8.521302474	6.417310681	4.041414069	7.214526947	19.15589127	3.816248998	6.355770915	8.950470727	6.417310681	5.492445453	5.100611144	1.130725754	4.699521751	5.373279813	Case	IAA 1st	12
0.535178311	8.496635076	9.015385602	3.382881113	0	5.291872644	19.62991893	0.535178311	1.885467961	5.576177745	4.245256052	2.675692876	0	1.231041418	1.885467961	0.535178311	Case	GADA 1st	12
1.677188999	7.457334573	1.677188999	5.592693483	4.831650695	6.284134288	18.1972628	3.445089708	5.748273747	8.411924153	5.656952522	5.261783463	4.377288995	4.886284276	4.938924201	4.298904545	Case	IAA 1st	12
0.8253278767	6.685039945	1.347028003	6.618593259	4.499160593	8.58451571	19.06802802	3.464039569	6.450502317	9.130969029	7.27254209	6.154743801	6.274668537	4.105233167	5.516405603	5.44150251	Case	Other	12
0.8179180807	6.772494719	8.401665511	6.869806678	5.547561273	8.839056576	18.53356752	4.751530524	6.646333014	10.29451168	7.810687577	6.446309241	6.214019486	6.394921597	5.805445577	5.262288463	Case	IAA 1st	12
0	8.194355379	0.9687246636	3.527096277	3.402053266	5.960118368	18.67617117	2.944815028	4.524410032	6.204382188	4.110268503	3.940791279	3.26513497	0	4.639680408	4.261913275	Case	GADA 1st	12
1.192546746	6.784928884	1.836375402	6.401925695	5.258564019	7.579411421	19.57480325	4.037970954	5.910149592	9.307188927	6.662113805	6.084256541	4.80718635	1.836375402	4.668210568	4.933942967	Case	GADA 1st	12
2.525762188	7.615517917	0	6.906522639	5.602520995	8.162525045	17.46439888	4.142063402	6.877621691	9.117376601	7.151544483	6.797596368	6.239439214	4.205458598	5.880157528	5.530082335	Case	Other	12
4.146410011	5.509610535	0	7.458508544	6.323536134	8.393578064	17.28552756	5.057625592	7.581068614	9.945028914	7.646695106	7.975187913	7.440118033	6.868501527	6.107476383	6.723963537	Case	IAA 1st	12
0	6.733644195	0.8279467887	5.313168199	3.567083068	7.867570091	17.84889125	2.848248875	5.661352302	7.673070071	6.160664201	4.773750835	4.234855022	0	4.044668992	4.600193381	Case	GADA 1st	12
2.734121383	7.322889618	8.933157853	5.159018279	4.51137304	7.255857956	17.78286336	3.418429743	6.018015377	8.826836277	6.48930672	4.985984302	4.405393518	6.155129556	4.789332099	4.948740017	Case	Other	12
0.7951629488	7.677160917	0.7951629488	6.443390876	4.65901236	8.47330701	17.89033061	4.162797118	6.549121482	9.111632028	6.863417128	6.779003009	5.902601071	5.266746866	5.294040416	4.779776649	Case	IAA 1st	12
1.87267434	6.867917439	9.708914735	6.636595565	4.982502726	7.164130359	18.33596479	4.787697828	6.239150241	9.041019326	5.928309442	6.133703418	4.982502726	4.716443666	5.207051739	5.042000586	Case	IAA 1st	12
0.9044477768	7.808564835	0	5.199473803	3.518778651	7.531035808	17.7883192	3.404645209	5.506628015	8.124705986	6.126692128	5.361209776	3.723076881	3.624541051	4.852922305	4.134609463	Case	Other	12
1.552221537	6.939685933	7.93379781	7.179759284	5.081323642	8.120705103	18.90036691	4.476350706	6.343521143	9.495637334	7.31723236	6.121228379	5.834100122	5.199854902	5.199854902	5.199854902	Case	IAA 1st	12
0	6.762361655	8.485757009	6.675729153	5.284021525	8.158459249	18.85402203	4.430494427	6.108869267	9.910974819	6.976827971	6.406575486	6.235413235	6.294752456	5.733319199	5.644869942	Case	GADA 1st	12
0	7.477741435	8.367714309	5.940764086	4.402026931	7.784933951	16.80492633	4.71024227	6.385110321	8.185083808	5.987311959	5.653846301	4.533313537	1.591766011	4.764704527	5.00987582	Case	GADA 1st	12
2.091686852	7.344223562	9.442745174	6.049831844	5.519128196	7.379984158	17.85086921	3.970952781	6.309232213	8.206707505	6.503312082	5.819204443	4.962445847	2.746163948	5.776909806	5.071445906	Case	IAA 1st	12
2.59619399	6.920246219	8.388466388	4.96723117	4.47228952	7.024590673	18.13256546	3.181902157	6.142558842	8.44388103	6.121797506	5.9201345	4.334725039	2.332712	5.298525802	5.057455193	Case	GADA 1st	12
0.8914790329	7.626933326	8.771784069	6.13465699	4.781747116	8.302265662	15.55184816	3.49325323	5.708866397	9.294095506	6.955720584	5.822220318	6.420425441	3.49325323	4.590187467	4.781747116	Case	IAA 1st	12
1.420009531	6.541840093	8.483658216	6.735792734	5.857475336	7.85966178	17.72068894	3.67028625	5.582689611	9.33211523	6.592826991	6.191059805	4.007451637	4.007451637	5.815160441	4.612483375	Case	GADA 1st	12
0.8138944077	7.830529054	0.4635965378	5.402868798	2.895802598	6.277110602	17.77270706	2.141032832	5.253216752	6.311936667	4.233568724	2.740847359	2.56722366	1.331075097	4.498352226	4.204208058	Case	IAA 1st	12
3.075072367	6.586007787	0	6.714003041	4.630370242	7.806190828	19.44096552	5.073827446	6.445541448	8.296606644	6.445541448	6.343673573	5.600947356	3.075072367	5.767565797	5.986169989	Case	GADA 1st	12
1.92972432	5.727423385	8.027401308	7.040638359	6.437953921	8.505681705	19.15212462	4.553273946	6.437953921	9.777526666	7.687320709	6.290390445	6.036194498	5.765180775	5.282907635	5.282907635	Case	GADA 1st	12
0	6.832135854	8.074500028	6.991860148	5.083379447	8.968043515	18.70476359	4.423159779	6.190473982	9.811050824	7.153783575	6.573877921	6.136785769	6.099850516	5.877846152	5.419432686	Case	IAA 1st	12
0	7.830554218	8.63008428	4.716183976	3.237017769	5.462008112	19.52525474	3.237017769	4.952694943	6.606719292	4.369210999	3.08609401	2.726603301	3.3736376	3.818737414	3.911440948	Case	IAA 1st	12
2.012010106	6.450435724	8.444305368	5.441886227	4.263081626	7.103337261	18.43673079	4.144365343	5.441886227	8.463029017	5.757161061	5.630376614	3.872875174	3.101582038	4.47469993	4.569903326	Case	GADA 1st	12
1.250661114	7.709464084	7.913091438	7.747005861	4.76609598	8.190197168	18.3102141	2.704433235	5.739339578	8.120395394	6.502518137	5.357749999	4.344335781	3.213662434	5.539892219	4.439128799	Case	Other	12
1.336691138	6.960961245	1.717460649	6.689618151	3.344016392	8.601886982	16.83633214	4.023001344	6.721254956	8.907113341	7.373100784	6.228763224	6.731648244	4.213013444	5.318522942	5.046141284	Case	Other	12
0.7844447845	7.979598988	8.779767274	6.489587996	4.502895732	6.819879475	18.66095433	3.039891701	5.668108434	8.179768439	6.028927342	5.561798909	4.675962504	4.548147377	5.470724244	5.422936031	Case	Other	12
3.00626054	7.425806937	0	6.939013642	4.042341473	7.598076923	18.55017052	4.597817843	5.925897988	8.155858327	6.497322532	5.839917523	4.997883161	2.566657817	5.409569762	5.029300947	Case	IAA 1st	12
0	6.456012932	9.699238296	4.198363982	2.416727853	4.198363982	18.69017713	3.809286593	3.95096163	6.357650578	4.504488787	4.504488787	1.290736162	1.96090356	3.041355687	3.652168549	Case	Other	12
2.893731035	7.628016269	0	7.206011297	4.038836425	8.809479466	16.42236077	4.51528725	6.548734935	9.217491343	6.607012084	6.335489625	6.112244257	3.65276405	6.164924961	5.44130214	Case	Other	12
0	5.651426567	0	9.375673513	5.54671759	9.309208448	17.5157029	4.07335365	7.016093247	9.179513393	7.908559036	6.192493907	6.007604085	3.735063379	6.157363073	5.795487579	Case	Other	12
0.9451508345	7.596049257	9.276324572	5.562837968	4.285979442	6.997500781	17.74952404	4.064506353	5.977306071	8.431477319	6.039518156	4.936048287	4.142170232	4.285979442	4.536635099	3.802758029	Case	GADA 1st	12
0	7.51509596	9.120024512	5.495140182	3.74457762	5.879821497	18.07770245	3.74457762	5.45036796	7.317357307	4.836133897	4.764789143	3.412436579	3.212452021	2.980215179	4.764789143	Case	GADA 1st	12
0.7980658401	8.003455457	0	3.190054293	0.7980658401	4.747220694	18.21069603	2.230769388	4.336853228	5.502270389	2.788716561	2.788716561	2.4416457	1.983704645	0.7980658401	3.406535325	Case	IAA 1st	12
0.9666838059	7.333867798	9.71237789	4.792939055	2.268246519	5.219750898	18.98453251	2.94118184	5.022071435	6.79115589	2.94118184	3.638319231	2.529000256	0	2.94118184	4.024097164	Case	GADA 1st	12
1.515487879	8.468426258	0	7.243891341	5.289413108	8.394640034	16.84965441	4.221882639	6.702823728	8.869123989	6.765791786	6.465499178	5.481732957	5.106900567	5.754358835	5.106900567	Case	IAA 1st	12
0.9902189998	6.372923911	9.065216018	7.09945448	4.440700888	8.635056302	18.17759759	4.440700888	6.62442504	9.439830925	7.398339317	6.800725079	6.266026802	6.150570695	5.373159126	5.190358634	Case	Other	12
1.159345569	7.87124612	0	6.275766455	3.737211768	7.409372593	19.03928306	3.597179282	6.229081274	8.601169491	6.364835335	5.047563799	4.9927241	3.597179282	4.814465266	4.9927241	Case	GADA 1st	12
1.616278211	7.472719734	1.023550279	7.359316076	4.21409093	8.977365419	17.41742645	3.501968407	6.068382643	9.59355529	7.265582232	5.600332647	6.631205821	2.359426196	5.773775056	5.045284895	Case	IAA 1st	12
1.097084452	6.858741432	9.283120288	6.645472366	5.675975473	8.237228707	18.74200437	3.758240633	6.740757652	9.56064473	7.019388257	6.489592916	5.610204395	3.758240633	5.769330393	5.885090845	Case	GADA 1st	12
2.374960892	6.026888638	0	7.707118486	5.220686685	8.987699825	17.37510957	4.544227391	6.474623745	9.730655976	7.408409938	6.281061248	6.116681245	2.374960892	6.026888638	5.556410827	Case	Other	12
0	8.431987305	0	0	0	0	21.18964968	0	0	7.080947578	0	0	0	0	0	0	Case	IAA 1st	12
0.9911725548	7.40865911	8.868024808	3.154194228	1.57318053	4.790281916	20.19860444	1.986738494	3.443341326	5.959853491	3.305999597	3.443341326	3.154194228	2.30777814	1.986738494	2.570219941	Case	GADA 1st	12
3.792645607	6.855534282	8.274222718	5.686879023	4.582597412	6.797159589	18.2538299	4.054263958	5.552173399	8.451221224	6.760966304	5.339578639	4.27564406	6.126850297	4.925509592	4.881236483	Case	GADA 1st	12
3.346203587	6.594350757	8.300989999	6.651864226	4.96018624	8.823159095	17.32694638	4.694275947	6.632946685	9.622570321	7.596662814	6.725147274	6.361369057	3.945749131	5.549929183	5.509014456	Case	Other	12
2.700936068	6.856228679	1.24826714	5.377782997	5.226983105	6.624462121	18.47687395	3.814326064	5.618960141	8.050432913	5.578003123	5.116913631	4.607892831	0	4.238960245	3.814326064	Case	IAA 1st	12
1.581844783	6.124670862	8.546080177	5.972675208	5.949592794	7.243279241	17.31351064	3.5806739	6.224202072	8.750219245	6.299160966	5.995394122	4.243495055	5.352987204	5.802759505	4.902367705	Case	GADA 1st	12
0	7.603913742	0	6.969038062	4.784720797	8.825083236	16.49423594	4.62748918	7.209955308	9.34833309	7.890149472	6.228820811	7.162974375	4.784720797	5.78337817	5.78337817	Case	IAA 1st	12
1.938505113	6.800773403	8.413500662	6.078469851	4.648534624	7.766401853	18.73854439	2.392214095	6.078469851	8.443161653	6.518199059	5.489054162	5.660465088	3.247813309	4.051542176	5.186402833	Case	GADA 1st	12
0	7.010033372	8.715352081	7.033311802	4.709254022	8.301458247	18.63100224	4.234286434	6.370998443	9.112327654	7.237522715	6.606503253	5.681411938	6.021183117	6.154544324	5.020109677	Case	IAA 1st	12
2.282005691	7.184838241	0.825954316	7.39812353	4.39851379	8.959569552	17.59870248	4.727884506	6.439132841	9.629816019	7.679442923	6.124554499	6.729120221	4.450425816	5.843170598	5.517811762	Case	IAA 1st	12
1.506404808	6.595930449	8.772544823	7.238810348	5.053880537	8.965536666	17.61179856	4.34558256	7.020933547	9.666909568	7.739016769	6.539943368	6.979440061	3.351212596	5.169092149	5.859755036	Case	GADA 1st	12
1.713094302	7.687039307	0	5.31240221	3.338357509	6.561080808	18.50506365	2.970098654	5.610324676	8.094323761	5.227206731	4.88180698	4.501248744	4.265216473	3.982867	4.426780985	Case	GADA 1st	12
0	6.169988114	2.224218351	6.764591873	5.777799961	9.294130025	18.4502762	4.363667019	6.628414613	9.872685748	7.377348955	6.975763247	6.478030854	3.854605583	6.218229675	6.145248609	Case	Other	12
0	6.714302568	0	6.02028363	4.111849857	6.892243288	18.82872384	4.003309431	5.992158957	8.529041033	5.744930879	5.675886004	4.703833907	2.861024431	4.557968614	4.836296098	Case	IAA 1st	12
0.973314688	7.175311056	0	5.035202876	3.273533349	7.575760291	19.34722063	2.761301874	5.56195612	7.414042106	5.969338524	4.992183022	3.856671897	1.549271258	2.761301874	3.75739693	Case	IAA 1st	12
0	8.621094426	9.599920679	4.693400315	2.915643981	5.331771928	19.50720026	3.816731521	4.764610215	7.56616472	3.520174541	4.539480736	3.944897432	2.915643981	3.146455233	3.146455233	Case	GADA 1st	12
0	7.319408984	0	6.371995132	4.503893489	7.088105676	19.00054397	3.440744792	5.301877016	8.487282661	6.129469977	5.149931446	4.83812628	3.30342934	4.439804067	4.372734681	Case	GADA 1st	12
2.831601718	8.41330832	1.238602145	5.809099612	3.996088284	6.448584072	17.3830746	3.996088284	5.453862657	8.372458435	6.217689908	5.156732146	4.708982342	3.93327307	3.650469534	4.670985405	Case	Other	12
1.765478595	5.986332641	0	6.514043582	5.590883343	8.344216604	17.84806533	4.596858881	6.108446061	9.29500071	6.820100117	7.219089505	5.614631919	4.776027342	5.683618453	5.590883343	Case	IAA 1st	12
1.845145009	7.525371529	8.62614477	6.201652227	5.152665105	7.094812529	18.4239957	3.507358585	5.600993053	7.738882853	6.059324168	4.605021068	4.122808576	3.393315361	4.751083718	4.049399328	Case	IAA 1st	12
2.182971785	7.110708637	8.489904381	6.484170201	5.382671243	8.618944909	17.23844725	5.076949657	7.054173033	9.235893441	7.55291035	6.620207932	6.365276639	3.014669366	5.734112752	5.55555344	Case	GADA 1st	12
0	6.502287326	0	7.185302083	4.577171076	8.031915521	18.73635653	4.126554083	6.140104464	9.458589067	7.238710642	5.602027102	5.78070207	5.232398891	4.734179752	4.577171076	Case	GADA 1st	12
2.879545224	6.769587656	0	6.408392408	4.978381856	8.322968658	18.49161487	4.023435853	6.342086778	9.3603368	6.943643304	6.492310429	5.696924369	1.825245243	6.272586349	5.586702892	Case	Other	12
1.641235351	6.34933823	0	6.682682188	4.987787384	8.149393077	17.86043162	4.472051124	6.34933823	9.146850258	6.558427457	6.877290891	5.366924897	3.244478051	5.782483763	5.125537503	Case	Other	12
0	6.754247094	8.298801578	5.632692154	4.775617943	7.039630446	18.05300165	4.353734787	5.856699529	8.657520311	6.534080325	6.299818373	4.979921722	2.369316764	4.979921722	5.042063034	Case	GADA 1st	12
0.634502391	7.055544135	8.561243285	5.070034206	4.223180846	5.444102827	18.69776672	5.070034206	6.036306795	7.125702285	4.384497437	5.309909379	3.941337108	3.032317534	4.384497437	5.289677811	Case	IAA 1st	12
0	6.955743711	1.464168396	5.946894896	4.522812084	7.2337992	19.08636879	3.63619365	5.676175721	8.812357628	6.41674021	5.724972008	4.679570974	5.519026612	4.629187114	4.216488909	Case	IAA 1st	12
1.317683433	7.023640038	9.138863286	5.993029524	3.993362216	6.771060419	18.60620631	4.350816855	5.629685912	8.129934939	5.693494837	5.44429197	3.774794507	1.695540921	5.516634879	4.981826863	Case	IAA 1st	12
0	7.317350663	0.9712691433	5.265362536	4.192995943	7.180751405	19.16305546	1.956686264	5.497802968	7.800190744	5.77588322	5.369595991	4.115166231	1.546526121	4.46808931	4.115166231	Case	GADA 1st	12
1.123303788	5.876374076	8.068825361	5.78682697	2.514453265	7.117684299	19.78337359	3.676326879	5.400737532	8.703882133	5.755698696	4.750925844	3.38233823	2.514453265	3.536808164	5.13648378	Case	GADA 1st	12
0	8.085764648	8.468951457	6.255849624	3.851068169	5.293731114	19.17251569	3.041227011	5.631019931	6.331830551	4.131760463	3.211797004	1.616479882	2.035409079	4.366634638	4.214374089	Case	Other	12
1.969802142	6.786503546	8.049856859	5.780498111	5.386811468	7.347855977	18.62998591	3.48671486	5.110495015	9.4505019	6.369467012	6.687901052	4.915111619	5.660821596	5.335620566	4.843625507	Case	IAA 1st	12
2.455435279	6.589489334	8.112774802	6.606188945	5.204699715	8.028555761	18.84201845	4.859468256	6.589489334	8.804893115	6.717967946	6.850024745	5.943560567	2.723773093	5.289859516	5.204699715	Case	IAA 1st	12
2.647825202	7.58778195	1.462439448	6.257327359	4.862542141	7.420437926	19.16091303	4.213922199	6.223828994	8.467212681	6.779467768	5.370931659	5.698119601	4.213922199	5.698119601	5.026946474	Case	GADA 1st	12
3.040266404	6.084159391	0	7.063779492	5.179066869	8.839429526	16.5314582	4.812452571	6.808724243	9.729964244	8.125245749	6.674828025	7.073487649	5.833012232	5.249272822	5.76274526	Case	IAA 1st	12
0	7.174193772	8.064725915	6.525907333	5.582413869	8.071930543	18.9276334	3.707516942	6.143693414	9.190046623	6.775779613	6.347421044	4.797466004	5.05182786	4.726193327	3.976803712	Case	GADA 1st	12
1.204402366	6.465909165	8.485469105	6.75438337	5.372846075	8.404478414	17.82728669	4.759601034	6.56861114	9.589850652	7.009357851	6.626896726	5.991228377	4.68840083	5.229730225	5.372846075	Case	GADA 1st	12
1.549115362	6.828999892	1.549115362	5.117345446	3.273321023	6.727750528	19.04032573	4.407825361	5.900975006	7.116197501	4.901863505	4.755212438	3.121928112	3.121928112	1.959608687	4.901863505	Case	IAA 1st	12
0	7.135195623	0	5.809809823	4.406103694	7.652341992	18.02106463	2.224356676	5.78599812	8.513915887	5.809809823	5.30621702	4.788133862	4.467272454	5.050456705	4.525952869	Case	GADA 1st	12
2.483867144	6.584084837	0	7.171708056	5.790817169	7.693222469	18.91005773	3.727978282	5.942209451	9.320933497	6.513295977	6.333217123	5.750349654	4.947697459	4.983054145	4.983054145	Case	IAA 1st	12
3.25003812	6.300882356	8.206223051	6.110849011	4.354759754	7.664633971	19.23552863	4.354759754	5.921182992	8.925681342	6.803237473	6.366151969	5.319065968	1.77927873	5.228363821	5.484969927	Case	Other	12
2.233497663	7.17473279	0	6.843718377	5.02117684	7.922453304	17.82132254	3.358511344	6.079998636	9.187980142	7.018698396	5.99879041	5.061727106	5.061727106	4.53707011	4.750557778	Case	GADA 1st	12
1.894751651	7.097283999	8.670400077	6.079062312	4.507708184	7.097283999	19.47203711	3.1946763	6.367325416	8.134496644	6.190661457	6.079062312	3.569772793	3.569772793	3.394380864	4.670569369	Case	Other	12
1.66409937	7.392533202	8.764312659	5.323544284	4.110086021	6.897471394	16.60494224	3.916431154	5.787352481	7.296267803	4.920466076	4.920466076	4.01650547	3.274504712	4.571443458	3.566302219	Case	GADA 1st	12
0	7.575449538	8.403794902	6.942915844	6.498825904	8.739051233	17.0639691	3.463388354	6.373533058	9.734533758	7.194146609	6.119766357	4.558755748	5.174156108	7.655381886	5.474573731	Case	Other	12
1.102531002	7.029520438	1.102531002	6.481281654	5.685987059	7.789753167	19.37069807	4.713741832	5.976244056	9.568663792	6.424602973	6.282992418	5.049835554	4.186632205	4.83468384	5.192455923	Case	GADA 1st	12
1.811348734	6.645777267	1.173032255	6.076967671	3.619842718	7.25585003	18.07725353	4.481070984	6.750370079	8.081046719	6.571583419	5.642100753	5.529028949	3.290418307	4.838282548	5.272229911	Case	IAA 1st	12
0	7.99592024	8.904542392	5.231901319	2.191815674	5.696422811	18.75391011	2.857065764	5.087946965	7.700373621	4.366560489	3.549226026	2.667483851	4.427646866	1.477366796	3.174694472	Case	GADA 1st	12
1.263637651	7.92702915	0.765960593	6.164920779	4.264014552	8.742498552	18.26954354	3.609758499	6.04759671	9.152556158	6.775811601	5.540170564	5.903090276	2.379346819	5.742481647	4.549426434	Case	IAA 1st	12
0	7.074752556	0	6.817217436	5.155118688	8.565323948	18.32665582	4.065400881	6.134731177	8.686032884	7.040658906	6.068594376	5.768788692	3.922940839	5.217487591	5.217487591	Case	IAA 1st	12
2.32219577	7.334829282	0.848145621	5.255826561	4.018235843	5.771157505	18.74636531	3.406295384	5.492180248	7.196073597	4.858304045	4.954520104	3.232959752	3.511267159	3.828130051	4.419857844	Case	IAA 1st	12
0	6.921360709	8.734369033	2.797214856	0	5.331863517	19.81914388	2.192378375	2.797214856	5.493045141	3.025235633	1.131059006	3.395276191	0	1.131059006	2.526263681	Case	IAA 1st	12
0	6.57985954	1.296500672	7.224435994	5.572961108	9.004574223	18.26961127	4.912959887	6.725949743	9.92535843	7.583296425	6.705963805	6.57985954	3.661132684	6.205865234	6.024103353	Case	IAA 1st	12
2.444605187	8.134207022	8.083112308	6.518107627	4.591415278	8.349983142	17.69387855	4.160784099	6.50404961	8.912337102	6.797083155	6.307615962	5.477318283	5.739752119	5.388280885	5.418574698	Case	Other	12
0	6.491822728	0	5.879999067	4.258914203	6.768282393	18.82506758	3.971682203	5.220735835	8.232797773	5.521398877	6.149519551	4.122434701	2.411506618	4.049026642	4.604640725	Case	IAA 1st	12
1.162644055	6.813532437	8.819786668	6.211045872	4.820220549	7.76664711	17.24047758	4.096156744	6.326880584	9.440157177	6.89085973	6.434102142	5.253996879	4.197034006	4.542017837	5.344741454	Case	GADA 1st	12
2.65257655	6.675609481	0	6.855775572	4.817361074	8.949198812	16.20232607	5.485876514	7.182731259	10.01036533	7.700323328	7.065580124	7.255859999	3.09662149	5.811089871	6.367801345	Case	IAA 1st	12
2.555857347	7.57989326	8.658575209	7.084198594	5.213862142	8.746442909	16.9878367	3.874253034	7.009665153	9.833863128	7.399835669	6.637775293	6.094791689	3.967215067	5.823594332	5.550703024	Case	IAA 1st	12
2.57715388	6.388767173	8.324554458	7.450109631	6.035161198	8.404280083	18.88681408	4.945124267	5.75456333	9.904022432	6.718633758	6.498522569	4.865414311	4.691426011	5.461156654	4.865414311	Case	IAA 1st	12
0	6.998482362	0	0	0	4.640208605	18.80644111	2.532908979	5.005307171	3.032288064	2.532908979	0	3.402551488	0	0	1.762853596	Case	IAA 1st	12
1.487385472	7.100002046	0	6.659797844	5.807767584	7.970547959	18.6690976	3.449022715	6.002998095	9.549936026	7.20955105	6.156808238	5.581920696	5.103093601	6.156808238	4.611730181	Case	GADA 1st	12
2.041010225	6.697747246	0	4.373680316	1.027469267	5.0068976	19.52551888	3.04773334	5.182181437	6.446106701	3.857960033	3.218403424	3.04773334	0	3.04773334	3.750750552	Case	GADA 1st	12
1.567620801	6.985339988	0	6.632380788	5.144564818	8.993550106	17.37959044	4.434536531	6.383609301	9.672644998	7.173760089	6.742334501	6.400479518	4.367479275	5.729283637	5.498042854	Case	GADA 1st	12
1.99968703	6.767770846	8.822950853	5.806945067	4.80695252	7.179494661	17.63095872	3.169554067	5.806945067	7.982577916	6.043983135	5.754477923	3.806967426	4.459033282	3.459052253	4.247532172	Case	GADA 1st	12
2.047034182	5.842626871	0	6.803273882	6.061423358	8.7522277	17.25402438	4.583282791	6.346996889	9.656623179	7.271418371	6.932220398	5.346213581	3.642243706	5.646067654	5.61566692	Case	GADA 1st	12
1.9505817	7.000320687	7.785768069	6.360778611	5.023181644	7.983829916	18.32530071	4.185218061	5.889015236	9.015999629	6.648616744	6.144095029	4.794043198	4.025172232	4.980173283	4.794043198	Case	GADA 1st	12
0	7.992889402	0	4.63158466	1.465761778	6.600419275	17.82415358	3.158566062	5.376017135	6.547046754	5.435969446	3.91616535	3.638491292	0.9115354261	3.418393753	3.997995839	Case	IAA 1st	12
3.119858355	7.305218329	0	4.654096352	4.034396283	7.112444231	18.75126144	4.298882738	6.08829472	7.168626705	6.13416401	4.831628528	4.989688612	1.069704658	4.451611309	3.934237854	Case	IAA 1st	12
1.046236508	7.090347679	7.865421249	7.347848194	4.788079577	9.071001961	18.23814232	3.668628778	6.177201938	9.810321258	7.62194159	5.972184043	5.336641048	4.173300918	6.532966163	5.612679857	Case	IAA 1st	12
1.118436458	8.03429689	8.484582132	5.808447534	2.777278171	6.764773728	19.32280856	2.174197515	5.507870354	7.661292566	5.078577097	4.863282912	4.677701316	1.118436458	4.386049608	4.610127727	Case	GADA 1st	12
1.64119062	5.989078333	0	6.367902402	5.168614737	8.03741016	18.30508084	4.938720545	6.6062206	8.919413912	6.928325245	6.65254213	5.754374105	4.938720545	5.403438635	5.754374105	Control	IAA 1st	12
1.748010533	6.384796999	0	6.977559004	5.137699512	9.064210007	15.98260712	4.752130683	7.069108185	9.835914353	7.859082176	6.894181441	6.405017916	5.319136782	5.756926837	5.554574568	Control	IAA 1st	12
0.9867320801	7.424705864	0	4.062385735	1.567244686	5.497487775	19.67499777	2.78453465	4.296613816	7.006969389	3.560544003	3.882024277	3.435216629	3.435216629	1.98005208	3.297957278	Control	Other	12
0.7122190229	7.321406851	0	6.087968129	4.504807954	7.785176504	18.70163031	3.566994802	6.266043076	8.037338623	6.204937284	5.869106163	3.783083829	5.14850275	4.658567956	4.694577243	Control	Other	12
2.577913429	7.296675227	9.002780676	7.202439522	4.4325004	8.559786923	18.01353087	4.6107922	6.709783474	9.331718089	7.891576716	6.212201863	6.952434509	3.451740011	5.537510561	5.446470417	Control	IAA 1st	12
2.984914973	7.331581668	0.9913993082	7.19231767	5.597811051	8.486620587	17.72266613	3.983831412	6.612278963	9.413224741	7.162775821	6.697157844	6.15291308	3.684521255	5.913768878	5.815941518	Control	GADA 1st	12
2.076475745	6.289579087	1.051431575	6.758337078	5.491083549	7.952418903	18.61932668	4.265583353	6.50933444	9.488964131	7.239951333	5.932268727	5.558303574	5.456261342	5.525085027	5.383989233	Control	GADA 1st	12
2.905008567	6.340670449	8.448358374	6.521413791	5.063982278	8.764086023	18.07140454	4.012912984	6.770437593	9.677310961	7.145896355	7.078217687	6.378676075	6.9578476	4.500424434	5.634496517	Control	GADA 1st	12
1.128263129	7.704193972	8.688341532	6.887640523	5.667042646	8.337976506	18.10046522	4.137778744	6.173072409	9.76734085	7.102077799	6.33018059	5.632969596	5.145378689	6.100123748	5.914031225	Control	IAA 1st	12
0	6.432249014	0	6.395213876	5.032782713	7.469125411	19.05687752	3.578125376	5.619130247	9.018524106	6.486077922	6.08223243	4.445740168	5.412253347	4.583811274	5.800028189	Control	IAA 1st	12
2.681777388	6.402043832	0.8268269891	5.957185888	4.962429429	7.76592167	18.65879231	4.643115975	6.173682116	8.625175349	6.388782743	6.528352931	5.636570466	4.502447514	5.193530272	4.92617194	Control	GADA 1st	12
0.9897936771	6.721174426	8.507047552	6.265181336	5.534542388	8.023986902	17.76909931	4.503973334	6.487535977	9.374007985	6.680152719	6.283556518	6.12955231	3.980803527	5.471826136	5.265445769	Control	IAA 1st	12
0	6.420765847	0.8593031561	6.671803817	4.997208824	8.390687083	18.97262429	4.241196491	6.276705315	9.338612704	7.212990369	6.624969697	5.877878944	2.089717563	6.064949836	4.842048685	Control	Other	12
1.556242523	6.851889822	8.824075604	5.03125669	4.155495436	6.652934945	18.3599327	3.420124617	5.756233908	8.280270074	6.023447812	5.964880339	3.330183865	3.66051955	4.523343363	4.482174462	Control	IAA 1st	12
1.497242149	6.554194349	0.9347148145	6.09701958	5.845836	8.119459273	17.6151244	4.825041815	6.207912741	9.481223196	6.833238998	6.310887127	5.676188428	4.515782186	5.676188428	5.454212049	Control	GADA 1st	12
2.043961023	6.500608323	0	6.286378346	5.226658356	7.701892342	18.26159331	4.225067985	6.079810153	9.250517079	6.342991202	5.812150591	5.266229679	5.144102693	5.266229679	5.010673272	Control	GADA 1st	12
1.992745704	6.68738062	0	6.39982468	5.339285969	8.198586677	17.90013205	4.545321592	6.238374788	9.296966177	7.490219026	7.021060899	6.39982468	4.348345212	5.848467929	5.648723285	Control	Other	12
2.900919206	6.725170515	0	7.226773318	5.790244967	8.834215346	18.0177897	4.439680847	6.725170515	9.923852153	7.718336204	6.615229694	6.671247109	3.660408222	6.689446442	6.093345115	Control	IAA 1st	12
3.12192893	7.044325059	7.984021624	7.309364648	5.278990282	9.045697505	17.8213582	5.427272887	6.588986391	9.414870067	7.425612348	6.546371725	6.286421118	4.036593123	5.798026548	5.496064778	Control	GADA 1st	12
3.921894896	6.645265276	0	6.821133637	5.659606624	8.604118518	17.97035723	4.620275247	6.645265276	9.821258681	7.629471022	6.257444858	6.257444858	3.921894896	5.625537151	5.906571652	Control	Other	12
1.984010824	6.300838513	0	7.273399272	5.438562044	9.318524684	17.11890224	4.22770104	6.760196789	9.809972339	7.636959477	6.760196789	6.747023195	6.371215036	6.148865299	5.786380586	Control	IAA 1st	12
0.8429746702	6.113993288	0.8429746702	8.525535899	5.134673868	8.077240306	19.27931383	4.80670165	6.829237721	9.73721682	7.136469181	6.438366734	6.13043259	4.586080153	5.579872382	5.649965434	Control	IAA 1st	12
2.856786996	6.194796759	9.613392199	5.330845698	5.124990276	7.35177017	18.74788306	3.434561985	6.085340183	8.307283311	6.280066001	6.177121017	5.362470397	4.302465782	4.36625276	4.96938127	Control	Other	12
2.346359426	7.497910232	1.015317998	8.254375878	4.116162962	8.695736702	17.29827655	4.028589114	6.811560609	9.758359955	7.396614504	6.758111003	6.630076989	5.351649073	5.117050705	5.673728016	Control	IAA 1st	12
1.176383029	6.596445825	0	7.791270478	5.368873811	8.746286207	16.91359592	4.711598859	6.669700767	10.10797889	7.886535831	6.538955436	6.822072388	6.85385334	5.077347875	6.000106389	Control	GADA 1st	12
0.9769473145	6.523873032	0	6.380334195	5.164249747	8.225136171	14.92331297	4.655775648	6.553920017	9.133510813	7.123773278	6.612199378	5.735738587	4.348085313	4.909239548	5.446422698	Control	GADA 1st	12
2.064019744	7.123036522	9.005670839	4.328332823	3.398417807	5.582769441	19.31473686	2.715370841	5.582769441	6.81188735	4.849904422	5.457798415	3.778838357	0.8442847343	2.064019744	4.079590436	Control	IAA 1st	12
1.27015266	6.217565843	9.409624044	6.535611407	4.165305018	8.630535941	18.04881101	4.643960323	6.902039224	8.972158879	7.193995405	6.133022413	6.011991761	4.471061453	4.723213159	5.695641747	Control	GADA 1st	12
0.9068001185	6.727728397	0.9068001185	5.810381203	5.060507855	7.678407199	17.0860201	3.629178402	6.495663289	8.437038574	6.317221159	6.268935307	5.169736501	4.569669886	4.06590688	5.060507855	Control	IAA 1st	12
2.604576931	7.067722997	1.01180063	5.607982206	5.152122236	6.723721035	17.9502068	3.480816026	5.750985998	8.986354799	6.271126221	6.308608795	3.480816026	3.34310022	5.192782733	4.109596232	Control	GADA 1st	12
1.460393978	7.029406407	1.460393978	5.347249666	4.255674086	6.92927754	17.41956359	4.997702723	6.220660226	8.030333168	6.276064756	6.318905655	4.971090111	4.164657991	5.09949995	4.738420914	Control	IAA 1st	12
0.7049930046	6.056024703	0	6.806118696	5.97162178	9.259420314	16.50828798	5.769814698	7.574942872	9.486765643	7.957936339	7.546048224	6.892822971	3.296004285	6.577738696	6.406131674	Control	GADA 1st	12
1.111509692	5.457676526	0	7.20212637	6.069548195	8.394235553	18.48988433	3.516827964	6.341441931	10.12619999	7.544691054	6.497854372	6.361946306	4.66533838	6.441168217	5.015218393	Control	GADA 1st	12
3.109870828	6.709873743	7.926885582	6.532887857	5.446847702	8.868058	18.29693798	4.327876471	6.440816774	9.571989315	7.215021897	6.718613556	5.864134051	5.606044799	5.219439654	5.314745541	Control	IAA 1st	12
0.9171940177	7.170312115	0.9171940177	6.970179876	5.981640682	7.885307603	17.9892852	3.927424377	6.098481619	8.838124623	6.46052963	6.401105566	5.225968579	5.082031279	6.475010923	5.119384142	Control	IAA 1st	12
0	7.154936861	8.473936489	5.317479506	4.407078153	7.21657152	18.95036069	3.13345992	5.792532335	8.571517718	6.460810398	5.260092479	4.178381095	1.35336505	5.200327827	4.407078153	Control	GADA 1st	12
2.186904837	6.994315158	0	6.566913767	4.843760337	7.92679059	17.96933	4.056099082	6.113177366	9.259446895	7.304280936	5.889320759	5.582051335	4.569306665	4.480242795	5.191118752	Control	Other	12
1.650656459	6.588257855	9.414717084	6.604210913	5.224040291	7.79743878	18.88122078	3.674540425	6.381645769	8.945870694	6.810799955	5.953807541	5.138987904	5.182140777	6.266067786	4.901437682	Control	Other	12
2.154554062	8.272016991	0	6.389832495	4.440544326	7.536819032	18.98559733	4.749122605	5.96066237	8.782364181	6.584038374	5.150685602	5.284492314	4.881740858	5.406935268	5.31609099	Control	Other	12
2.944983259	6.610006665	8.416910395	7.725143766	5.461911943	9.058598833	18.15876348	3.402228316	6.718895103	9.618266524	7.476454881	6.445452305	6.73194598	4.694222123	5.915252166	5.93795627	Control	IAA 1st	12
2.965303472	6.246196457	8.193232487	6.309500226	5.570896838	8.064586257	16.81753649	4.07807684	6.780813323	9.437418146	7.400686945	6.780813323	7.051567908	3.333404026	5.9073499	5.63819724	Control	Other	12
3.621736738	6.324966795	8.204840551	6.324966795	4.871574014	7.450290365	17.36225782	3.920032571	6.703239544	8.899132721	6.760795875	6.760795875	5.846720367	3.621736738	5.06676548	5.126371353	Control	Other	12
1.947927446	6.390388459	8.15679487	6.596184634	5.25386008	8.261282859	17.13543631	5.407484681	6.813393206	9.369038698	7.356824545	7.110546343	5.964659054	3.25921163	5.789358237	5.712804209	Control	Other	12
0	7.129819428	0	7.337524522	5.039694439	8.315833577	17.31234854	5.247756776	6.536844055	8.809842579	6.887099275	6.496645938	5.147473148	3.113407467	6.178706519	5.5125349	Control	GADA 1st	12
0	7.072856403	0	6.701632509	5.292045774	8.140877765	17.61153476	4.57942182	6.042338192	9.662519136	6.852248876	6.200496792	5.697848222	2.606600392	4.919880596	5.382851952	Control	GADA 1st	12
1.343704949	8.216522126	0.4693709564	6.54351691	5.169524818	8.705354654	16.50768787	4.782979389	6.366588011	9.188653331	6.876580993	6.180268299	5.797007902	5.200026667	4.861405245	5.138364136	Control	IAA 1st	12
1.120000869	6.417682324	8.201475854	6.752024173	5.981714878	8.434630245	18.28907976	5.353958923	6.293684774	8.998477321	6.98369366	6.970254664	5.870366708	5.353958923	5.178082418	5.870366708	Control	GADA 1st	12
0.9149787494	7.902137565	0.9149787494	6.975691203	5.413473616	8.967068554	16.41330411	4.082340113	6.684219116	9.619257338	7.317520177	6.426465453	6.166781791	5.039115873	5.827542188	5.500708533	Control	IAA 1st	12
2.748153208	8.20104917	0	5.29998025	5.001966166	7.153098596	17.5985877	3.538562109	6.034261836	8.480527402	5.779204613	5.387048697	3.896072679	3.973141237	5.442305632	4.046300743	Control	Other	12
0	7.563620971	9.340319733	6.309575885	4.975308684	8.797018949	17.18600422	5.642376162	6.512277741	9.876099293	7.521537113	6.546257325	6.441819069	4.817302977	5.544902123	5.733679217	Control	GADA 1st	12
0	5.877996723	8.742249302	5.770307618	4.796500929	6.639528788	19.39135672	4.558274587	6.371217517	8.241942733	5.770307618	6.466308008	4.642130886	0	4.3743509	4.796500929	Control	IAA 1st	12
1.251335443	7.652410795	9.049239367	4.612970874	0	5.205394001	19.73361449	1.251335443	5.205394001	6.011414571	3.888126446	3.746909462	1.251335443	3.214700073	1.251335443	4.345441503	Control	GADA 1st	12
3.019160338	6.17131816	8.344638562	7.310834747	6.60961615	7.98063228	17.98031736	3.628905359	6.113258317	8.603773964	6.630463642	5.781697177	4.732542846	3.785814277	6.227131556	4.569385343	Control	Other	12
2.231283033	6.852509884	0	6.139053169	4.389275941	7.188481449	16.49940736	4.487613691	6.375741601	8.483761912	6.707005478	5.892126705	4.707607275	1.98419232	5.001906522	4.933766674	Control	IAA 1st	12
1.111982744	7.36423026	1.111982744	7.423993808	6.045263786	8.841097045	18.37195363	5.06694588	6.886354068	9.670937486	7.121114574	7.059641291	6.828558219	4.792479217	5.603431193	5.637489918	Control	GADA 1st	12
2.743114681	5.759013577	8.139348464	7.085180627	5.598708141	7.90235569	18.10321077	4.834231869	7.002156877	10.09601312	7.456568186	6.61201945	6.385078272	7.105210934	5.352828951	5.541054383	Control	GADA 1st	12
3.361542378	5.984082556	0	6.354990539	5.349242408	8.218725362	18.71639444	3.361542378	6.071981713	9.380229659	7.075467503	6.378165208	5.566570101	5.440138181	4.914595803	5.525644994	Control	Other	12
2.121597086	6.769428931	8.910309322	6.420074657	4.56220219	8.334355565	18.39576195	4.21697549	6.271508018	9.107284133	7.230290103	5.878179955	5.918711516	1.420011868	5.726618469	4.612486954	Control	IAA 1st	12
0	6.018880339	1.058029532	7.031773398	4.968017133	8.764594341	18.4339276	4.277647003	6.697636955	9.990215433	7.28297971	6.50482888	5.53753228	6.682518053	6.066244966	5.53753228	Control	GADA 1st	12
3.38776061	6.595753567	0	6.319956211	4.156236615	7.911858249	18.24879224	4.238931951	6.261814758	9.015335079	6.744692813	5.626039407	5.530778845	5.319019105	4.877776778	5.240912432	Control	IAA 1st	12
0	8.890066823	1.117013732	7.223614494	3.909552848	7.189359633	16.95220588	4.118165044	5.893575131	8.235663375	6.489320309	5.50528971	5.172698074	3.909552848	4.860734962	4.860734962	Control	GADA 1st	12
2.248086373	7.70063997	8.699773188	5.570052592	4.845684272	6.611223958	17.39222509	1.32204883	6.098230365	8.314217291	5.948565192	5.294816842	4.357743409	4.000188644	4.728114081	4.507987015	Control	IAA 1st	12
1.099154777	6.713538057	8.654945998	7.617150354	4.643170503	7.223981317	19.19565425	3.761839064	6.276748411	9.49542718	6.616104382	5.860828085	5.043701504	3.495774865	5.61401016	4.086790602	Control	IAA 1st	12
1.768461412	6.511893522	0	6.788087219	6.511893522	8.237750288	17.7573859	3.948734053	6.621753336	9.351537916	7.30972399	6.329623089	4.901245906	3.039263497	6.433712314	5.876902496	Control	GADA 1st	12
0	6.716571786	8.739012073	6.255232212	4.335505265	7.528783649	18.26887825	4.430269117	7.005293344	8.710973158	7.05074606	6.789886313	5.487384031	6.202505493	4.896449244	5.195226116	Control	GADA 1st	12
1.510500355	7.106772685	9.394770519	6.314447375	5.50392494	7.608471261	18.2600875	4.214617478	6.395902104	9.13493531	6.245801347	6.517359617	4.535372439	4.351587878	5.474227574	5.175232298	Control	Other	12
1.919866746	6.377201708	1.258181525	5.418129759	2.992714543	6.681050855	19.06634171	4.145945302	5.594727032	8.441256022	5.635694001	5.161827774	3.425403411	4.027803924	4.624275758	3.22521989	Control	IAA 1st	12
2.782069345	6.758629386	1.304274832	6.778078132	4.925615558	8.581557868	19.10226729	4.526315149	6.354518443	10.15845292	7.073961603	6.38019878	5.865776056	5.238018337	6.160690111	5.865776056	Control	IAA 1st	12
0.9882606218	6.546530719	8.531077	6.14668002	5.298947126	7.683897788	17.11924016	4.835225309	6.663156208	9.532962554	6.419641609	6.606021623	5.649316255	4.977167517	5.436396651	5.436396651	Control	GADA 1st	12
0	6.502191579	2.375491153	5.60750844	3.848517628	6.906543538	18.2803537	4.007271603	5.938365616	7.432576181	5.557053741	4.753421191	4.509914158	3.571885946	3.571885946	4.881960501	Control	GADA 1st	12
0	7.426284051	1.034986075	7.123918499	5.622295459	7.993678415	18.48065456	3.384304718	6.090472547	8.580711444	6.31618268	5.822780489	4.651290482	3.384304718	4.710296908	4.874085496	Control	Other	12
1.285309536	7.61822914	8.322334867	7.358769665	4.627383081	8.97953628	17.91216793	3.724368581	6.434993993	9.356913921	7.177263462	5.989239812	6.361240283	1.285309536	5.027753652	5.027753652	Control	IAA 1st	12
1.8908867	8.016792108	0.7460183753	4.545116156	0.7460183753	6.198806019	17.5841995	1.600019064	4.458899667	6.833969619	5.178404001	3.078735354	3.293230754	0.7460183753	1.8908867	4.050904568	Control	IAA 1st	12
0.8251262967	7.029496414	0	6.398188461	5.306863959	7.894265248	18.8978422	3.123815373	6.500101803	8.418219626	6.876826442	6.450044851	4.593993332	1.729039503	5.655013106	5.415193042	Control	GADA 1st	12
2.88932261	6.175976143	8.188927912	6.911353782	4.735354247	8.797138879	16.85045883	3.610717001	7.004314226	9.765287948	7.641589157	6.801664754	6.516177513	5.468005456	5.970135552	5.970135552	Control	GADA 1st	12
2.2446239	6.219871897	8.327863701	7.515473241	5.262709562	9.034741103	16.95924089	6.170797845	7.315512505	10.02992929	7.974541221	6.706660596	7.70836113	4.388331169	6.671812173	6.973127337	Control	Other	12
0	6.4416216	9.647342229	6.457921098	4.567701662	8.042747814	17.90576997	4.567701662	6.285994196	9.638431313	6.889025648	6.474038501	5.936472669	4.737542775	5.474239892	5.267850975	Control	Other	12
2.272697487	6.915975709	0	5.893409167	4.695419129	7.693374521	18.18933516	3.942136075	6.10899649	8.282684893	6.58268223	4.747803152	4.400493839	1.544054544	4.525785978	4.8471887	Control	GADA 1st	12
0	7.256133008	8.463750256	4.096523648	3.116040236	4.630938552	17.98610966	3.238336633	5.269902494	6.221731635	3.811376924	2.27352328	2.982408546	0	3.811376924	4.388336196	Control	IAA 1st	12
2.049126317	6.584078853	9.055824806	7.036172906	5.56357464	8.330545001	18.71802811	4.127418799	6.448078274	10.13015695	7.214435458	6.511490007	5.845338196	6.792456414	6.177959103	5.678546414	Control	IAA 1st	12
2.295037591	7.208754352	0	5.839718179	4.864691706	6.613386683	19.06705285	4.055774484	5.458918242	7.864900914	5.716475566	5.934943015	3.577908513	3.006082906	5.433053314	4.122026979	Control	IAA 1st	12
2.33172046	7.752291186	9.052770691	4.165351099	3.417073101	5.650059376	18.32762821	2.732849735	4.655599077	6.612017392	4.403967488	4.745126539	3.046368079	2.54618175	3.180801316	3.711732719	Control	GADA 1st	12
1.680466133	7.640088349	9.731397556	3.831055346	1.072213862	5.422938852	20.03947674	2.929023047	4.720339884	6.045634999	4.132565519	2.703385896	2.703385896	4.45618139	3.295908111	3.449418405	Control	GADA 1st	12
1.930385154	5.175708931	1.930385154	7.74603912	6.714631129	9.427163484	16.78223531	5.175708931	7.187805601	9.865787799	8.125906114	7.056841038	6.912789967	6.61469726	6.912789967	6.238530655	Control	Other	12
0	5.902136582	0	5.386643596	5.495118182	7.058596564	18.95905879	5.001564099	5.329186077	8.569666388	6.281143247	5.8210928	4.474713548	5.735223969	4.926061385	5.269344967	Control	IAA 1st	12
1.679771616	6.367014108	0	5.458564426	3.448501296	5.995654345	19.36129538	4.593330413	5.494269863	7.614958973	5.5963718	5.781160907	4.593330413	2.43497366	4.657725474	5.26544174	Control	IAA 1st	12
0	8.291824685	1.185910627	7.129103463	4.236567101	7.467276162	17.49615768	3.781432648	6.49593281	8.303516702	5.835496118	5.038995252	4.026873889	4.727996141	5.146772383	4.582029122	Control	GADA 1st	12
3.852840002	7.008540742	0	5.615595139	4.850871665	7.132239827	18.73342429	4.032949351	5.965287895	7.925237477	6.542532769	5.335735617	4.337142394	4.032949351	5.191493854	5.031212165	Control	IAA 1st	12
1.281860866	6.701406723	8.554816377	7.547651309	6.441142211	8.680942745	17.18726328	4.742406888	6.46471674	9.258002442	7.241363776	6.441142211	5.360458168	4.957079061	6.209604001	5.201167318	Control	GADA 1st	12
1.274569973	5.921465183	8.258059036	7.535311962	6.050638384	9.417150835	17.52020929	4.054148358	6.909514205	10.31524294	7.778518159	6.892380792	6.926446528	6.543068209	6.169190398	6.498471375	Control	GADA 1st	12
2.567636749	8.377684452	8.544749468	6.837345722	5.286100985	9.000402631	15.96388249	4.794625711	6.464384761	8.964254059	7.169152149	6.417623546	5.893276006	3.240107168	5.992332701	5.503201675	Control	IAA 1st	12
1.958338606	6.83947572	0	6.989004989	5.645713572	9.013064025	16.94699521	5.033315583	7.220671313	9.628997539	7.336835924	7.14423923	6.544679233	4.117263207	5.49997905	5.752550655	Control	GADA 1st	12
2.614028034	6.900247369	9.262969123	7.267001224	6.246233267	9.533610696	16.01591862	5.889083033	7.337230088	10.25122286	7.768510175	7.167706214	7.644735046	6.092284447	6.328991588	6.439544622	Control	IAA 1st	12
1.24987757	6.705507016	0	6.288725732	4.52678237	7.878333648	18.66927239	3.744582173	6.039488996	9.130710154	7.01316915	5.879826333	5.810661498	1.24987757	4.764793882	4.9690433	Control	Other	12
0	6.674811405	8.611296555	6.645051419	6.125909931	7.912199973	17.14574458	4.3796609	6.452317835	9.859923207	7.4090717	6.535773621	6.082161236	5.307070533	6.326722581	5.518788186	Control	GADA 1st	12
1.703221626	7.079466002	0	7.09144994	4.811228257	8.867032688	17.60889461	4.334734152	6.647832671	9.341074729	7.281278135	6.872804827	5.725039741	4.413218762	5.629644197	6.148618141	Control	Other	12
0	7.635939832	0.8621868051	6.327791259	3.816053393	8.931930581	17.10949381	3.637967489	6.088712152	8.629332352	6.440754862	5.208783723	5.759061359	4.117348607	5.548323459	5.003425958	Control	GADA 1st	12
2.54464947	7.237205853	0.7575918663	6.504407611	4.730892623	7.613000231	18.37633863	4.135533996	5.520211785	9.572555309	6.266285905	6.329601108	5.122782239	4.767936344	6.130655445	4.613687912	Control	Other	12
2.225154701	6.201502604	0	6.660500575	6.108499183	8.672686435	17.3044295	4.789112346	6.508625983	9.823556793	7.271058938	6.699289118	6.108499183	6.089156772	5.166647092	5.580870021	Control	GADA 1st	12
3.291062051	6.077674064	1.811861488	5.994890863	4.900911527	7.648325454	16.90249864	5.272928374	6.664454448	8.667176985	6.699731427	7.106921757	5.813547828	4.560626362	4.774258684	5.966206119	Control	IAA 1st	12
2.463344565	5.82487553	1.324798626	6.670069941	5.862679748	7.684237866	18.07802043	4.004482699	6.308501378	8.593483289	6.604644684	6.559319123	5.154393709	5.027001991	5.092103499	5.619393481	Control	GADA 1st	12
1.645822756	6.54878994	0	6.972254555	5.041722215	8.663771217	17.61491048	4.084869593	6.481628318	9.486828754	7.308934521	6.644010743	5.761060934	5.041722215	5.041722215	5.257844018	Control	IAA 1st	12
2.897908935	6.44370675	8.403994955	5.272215169	5.387909399	7.243941015	17.97420815	2.406618833	5.594707428	8.228866715	6.425769184	5.910652372	4.098759133	3.09238141	5.056031346	4.685841291	Control	IAA 1st	12
2.820582658	5.963539428	0.81398395	6.603975881	5.363772315	8.052909191	18.5405198	4.860377054	7.045970435	8.93648606	7.26087224	6.951933336	5.694601395	6.449871508	5.309650521	5.928055348	Control	IAA 1st	12
2.990458157	6.589115609	8.7606044	6.448645932	5.237305551	7.847118069	17.96355492	4.896345469	5.966543616	8.989111259	6.744078771	6.218054573	5.966543616	2.798008442	5.311291726	5.604023196	Control	IAA 1st	12
1.930514422	6.462203517	8.43041258	6.22972228	5.230927044	8.488040937	15.43785006	4.996886761	6.752917369	8.694709287	7.607492009	6.565755046	6.462203517	3.614432332	5.580904712	5.400584407	Control	IAA 1st	12
0.9532904456	6.788492679	1.522340875	6.210040828	5.621132222	7.738338405	17.8742108	4.158103422	6.599453079	9.013720153	6.751361373	6.035702734	4.609228731	3.55670702	5.739629265	5.461694094	Control	Other	12
2.569508225	6.888481199	0	6.356699438	5.709707863	7.625384515	18.5306443	4.789456995	6.267076654	9.287526111	6.520794615	6.505199944	5.151878841	4.304296949	5.408134129	5.069447201	Control	IAA 1st	12
1.046698073	6.448397314	1.046698073	4.78894197	4.732221087	6.41274623	18.33583074	4.480001897	5.259380742	7.534363408	5.84516909	5.482127155	2.661973465	3.40492595	4.547309427	4.086354596	Control	GADA 1st	12
2.477338606	6.890493259	0	2.146172713	2.146172713	5.043556538	18.52342816	3.495638619	4.885297489	5.772997687	3.761700586	3.87834056	2.97325099	2.146172713	3.495638619	3.634794327	Control	IAA 1st	12
2.040708985	6.711713676	8.60463269	6.753957062	5.637884644	8.065049026	17.57829326	4.752426049	6.87373693	9.627604915	7.357472408	6.847965376	6.182552593	4.636778619	6.923938736	5.576436029	Control	IAA 1st	12
0	6.769663554	8.406355389	6.462493269	2.995476554	8.497343812	18.71020865	3.191791391	5.736392995	9.69671941	6.754210411	5.255491865	3.902065082	3.658203097	5.941332147	4.90988428	Control	IAA 1st	12
3.047520591	6.939429843	2.212242167	5.113284943	4.039514223	6.85136669	17.24990113	4.327560351	6.072954041	7.827903637	5.794655907	5.619114354	4.190714231	1.494146505	5.074913878	3.870592451	Control	IAA 1st	12
1.691477287	6.304612215	8.760205295	5.196841595	4.542179201	5.475166514	19.09669231	4.235649048	5.645505647	7.121555325	4.235649048	5.196841595	3.310266041	4.318600117	3.138249976	4.235649048	Control	GADA 1st	12
3.854390934	5.170177548	8.056583857	6.25546655	4.871563812	7.69347738	19.13654559	4.578258627	5.975772948	8.364225217	5.944573418	6.553073856	3.854390934	0	5.27422792	5.812555884	Control	GADA 1st	12
3.34933534	5.75777298	1.01529048	6.296816153	5.521604607	8.185133086	17.33584096	4.673072204	6.630023079	8.981644503	7.018868245	6.730570847	5.584368841	1.605314006	5.315050765	5.277555737	Control	GADA 1st	12
3.280292536	7.01741032	2.093669468	6.916936637	5.92882654	8.524117188	18.19445295	4.204066967	6.722279484	9.265485625	7.322454604	6.630080702	6.052382564	2.093669468	5.249483184	5.207563239	Control	GADA 1st	12
2.943228122	6.422174306	0	6.221187625	4.85202038	7.607683926	17.41471167	3.729812655	5.708738862	9.458584744	6.937328856	6.284476937	5.240397119	4.147978938	5.197195143	5.106704991	Control	GADA 1st	12
3.814661522	6.780384859	2.16530814	6.780384859	5.612567953	8.579978254	18.11596031	4.060505743	6.432921767	9.91795199	7.431847713	6.489982281	6.388594749	3.280073758	5.054935543	5.016612224	Control	GADA 1st	12
2.894045654	6.923609675	8.429339015	6.089422501	4.055218597	7.107918835	16.52997919	3.886171195	6.009350126	7.982003185	5.738423045	6.387443431	3.886171195	3.694653675	6.146688872	5.166909274	Control	IAA 1st	12
2.418790548	6.30834014	1.061296765	6.247730871	5.702654799	8.067995598	18.40042135	5.509666155	6.913472334	8.799293987	7.163615853	6.939253817	5.950961947	3.430453572	5.925390704	5.818316979	Control	IAA 1st	12
3.786041815	6.757979867	0.6864075316	6.379406451	4.630031427	7.502587542	19.19842974	4.268893802	5.938235327	9.307026745	6.520130196	6.235173579	3.908163363	3.908163363	4.174693665	3.848394374	Control	IAA 1st	12
1.571747401	7.046370157	8.274816138	6.519505588	5.535146121	8.315583968	18.94692722	3.888355375	6.088946044	9.81462464	6.838285126	5.440017901	5.440017901	5.338171545	4.440472363	4.934973191	Control	GADA 1st	12

## Sheet: fig_2d
Figure 2d: Dot plot of the conditional logistic regression for cell type coefficients (Supplementary Table S6)
OR	Pval	Celltype	Month	IA_pattern
0.7459	0.0281	B cell	3	Full IA
0.7188	0.01962	B cell	6	Full IA
0.65	0.0109	B cell	9	Full IA
0.91	0.55	B cell	12	Full IA
2023-06-01	0.403	CD8+ T cell	3	Full IA
0.93	0.52	CD8+ T cell	6	Full IA
0.84	0.2	CD8+ T cell	9	Full IA
0.8244	0.161	CD8+ T cell	12	Full IA
1.106	0.611	CD4+ T cell	3	Full IA
2023-04-01	0.76	CD4+ T cell	6	Full IA
2023-08-01	0.55	CD4+ T cell	9	Full IA
1.387	0.0357	CD4+ T cell	12	Full IA
1.024	0.849	Eosinophil	3	Full IA
0.98	0.92	Eosinophil	6	Full IA
0.95	0.69	Eosinophil	9	Full IA
0.592	0.00322	Eosinophil	12	Full IA
1.311	0.0463	Monocyte	3	Full IA
1.041	0.76786	Monocyte	6	Full IA
4288-01-01	0.03108	Monocyte	9	Full IA
6587-01-01	0.00401	Monocyte	12	Full IA
0.9479	0.692	Neutrophil	3	Full IA
1.059	0.7086	Neutrophil	6	Full IA
1.0466	0.7845	Neutrophil	9	Full IA
0.7788	0.174	Neutrophil	12	Full IA
0.9492	0.728	NK cell	3	Full IA
0.91	0.56	NK cell	6	Full IA
1.17	0.36	NK cell	9	Full IA
0.88	0.47	NK cell	12	Full IA
0.3743	0.00165	B cell	3	GADA 1st
0.8304	0.404	B cell	6	GADA 1st
0.6768	0.124	B cell	9	GADA 1st
0.7652	0.276	B cell	12	GADA 1st
0.9019	0.606	CD8+ T cell	3	GADA 1st
0.7648	0.235	CD8+ T cell	6	GADA 1st
1.084	0.727	CD8+ T cell	9	GADA 1st
0.8344	0.379	CD8+ T cell	12	GADA 1st
0.9312	0.764	CD4+ T cell	3	GADA 1st
0.9475	0.815	CD4+ T cell	6	GADA 1st
1.035	0.89	CD4+ T cell	9	GADA 1st
1.393	0.161	CD4+ T cell	12	GADA 1st
0.8743	0.57	Eosinophil	3	GADA 1st
0.7664	0.234	Eosinophil	6	GADA 1st
1.358	0.236	Eosinophil	9	GADA 1st
0.4509	0.00938	Eosinophil	12	GADA 1st
5461-01-01	0.0666	Monocyte	3	GADA 1st
0.9944	0.985	Monocyte	6	GADA 1st
1.207	0.435	Monocyte	9	GADA 1st
1.48	0.0968	Monocyte	12	GADA 1st
4116-01-01	0.181	Neutrophil	3	GADA 1st
1.58	0.0929	Neutrophil	6	GADA 1st
0.9396	0.79	Neutrophil	9	GADA 1st
0.8462	0.546	Neutrophil	12	GADA 1st
0.8875	0.625	NK cell	3	GADA 1st
0.7986	0.455	NK cell	6	GADA 1st
1.581	0.128	NK cell	9	GADA 1st
1.179	0.54	NK cell	12	GADA 1st
1.037	0.84	B cell	3	IAA 1st
0.4784	0.0073	B cell	6	IAA 1st
0.2539	0.00284	B cell	9	IAA 1st
0.9758	0.9333	B cell	12	IAA 1st
1.147	0.4375	CD8+ T cell	3	IAA 1st
1.13	0.496	CD8+ T cell	6	IAA 1st
0.6533	0.07655	CD8+ T cell	9	IAA 1st
1.008	0.9738	CD8+ T cell	12	IAA 1st
1.218	0.2494	CD4+ T cell	3	IAA 1st
2023-01-01	0.95	CD4+ T cell	6	IAA 1st
1.445	0.09205	CD4+ T cell	9	IAA 1st
1.491	0.1186	CD4+ T cell	12	IAA 1st
1.143	0.4397	Eosinophil	3	IAA 1st
1.458	0.0871	Eosinophil	6	IAA 1st
0.75	0.203	Eosinophil	9	IAA 1st
0.7657	0.2821	Eosinophil	12	IAA 1st
1.214	0.3569	Monocyte	3	IAA 1st
1.055	0.7891	Monocyte	6	IAA 1st
2.081	0.02552	Monocyte	9	IAA 1st
1.929	0.0391	Monocyte	12	IAA 1st
0.7264	0.1183	Neutrophil	3	IAA 1st
0.7019	0.189	Neutrophil	6	IAA 1st
1.16	0.61	Neutrophil	9	IAA 1st
0.6411	0.1983	Neutrophil	12	IAA 1st
0.98	0.9346	NK cell	3	IAA 1st
0.92	0.75	NK cell	6	IAA 1st
0.7683	0.3556	NK cell	9	IAA 1st
0.6468	0.1785	NK cell	12	IAA 1st

## Sheet: fig_2e_Sfig_12
Fig_2e & Supplemental Fig_12: Using likelihood ratio test and as A (full islet autoimmunity NCC1). B (GADA-first, starts at row 52) and C(IAA-first, starts at row 558) models
A. full IA
Gene	Month	Pval	Model	CIndex
ZBED6	3	0.5952441497	gene + hla	0.5773809524
ZBED6	6	0.01589207875	gene + hla	0.6556291391
ZBED6	9	0.02656890946	gene + hla	0.6171875
ZBED6	12	0.05214645296	gene + hla	0.6218487395
TAS2R30	3	0.60465544	gene + hla	0.5803571429
TAS2R30	6	0.07732487091	gene + hla	0.6125827815
TAS2R30	9	0.02792700039	gene + hla	0.6171875
TAS2R30	12	0.02668448774	gene + hla	0.5840336134
OR3A2	3	0.5260830504	gene + hla	0.5297619048
OR3A2	6	0.08328370273	gene + hla	0.6225165563
OR3A2	9	0.01029070402	gene + hla	0.61328125
OR3A2	12	0.0569403206	gene + hla	0.6806722689
PNMA8B	3	0.5016621751	gene + hla	0.5535714286
PNMA8B	6	0.07254437231	gene + hla	0.6092715232
PNMA8B	9	0.007019390811	gene + hla	0.66796875
PNMA8B	12	0.051075722	gene + hla	0.5966386555
ZBED6	3	0.01426714062	gene + hla + snps	0.6726190476
ZBED6	6	1.68E−06	gene + hla + snps	0.7218543046
ZBED6	9	3.72E−05	gene + hla + snps	0.7265625
ZBED6	12	7.98E−05	gene + hla + snps	0.7478991597
TAS2R30	3	0.01446538223	gene + hla + snps	0.6666666667
TAS2R30	6	1.21E−05	gene + hla + snps	0.7152317881
TAS2R30	9	3.55E−05	gene + hla + snps	0.71875
TAS2R30	12	4.49E−06	gene + hla + snps	0.7058823529
OR3A2	3	0.01088377958	gene + hla + snps	0.6369047619
OR3A2	6	1.21E−05	gene + hla + snps	0.7152317881
OR3A2	9	1.46E−05	gene + hla + snps	0.7421875
OR3A2	12	8.42E−05	gene + hla + snps	0.731092437
PNMA8B	3	0.01080554314	gene + hla + snps	0.6666666667
PNMA8B	6	1.08E−05	gene + hla + snps	0.7284768212
PNMA8B	9	1.60E−05	gene + hla + snps	0.6953125
PNMA8B	12	4.91E−05	gene + hla + snps	0.7647058824
ZBED6	3	0.0009457683063	gene + hla + snps + virus	0.6964285714
ZBED6	6	3.47E−08	gene + hla + snps + virus	0.7682119205
ZBED6	9	1.15E−05	gene + hla + snps + virus	0.734375
ZBED6	12	6.27E−05	gene + hla + snps + virus	0.7899159664
TAS2R30	3	0.0009665303804	gene + hla + snps + virus	0.7023809524
TAS2R30	6	1.88E−07	gene + hla + snps + virus	0.7417218543
TAS2R30	9	1.16E−05	gene + hla + snps + virus	0.71875
TAS2R30	12	9.26E−06	gene + hla + snps + virus	0.7731092437
OR3A2	3	0.000841521457	gene + hla + snps + virus	0.6785714286
OR3A2	6	1.90E−07	gene + hla + snps + virus	0.7417218543
OR3A2	9	6.49E−06	gene + hla + snps + virus	0.75
OR3A2	12	2.03E−05	gene + hla + snps + virus	0.7394957983
PNMA8B	3	0.0007896416041	gene + hla + snps + virus	0.7023809524
PNMA8B	6	1.87E−07	gene + hla + snps + virus	0.7350993377
PNMA8B	9	7.01E−06	gene + hla + snps + virus	0.703125
PNMA8B	12	2.88E−05	gene + hla + snps + virus	0.781512605
B. GADA 1st
Gene	Month	Pval	Model	CIndex
GSTM1	3	0.001212022274	gene + hla + snps	0.7818181818
GSTM1	3	2.25E−05	hla + snps + virus	0.7818181818
GSTM1	3	0.478	hla	0.7818181818
GSTM1	3	0.064	hla + snps	0.7818181818
GSTM1	6	0.002154793769	gene + hla + snps	0.7818181818
GSTM1	6	0.001287993	hla + snps + virus	0.7818181818
GSTM1	6	0.15	hla	0.7818181818
GSTM1	6	0.01	hla + snps	0.7818181818
GSTM1	9	0.0002780952057	gene + hla + snps	0.8510638298
GSTM1	9	0.027827547	hla + snps + virus	0.8510638298
GSTM1	9	0.44	hla	0.8510638298
GSTM1	9	0.086	hla + snps	0.8510638298
GSTM1	12	0.0003396180157	gene + hla + snps	0.8333333333
GSTM1	12	0.002250802	hla + snps + virus	0.8333333333
GSTM1	12	0.96	hla	0.8333333333
GSTM1	12	0.0055	hla + snps	0.8333333333
SRGAP2B	3	0.08349765456	gene + hla + snps	0.6909090909
SRGAP2B	3	2.25E−05	hla + snps + virus	0.6909090909
SRGAP2B	3	0.478	hla	0.6909090909
SRGAP2B	3	0.064	hla + snps	0.6909090909
SRGAP2B	6	0.01665423267	gene + hla + snps	0.7090909091
SRGAP2B	6	0.001287993	hla + snps + virus	0.7090909091
SRGAP2B	6	0.15	hla	0.7090909091
SRGAP2B	6	0.01	hla + snps	0.7090909091
SRGAP2B	9	0.120546744	gene + hla + snps	0.7234042553
SRGAP2B	9	0.027827547	hla + snps + virus	0.7234042553
SRGAP2B	9	0.44	hla	0.7234042553
SRGAP2B	9	0.086	hla + snps	0.7234042553
SRGAP2B	12	1.99E−05	gene + hla + snps	0.8333333333
SRGAP2B	12	0.002250802	hla + snps + virus	0.8333333333
SRGAP2B	12	0.96	hla	0.8333333333
SRGAP2B	12	0.0055	hla + snps	0.8333333333
PCP4L1	3	0.05535585371	gene + hla + snps	0.7454545455
PCP4L1	3	2.25E−05	hla + snps + virus	0.7454545455
PCP4L1	3	0.478	hla	0.7454545455
PCP4L1	3	0.064	hla + snps	0.7454545455
PCP4L1	6	0.01180785996	gene + hla + snps	0.7818181818
PCP4L1	6	0.001287993	hla + snps + virus	0.7818181818
PCP4L1	6	0.15	hla	0.7818181818
PCP4L1	6	0.01	hla + snps	0.7818181818
PCP4L1	9	0.1253079419	gene + hla + snps	0.6808510638
PCP4L1	9	0.027827547	hla + snps + virus	0.6808510638
PCP4L1	9	0.44	hla	0.6808510638
PCP4L1	9	0.086	hla + snps	0.6808510638
PCP4L1	12	0.003920162979	gene + hla + snps	0.8333333333
PCP4L1	12	0.002250802	hla + snps + virus	0.8333333333
PCP4L1	12	0.96	hla	0.8333333333
PCP4L1	12	0.0055	hla + snps	0.8333333333
GTF2A1	3	0.09502842407	gene + hla + snps	0.7090909091
GTF2A1	3	2.25E−05	hla + snps + virus	0.7090909091
GTF2A1	3	0.478	hla	0.7090909091
GTF2A1	3	0.064	hla + snps	0.7090909091
GTF2A1	6	0.01168529881	gene + hla + snps	0.7272727273
GTF2A1	6	0.001287993	hla + snps + virus	0.7272727273
GTF2A1	6	0.15	hla	0.7272727273
GTF2A1	6	0.01	hla + snps	0.7272727273
GTF2A1	9	0.1230279658	gene + hla + snps	0.7234042553
GTF2A1	9	0.027827547	hla + snps + virus	0.7234042553
GTF2A1	9	0.44	hla	0.7234042553
GTF2A1	9	0.086	hla + snps	0.7234042553
GTF2A1	12	0.000131476254	gene + hla + snps	0.8333333333
GTF2A1	12	0.002250802	hla + snps + virus	0.8333333333
GTF2A1	12	0.96	hla	0.8333333333
GTF2A1	12	0.0055	hla + snps	0.8333333333
HBA2	3	0.04486182808	gene + hla + snps	0.8
HBA2	3	2.25E−05	hla + snps + virus	0.8
HBA2	3	0.478	hla	0.8
HBA2	3	0.064	hla + snps	0.8
HBA2	6	0.006756209603	gene + hla + snps	0.7636363636
HBA2	6	0.001287993	hla + snps + virus	0.7636363636
HBA2	6	0.15	hla	0.7636363636
HBA2	6	0.01	hla + snps	0.7636363636
HBA2	9	0.1114382105	gene + hla + snps	0.6808510638
HBA2	9	0.027827547	hla + snps + virus	0.6808510638
HBA2	9	0.44	hla	0.6808510638
HBA2	9	0.086	hla + snps	0.6808510638
HBA2	12	0.0003093898207	gene + hla + snps	0.8541666667
HBA2	12	0.002250802	hla + snps + virus	0.8541666667
HBA2	12	0.96	hla	0.8541666667
HBA2	12	0.0055	hla + snps	0.8541666667
PMFBP1	3	0.03754297363	gene + hla + snps	0.7272727273
PMFBP1	3	2.25E−05	hla + snps + virus	0.7272727273
PMFBP1	3	0.478	hla	0.7272727273
PMFBP1	3	0.064	hla + snps	0.7272727273
PMFBP1	6	0.004431014347	gene + hla + snps	0.7454545455
PMFBP1	6	0.001287993	hla + snps + virus	0.7454545455
PMFBP1	6	0.15	hla	0.7454545455
PMFBP1	6	0.01	hla + snps	0.7454545455
PMFBP1	9	0.09753376725	gene + hla + snps	0.7234042553
PMFBP1	9	0.027827547	hla + snps + virus	0.7234042553
PMFBP1	9	0.44	hla	0.7234042553
PMFBP1	9	0.086	hla + snps	0.7234042553
PMFBP1	12	0.0005281465777	gene + hla + snps	0.8125
PMFBP1	12	0.002250802	hla + snps + virus	0.8125
PMFBP1	12	0.96	hla	0.8125
PMFBP1	12	0.0055	hla + snps	0.8125
KRBA2	3	0.05367304074	gene + hla + snps	0.7454545455
KRBA2	3	2.25E−05	hla + snps + virus	0.7454545455
KRBA2	3	0.478	hla	0.7454545455
KRBA2	3	0.064	hla + snps	0.7454545455
KRBA2	6	0.006027944822	gene + hla + snps	0.7454545455
KRBA2	6	0.001287993	hla + snps + virus	0.7454545455
KRBA2	6	0.15	hla	0.7454545455
KRBA2	6	0.01	hla + snps	0.7454545455
KRBA2	9	0.1203869186	gene + hla + snps	0.6808510638
KRBA2	9	0.027827547	hla + snps + virus	0.6808510638
KRBA2	9	0.44	hla	0.6808510638
KRBA2	9	0.086	hla + snps	0.6808510638
KRBA2	12	0.00022452961	gene + hla + snps	0.8333333333
KRBA2	12	0.002250802	hla + snps + virus	0.8333333333
KRBA2	12	0.96	hla	0.8333333333
KRBA2	12	0.0055	hla + snps	0.8333333333
ERN1	3	0.07103470982	gene + hla + snps	0.7636363636
ERN1	3	2.25E−05	hla + snps + virus	0.7636363636
ERN1	3	0.478	hla	0.7636363636
ERN1	3	0.064	hla + snps	0.7636363636
ERN1	6	0.01571932345	gene + hla + snps	0.7272727273
ERN1	6	0.001287993	hla + snps + virus	0.7272727273
ERN1	6	0.15	hla	0.7272727273
ERN1	6	0.01	hla + snps	0.7272727273
ERN1	9	0.1190076355	gene + hla + snps	0.7446808511
ERN1	9	0.027827547	hla + snps + virus	0.7446808511
ERN1	9	0.44	hla	0.7446808511
ERN1	9	0.086	hla + snps	0.7446808511
ERN1	12	0.000213335927	gene + hla + snps	0.8541666667
ERN1	12	0.002250802	hla + snps + virus	0.8541666667
ERN1	12	0.96	hla	0.8541666667
ERN1	12	0.0055	hla + snps	0.8541666667
ZNF699	3	0.06957921035	gene + hla + snps	0.7454545455
ZNF699	3	2.25E−05	hla + snps + virus	0.7454545455
ZNF699	3	0.478	hla	0.7454545455
ZNF699	3	0.064	hla + snps	0.7454545455
ZNF699	6	0.01248707818	gene + hla + snps	0.7272727273
ZNF699	6	0.001287993	hla + snps + virus	0.7272727273
ZNF699	6	0.15	hla	0.7272727273
ZNF699	6	0.01	hla + snps	0.7272727273
ZNF699	9	0.05606561809	gene + hla + snps	0.7234042553
ZNF699	9	0.027827547	hla + snps + virus	0.7234042553
ZNF699	9	0.44	hla	0.7234042553
ZNF699	9	0.086	hla + snps	0.7234042553
ZNF699	12	0.0007446965871	gene + hla + snps	0.8125
ZNF699	12	0.002250802	hla + snps + virus	0.8125
ZNF699	12	0.96	hla	0.8125
ZNF699	12	0.0055	hla + snps	0.8125
NNAT	3	0.01291054747	gene + hla + snps	0.8363636364
NNAT	3	2.25E−05	hla + snps + virus	0.8363636364
NNAT	3	0.478	hla	0.8363636364
NNAT	3	0.064	hla + snps	0.8363636364
NNAT	6	0.007442136232	gene + hla + snps	0.7272727273
NNAT	6	0.001287993	hla + snps + virus	0.7272727273
NNAT	6	0.15	hla	0.7272727273
NNAT	6	0.01	hla + snps	0.7272727273
NNAT	9	0.08329226607	gene + hla + snps	0.6808510638
NNAT	9	0.027827547	hla + snps + virus	0.6808510638
NNAT	9	0.44	hla	0.6808510638
NNAT	9	0.086	hla + snps	0.6808510638
NNAT	12	0.0003611779985	gene + hla + snps	0.8541666667
NNAT	12	0.002250802	hla + snps + virus	0.8541666667
NNAT	12	0.96	hla	0.8541666667
NNAT	12	0.0055	hla + snps	0.8541666667
PLCXD2	3	0.09584428821	gene + hla + snps	0.7090909091
PLCXD2	3	2.25E−05	hla + snps + virus	0.7090909091
PLCXD2	3	0.478	hla	0.7090909091
PLCXD2	3	0.064	hla + snps	0.7090909091
PLCXD2	6	0.008806324659	gene + hla + snps	0.7272727273
PLCXD2	6	0.001287993	hla + snps + virus	0.7272727273
PLCXD2	6	0.15	hla	0.7272727273
PLCXD2	6	0.01	hla + snps	0.7272727273
PLCXD2	9	0.1044953141	gene + hla + snps	0.7446808511
PLCXD2	9	0.027827547	hla + snps + virus	0.7446808511
PLCXD2	9	0.44	hla	0.7446808511
PLCXD2	9	0.086	hla + snps	0.7446808511
PLCXD2	12	0.0001335519066	gene + hla + snps	0.8333333333
PLCXD2	12	0.002250802	hla + snps + virus	0.8333333333
PLCXD2	12	0.96	hla	0.8333333333
PLCXD2	12	0.0055	hla + snps	0.8333333333
FAM153B	3	0.04725857027	gene + hla + snps	0.7090909091
FAM153B	3	2.25E−05	hla + snps + virus	0.7090909091
FAM153B	3	0.478	hla	0.7090909091
FAM153B	3	0.064	hla + snps	0.7090909091
FAM153B	6	0.01739022863	gene + hla + snps	0.7272727273
FAM153B	6	0.001287993	hla + snps + virus	0.7272727273
FAM153B	6	0.15	hla	0.7272727273
FAM153B	6	0.01	hla + snps	0.7272727273
FAM153B	9	0.08305373694	gene + hla + snps	0.7659574468
FAM153B	9	0.027827547	hla + snps + virus	0.7659574468
FAM153B	9	0.44	hla	0.7659574468
FAM153B	9	0.086	hla + snps	0.7659574468
FAM153B	12	1.65E−05	gene + hla + snps	0.8958333333
FAM153B	12	0.002250802	hla + snps + virus	0.8958333333
FAM153B	12	0.96	hla	0.8958333333
FAM153B	12	0.0055	hla + snps	0.8958333333
GABRR2	3	0.09701272843	gene + hla + snps	0.7090909091
GABRR2	3	2.25E−05	hla + snps + virus	0.7090909091
GABRR2	3	0.478	hla	0.7090909091
GABRR2	3	0.064	hla + snps	0.7090909091
GABRR2	6	0.005861954836	gene + hla + snps	0.7272727273
GABRR2	6	0.001287993	hla + snps + virus	0.7272727273
GABRR2	6	0.15	hla	0.7272727273
GABRR2	6	0.01	hla + snps	0.7272727273
GABRR2	9	0.1186565306	gene + hla + snps	0.7659574468
GABRR2	9	0.027827547	hla + snps + virus	0.7659574468
GABRR2	9	0.44	hla	0.7659574468
GABRR2	9	0.086	hla + snps	0.7659574468
GABRR2	12	0.001912853337	gene + hla + snps	0.8333333333
GABRR2	12	0.002250802	hla + snps + virus	0.8333333333
GABRR2	12	0.96	hla	0.8333333333
GABRR2	12	0.0055	hla + snps	0.8333333333
MLANA	3	0.06394376081	gene + hla + snps	0.7272727273
MLANA	3	2.25E−05	hla + snps + virus	0.7272727273
MLANA	3	0.478	hla	0.7272727273
MLANA	3	0.064	hla + snps	0.7272727273
MLANA	6	0.007647599329	gene + hla + snps	0.7454545455
MLANA	6	0.001287993	hla + snps + virus	0.7454545455
MLANA	6	0.15	hla	0.7454545455
MLANA	6	0.01	hla + snps	0.7454545455
MLANA	9	0.087989734	gene + hla + snps	0.7659574468
MLANA	9	0.027827547	hla + snps + virus	0.7659574468
MLANA	9	0.44	hla	0.7659574468
MLANA	9	0.086	hla + snps	0.7659574468
MLANA	12	0.0002397832078	gene + hla + snps	0.8333333333
MLANA	12	0.002250802	hla + snps + virus	0.8333333333
MLANA	12	0.96	hla	0.8333333333
MLANA	12	0.0055	hla + snps	0.8333333333
GSTM1	3	6.40E−06	gene + hla + snps + virus	0.8727272727
GSTM1	3	2.25E−05	hla + snps + virus	0.8727272727
GSTM1	3	0.478	hla	0.8727272727
GSTM1	3	0.064	hla + snps	0.8727272727
GSTM1	6	0.0001450927964	gene + hla + snps + virus	0.8727272727
GSTM1	6	0.001287993	hla + snps + virus	0.8727272727
GSTM1	6	0.15	hla	0.8727272727
GSTM1	6	0.01	hla + snps	0.8727272727
GSTM1	9	2.95E−06	gene + hla + snps + virus	0.9361702128
GSTM1	9	0.027827547	hla + snps + virus	0.9361702128
GSTM1	9	0.44	hla	0.9361702128
GSTM1	9	0.086	hla + snps	0.9361702128
GSTM1	12	0.0001605302076	gene + hla + snps + virus	0.8541666667
GSTM1	12	0.002250802	hla + snps + virus	0.8541666667
GSTM1	12	0.96	hla	0.8541666667
GSTM1	12	0.0055	hla + snps	0.8541666667
SRGAP2B	3	3.38E−05	gene + hla + snps + virus	0.8545454545
SRGAP2B	3	2.25E−05	hla + snps + virus	0.8545454545
SRGAP2B	3	0.478	hla	0.8545454545
SRGAP2B	3	0.064	hla + snps	0.8545454545
SRGAP2B	6	0.002188525812	gene + hla + snps + virus	0.8363636364
SRGAP2B	6	0.001287993	hla + snps + virus	0.8363636364
SRGAP2B	6	0.15	hla	0.8363636364
SRGAP2B	6	0.01	hla + snps	0.8363636364
SRGAP2B	9	0.02975483501	gene + hla + snps + virus	0.7446808511
SRGAP2B	9	0.027827547	hla + snps + virus	0.7446808511
SRGAP2B	9	0.44	hla	0.7446808511
SRGAP2B	9	0.086	hla + snps	0.7446808511
SRGAP2B	12	4.06E−06	gene + hla + snps + virus	0.875
SRGAP2B	12	0.002250802	hla + snps + virus	0.875
SRGAP2B	12	0.96	hla	0.875
SRGAP2B	12	0.0055	hla + snps	0.875
PCP4L1	3	2.60E−05	gene + hla + snps + virus	0.8909090909
PCP4L1	3	2.25E−05	hla + snps + virus	0.8909090909
PCP4L1	3	0.478	hla	0.8909090909
PCP4L1	3	0.064	hla + snps	0.8909090909
PCP4L1	6	0.002062215671	gene + hla + snps + virus	0.8181818182
PCP4L1	6	0.001287993	hla + snps + virus	0.8181818182
PCP4L1	6	0.15	hla	0.8181818182
PCP4L1	6	0.01	hla + snps	0.8181818182
PCP4L1	9	0.04122343862	gene + hla + snps + virus	0.7446808511
PCP4L1	9	0.027827547	hla + snps + virus	0.7446808511
PCP4L1	9	0.44	hla	0.7446808511
PCP4L1	9	0.086	hla + snps	0.7446808511
PCP4L1	12	0.001410353233	gene + hla + snps + virus	0.7916666667
PCP4L1	12	0.002250802	hla + snps + virus	0.7916666667
PCP4L1	12	0.96	hla	0.7916666667
PCP4L1	12	0.0055	hla + snps	0.7916666667
GTF2A1	3	3.90E−05	gene + hla + snps + virus	0.8727272727
GTF2A1	3	2.25E−05	hla + snps + virus	0.8727272727
GTF2A1	3	0.478	hla	0.8727272727
GTF2A1	3	0.064	hla + snps	0.8727272727
GTF2A1	6	0.00218659533	gene + hla + snps + virus	0.8363636364
GTF2A1	6	0.001287993	hla + snps + virus	0.8363636364
GTF2A1	6	0.15	hla	0.8363636364
GTF2A1	6	0.01	hla + snps	0.8363636364
GTF2A1	9	0.02930235246	gene + hla + snps + virus	0.7659574468
GTF2A1	9	0.027827547	hla + snps + virus	0.7659574468
GTF2A1	9	0.44	hla	0.7659574468
GTF2A1	9	0.086	hla + snps	0.7659574468
GTF2A1	12	2.62E−05	gene + hla + snps + virus	0.8541666667
GTF2A1	12	0.002250802	hla + snps + virus	0.8541666667
GTF2A1	12	0.96	hla	0.8541666667
GTF2A1	12	0.0055	hla + snps	0.8541666667
HBA2	3	8.79E−06	gene + hla + snps + virus	0.8909090909
HBA2	3	2.25E−05	hla + snps + virus	0.8909090909
HBA2	3	0.478	hla	0.8909090909
HBA2	3	0.064	hla + snps	0.8909090909
HBA2	6	0.00174044252	gene + hla + snps + virus	0.7818181818
HBA2	6	0.001287993	hla + snps + virus	0.7818181818
HBA2	6	0.15	hla	0.7818181818
HBA2	6	0.01	hla + snps	0.7818181818
HBA2	9	0.04121403304	gene + hla + snps + virus	0.7659574468
HBA2	9	0.027827547	hla + snps + virus	0.7659574468
HBA2	9	0.44	hla	0.7659574468
HBA2	9	0.086	hla + snps	0.7659574468
HBA2	12	0.000135279762	gene + hla + snps + virus	0.8958333333
HBA2	12	0.002250802	hla + snps + virus	0.8958333333
HBA2	12	0.96	hla	0.8958333333
HBA2	12	0.0055	hla + snps	0.8958333333
PMFBP1	3	8.23E−06	gene + hla + snps + virus	0.8363636364
PMFBP1	3	2.25E−05	hla + snps + virus	0.8363636364
PMFBP1	3	0.478	hla	0.8363636364
PMFBP1	3	0.064	hla + snps	0.8363636364
PMFBP1	6	0.001071118861	gene + hla + snps + virus	0.8363636364
PMFBP1	6	0.001287993	hla + snps + virus	0.8363636364
PMFBP1	6	0.15	hla	0.8363636364
PMFBP1	6	0.01	hla + snps	0.8363636364
PMFBP1	9	0.04042277103	gene + hla + snps + virus	0.7446808511
PMFBP1	9	0.027827547	hla + snps + virus	0.7446808511
PMFBP1	9	0.44	hla	0.7446808511
PMFBP1	9	0.086	hla + snps	0.7446808511
PMFBP1	12	0.0001361258739	gene + hla + snps + virus	0.8125
PMFBP1	12	0.002250802	hla + snps + virus	0.8125
PMFBP1	12	0.96	hla	0.8125
PMFBP1	12	0.0055	hla + snps	0.8125
KRBA2	3	1.20E−05	gene + hla + snps + virus	0.8727272727
KRBA2	3	2.25E−05	hla + snps + virus	0.8727272727
KRBA2	3	0.478	hla	0.8727272727
KRBA2	3	0.064	hla + snps	0.8727272727
KRBA2	6	0.001179967298	gene + hla + snps + virus	0.8181818182
KRBA2	6	0.001287993	hla + snps + virus	0.8181818182
KRBA2	6	0.15	hla	0.8181818182
KRBA2	6	0.01	hla + snps	0.8181818182
KRBA2	9	0.03161072288	gene + hla + snps + virus	0.6808510638
KRBA2	9	0.027827547	hla + snps + virus	0.6808510638
KRBA2	9	0.44	hla	0.6808510638
KRBA2	9	0.086	hla + snps	0.6808510638
KRBA2	12	9.55E−05	gene + hla + snps + virus	0.8541666667
KRBA2	12	0.002250802	hla + snps + virus	0.8541666667
KRBA2	12	0.96	hla	0.8541666667
KRBA2	12	0.0055	hla + snps	0.8541666667
ERN1	3	1.62E−05	gene + hla + snps + virus	0.9090909091
ERN1	3	2.25E−05	hla + snps + virus	0.9090909091
ERN1	3	0.478	hla	0.9090909091
ERN1	3	0.064	hla + snps	0.9090909091
ERN1	6	0.002067509802	gene + hla + snps + virus	0.8
ERN1	6	0.001287993	hla + snps + virus	0.8
ERN1	6	0.15	hla	0.8
ERN1	6	0.01	hla + snps	0.8
ERN1	9	0.02812155437	gene + hla + snps + virus	0.7659574468
ERN1	9	0.027827547	hla + snps + virus	0.7659574468
ERN1	9	0.44	hla	0.7659574468
ERN1	9	0.086	hla + snps	0.7659574468
ERN1	12	9.23E−05	gene + hla + snps + virus	0.8541666667
ERN1	12	0.002250802	hla + snps + virus	0.8541666667
ERN1	12	0.96	hla	0.8541666667
ERN1	12	0.0055	hla + snps	0.8541666667
ZNF699	3	2.24E−05	gene + hla + snps + virus	0.9272727273
ZNF699	3	2.25E−05	hla + snps + virus	0.9272727273
ZNF699	3	0.478	hla	0.9272727273
ZNF699	3	0.064	hla + snps	0.9272727273
ZNF699	6	0.002167789847	gene + hla + snps + virus	0.8363636364
ZNF699	6	0.001287993	hla + snps + virus	0.8363636364
ZNF699	6	0.15	hla	0.8363636364
ZNF699	6	0.01	hla + snps	0.8363636364
ZNF699	9	0.00531029264	gene + hla + snps + virus	0.7872340426
ZNF699	9	0.027827547	hla + snps + virus	0.7872340426
ZNF699	9	0.44	hla	0.7872340426
ZNF699	9	0.086	hla + snps	0.7872340426
ZNF699	12	0.000601010882	gene + hla + snps + virus	0.8333333333
ZNF699	12	0.002250802	hla + snps + virus	0.8333333333
ZNF699	12	0.96	hla	0.8333333333
ZNF699	12	0.0055	hla + snps	0.8333333333
NNAT	3	1.85E−06	gene + hla + snps + virus	0.9454545455
NNAT	3	2.25E−05	hla + snps + virus	0.9454545455
NNAT	3	0.478	hla	0.9454545455
NNAT	3	0.064	hla + snps	0.9454545455
NNAT	6	0.001519743499	gene + hla + snps + virus	0.8181818182
NNAT	6	0.001287993	hla + snps + virus	0.8181818182
NNAT	6	0.15	hla	0.8181818182
NNAT	6	0.01	hla + snps	0.8181818182
NNAT	9	0.03996790375	gene + hla + snps + virus	0.7446808511
NNAT	9	0.027827547	hla + snps + virus	0.7446808511
NNAT	9	0.44	hla	0.7446808511
NNAT	9	0.086	hla + snps	0.7446808511
NNAT	12	0.000285125921	gene + hla + snps + virus	0.8125
NNAT	12	0.002250802	hla + snps + virus	0.8125
NNAT	12	0.96	hla	0.8125
NNAT	12	0.0055	hla + snps	0.8125
PLCXD2	3	3.74E−05	gene + hla + snps + virus	0.8545454545
PLCXD2	3	2.25E−05	hla + snps + virus	0.8545454545
PLCXD2	3	0.478	hla	0.8545454545
PLCXD2	3	0.064	hla + snps	0.8545454545
PLCXD2	6	0.002191275814	gene + hla + snps + virus	0.8181818182
PLCXD2	6	0.001287993	hla + snps + virus	0.8181818182
PLCXD2	6	0.15	hla	0.8181818182
PLCXD2	6	0.01	hla + snps	0.8181818182
PLCXD2	9	0.02666340783	gene + hla + snps + virus	0.7872340426
PLCXD2	9	0.027827547	hla + snps + virus	0.7872340426
PLCXD2	9	0.44	hla	0.7872340426
PLCXD2	9	0.086	hla + snps	0.7872340426
PLCXD2	12	0.0001035651622	gene + hla + snps + virus	0.8333333333
PLCXD2	12	0.002250802	hla + snps + virus	0.8333333333
PLCXD2	12	0.96	hla	0.8333333333
PLCXD2	12	0.0055	hla + snps	0.8333333333
FAM153B	3	3.38E−05	gene + hla + snps + virus	0.8545454545
FAM153B	3	2.25E−05	hla + snps + virus	0.8545454545
FAM153B	3	0.478	hla	0.8545454545
FAM153B	3	0.064	hla + snps	0.8545454545
FAM153B	6	0.001914266517	gene + hla + snps + virus	0.8
FAM153B	6	0.001287993	hla + snps + virus	0.8
FAM153B	6	0.15	hla	0.8
FAM153B	6	0.01	hla + snps	0.8
FAM153B	9	0.02844891912	gene + hla + snps + virus	0.7446808511
FAM153B	9	0.027827547	hla + snps + virus	0.7446808511
FAM153B	9	0.44	hla	0.7446808511
FAM153B	9	0.086	hla + snps	0.7446808511
FAM153B	12	4.55E−09	gene + hla + snps + virus	1
FAM153B	12	0.002250802	hla + snps + virus	1
FAM153B	12	0.96	hla	1
FAM153B	12	0.0055	hla + snps	1
GABRR2	3	4.34E−05	gene + hla + snps + virus	0.8545454545
GABRR2	3	2.25E−05	hla + snps + virus	0.8545454545
GABRR2	3	0.478	hla	0.8545454545
GABRR2	3	0.064	hla + snps	0.8545454545
GABRR2	6	0.001315205889	gene + hla + snps + virus	0.8363636364
GABRR2	6	0.001287993	hla + snps + virus	0.8363636364
GABRR2	6	0.15	hla	0.8363636364
GABRR2	6	0.01	hla + snps	0.8363636364
GABRR2	9	0.01710729974	gene + hla + snps + virus	0.7872340426
GABRR2	9	0.027827547	hla + snps + virus	0.7872340426
GABRR2	9	0.44	hla	0.7872340426
GABRR2	9	0.086	hla + snps	0.7872340426
GABRR2	12	0.0005496906278	gene + hla + snps + virus	0.8541666667
GABRR2	12	0.002250802	hla + snps + virus	0.8541666667
GABRR2	12	0.96	hla	0.8541666667
GABRR2	12	0.0055	hla + snps	0.8541666667
MLANA	3	2.75E−05	gene + hla + snps + virus	0.8909090909
MLANA	3	2.25E−05	hla + snps + virus	0.8909090909
MLANA	3	0.478	hla	0.8909090909
MLANA	3	0.064	hla + snps	0.8909090909
MLANA	6	0.002119763663	gene + hla + snps + virus	0.8181818182
MLANA	6	0.001287993	hla + snps + virus	0.8181818182
MLANA	6	0.15	hla	0.8181818182
MLANA	6	0.01	hla + snps	0.8181818182
MLANA	9	0.01176599741	gene + hla + snps + virus	0.8085106383
MLANA	9	0.027827547	hla + snps + virus	0.8085106383
MLANA	9	0.44	hla	0.8085106383
MLANA	9	0.086	hla + snps	0.8085106383
MLANA	12	0.0001551665422	gene + hla + snps + virus	0.8333333333
MLANA	12	0.002250802	hla + snps + virus	0.8333333333
MLANA	12	0.96	hla	0.8333333333
MLANA	12	0.0055	hla + snps	0.8333333333
GSTM1	3	0.009260553	gene	0.7
GSTM1	6	0.078576566	gene	0.572727273
GSTM1	9	0.010749996	gene	0.70212766
GSTM1	12	0.072434347	gene	0.614583333
SRGAP2B	3	0.534407341	gene	0.527272727
SRGAP2B	6	0.680007509	gene	0.527272727
SRGAP2B	9	0.932216803	gene	0.531914894
SRGAP2B	12	0.001345581	gene	0.645833333
PCP4L1	3	0.046179538	gene	0.636363636
PCP4L1	6	0.23377729	gene	0.563636364
PCP4L1	9	0.493782846	gene	0.574468085
PCP4L1	12	0.004121516	gene	0.604166667
GTF2A1	3	0.722372956	gene	0.563636364
GTF2A1	6	0.18208472	gene	0.527272727
GTF2A1	9	0.685840356	gene	0.468085106
GTF2A1	12	0.00194555	gene	0.666666667
HBA2	3	0.042981428	gene	0.509090909
HBA2	6	0.081147941	gene	0.618181818
HBA2	9	0.435344019	gene	0.574468085
HBA2	12	0.000720232	gene	0.708333333
PMFBP1	3	0.073356042	gene	0.672727273
PMFBP1	6	0.019863006	gene	0.581818182
PMFBP1	9	0.184813507	gene	0.659574468
PMFBP1	12	0.000552011	gene	0.666666667
KRBA2	3	0.27115252	gene	0.654545455
KRBA2	6	0.030084881	gene	0.563636364
KRBA2	9	0.778745414	gene	0.468085106
KRBA2	12	0.000298959	gene	0.770833333
ERN1	3	0.407200574	gene	0.563636364
ERN1	6	0.531471734	gene	0.527272727
ERN1	9	0.476884446	gene	0.510638298
ERN1	12	0.002964618	gene	0.6875
ZNF699	3	0.223833072	gene	0.563636364
ZNF699	6	0.260067346	gene	0.527272727
ZNF699	9	0.379051345	gene	0.553191489
ZNF699	12	0.001595567	gene	0.645833333
NNAT	3	0.014381485	gene	0.654545455
NNAT	6	0.144611396	gene	0.6
NNAT	9	0.161045873	gene	0.638297872
NNAT	12	0.00056587	gene	0.6875
PLCXD2	3	0.702412448	gene	0.563636364
PLCXD2	6	0.171275829	gene	0.490909091
PLCXD2	9	0.980851897	gene	0.531914894
PLCXD2	12	0.002221871	gene	0.6875
FAM153B	3	0.178802203	gene	0.636363636
FAM153B	6	0.745612989	gene	0.545454545
FAM153B	9	0.405530955	gene	0.606382979
FAM153B	12	0.00041983	gene	0.614583333
GABRR2	3	0.679543919	gene	0.563636364
GABRR2	6	0.386841269	gene	0.581818182
GABRR2	9	0.714760769	gene	0.510638298
GABRR2	12	0.00258954	gene	0.6875
MLANA	3	0.091807316	gene	0.672727273
MLANA	6	0.047231127	gene	0.581818182
MLANA	9	0.386658875	gene	0.425531915
MLANA	12	0.000692471	gene	0.666666667
C. IAA 1st
Gene	Month	Pval	Model	CIndex
FABP5	3	0.001033334296	gene + hla + snps	0.7647058824
FABP5	3	0.0003	hla + snps + virus	0.7647058824
FABP5	3	0.097	hla	0.7647058824
FABP5	3	0.00075	hla + snps	0.7647058824
FABP5	6	0.005885700747	gene + hla + snps	0.768115942
FABP5	6	0.0037	hla + snps + virus	0.768115942
FABP5	6	0.229	hla	0.768115942
FABP5	6	0.0039	hla + snps	0.768115942
FABP5	9	7.50E−08	gene + hla + snps	0.9259259259
FABP5	9	3.98E−07	hla + snps + virus	0.9259259259
FABP5	9	0.0006	hla	0.9259259259
FABP5	9	9.15E−06	hla + snps	0.9259259259
FABP5	12	0.003003895557	gene + hla + snps	0.7843137255
FABP5	12	0.047	hla + snps + virus	0.7843137255
FABP5	12	0.022	hla	0.7843137255
FABP5	12	0.016	hla + snps	0.7843137255
FABP5	3	0.0005010623238	gene + hla + snps + virus	0.7764705882
FABP5	3	0.0003	hla + snps + virus	0.7764705882
FABP5	3	0.097	hla	0.7764705882
FABP5	3	0.00075	hla + snps	0.7764705882
FABP5	6	0.006080303479	gene + hla + snps + virus	0.768115942
FABP5	6	0.0037	hla + snps + virus	0.768115942
FABP5	6	0.229	hla	0.768115942
FABP5	6	0.0039	hla + snps	0.768115942
FABP5	9	2.51E−10	gene + hla + snps + virus	1
FABP5	9	3.98E−07	hla + snps + virus	1
FABP5	9	0.0006	hla	1
FABP5	9	9.15E−06	hla + snps	1
FABP5	12	0.008746092477	gene + hla + snps + virus	0.8039215686
FABP5	12	0.047	hla + snps + virus	0.8039215686
FABP5	12	0.022	hla	0.8039215686
FABP5	12	0.016	hla + snps	0.8039215686
FABP5	3	0.639536568	gene	0.505882353
FABP5	6	0.862947289	gene	0.565217391
FABP5	9	0.001174888	gene	0.740740741
FABP5	12	0.02673614	gene	0.647058824

## Sheet: fib_3b
Figure 3b: Log fold change of 37 genes significant in NCC1 control children (in Supplementary Table S10) before and after EV infection
Gene	Value	Status
C1QB	3.71825856	Case
SDC3	2.40106839	Case
IFI44L	3.97515932	Case
IFI44	2.74323351	Case
GBP1	0.9236566	Case
GBP5	0.72205987	Case
GBP6	1.33311836	Case
FCGR1A	2.18481902	Case
HORMAD1	2.43877632	Case
CACNA1E	2.80618798	Case
ANKRD22	1.6350194	Case
IFIT2	2.14185582	Case
IFIT3	2.9052654	Case
IFIT1	2.70238396	Case
SMTNL1	2.56286666	Case
SERPING1	2.27145402	Case
BATF2	1.71068755	Case
OAS3	2.74290972	Case
OASL	2.56864619	Case
EPSTI1	1.51189024	Case
SCARF1	1.92707191	Case
CMPK2	2.69028443	Case
RSAD2	3.30934711	Case
OTOF	5.70189256	Case
TNFAIP6	2.620028	Case
SIGLEC1	4.93084676	Case
KREMEN1	1.83946749	Case
ODF3B	1.88599458	Case
CXCL10	1.5073077	Case
HERC5	2.51866966	Case
C2	2.70947055	Case
ETV7	1.55472324	Case
TREML4	1.37582706	Case
DOCK4	2.93405003	Case
CD274	2.36394522	Case
PDCD1LG2	1.78774366	Case
GK	2.01020866	Case
C1QB	−2.3247842	Case
SDC3	−1.6243445	Case
IFI44L	−6.3350313	Case
IFI44	−3.9358347	Case
GBP1	−1.2034678	Case
GBP5	−0.7523307	Case
GBP6	−1.4316994	Case
FCGR1A	−0.0113676	Case
HORMAD1	−0.2566127	Case
CACNA1E	0.37565548	Case
ANKRD22	−0.7398217	Case
IFIT2	−1.862819	Case
IFIT3	−3.6540234	Case
IFIT1	−3.7565812	Case
SMTNL1	−2.569203	Case
SERPING1	−1.4186433	Case
BATF2	−1.2989442	Case
OAS3	−3.3678307	Case
OASL	−2.8237002	Case
EPSTI1	−2.4641299	Case
SCARF1	0.76753525	Case
CMPK2	−3.4605063	Case
RSAD2	−4.0344366	Case
OTOF	−7.0707386	Case
TNFAIP6	0.03960627	Case
SIGLEC1	−5.5695051	Case
KREMEN1	1.7626786	Case
ODF3B	−0.8126481	Case
CXCL10	−1.8873789	Case
HERC5	−2.8158216	Case
C2	−2.011861	Case
ETV7	−1.6243445	Case
TREML4	0.69758357	Case
DOCK4	−0.424575	Case
CD274	−0.8070832	Case
PDCD1LG2	−1.7398217	Case
GK	0.44452698	Case
C1QB	2.15631439	Case
SDC3	1.65078636	Case
IFI44L	5.57224201	Case
IFI44	3.97983615	Case
GBP1	2.14434231	Case
GBP5	1.70311354	Case
GBP6	1.4140861	Case
FCGR1A	1.26286071	Case
HORMAD1	1.79646381	Case
CACNA1E	1.91263385	Case
ANKRD22	0.38013877	Case
IFIT2	3.03377352	Case
IFIT3	4.03547778	Case
IFIT1	3.89518061	Case
SMTNL1	4.05659962	Case
SERPING1	2.66950556	Case
BATF2	1.81453279	Case
OAS3	4.83511364	Case
OASL	2.54404383	Case
EPSTI1	3.04624139	Case
SCARF1	−0.4188081	Case
CMPK2	4.42023616	Case
RSAD2	5.03375883	Case
OTOF	7.52115108	Case
TNFAIP6	2.74663242	Case
SIGLEC1	5.68802332	Case
KREMEN1	0.84735961	Case
ODF3B	0.72834734	Case
CXCL10	3.62806628	Case
HERC5	3.06426839	Case
C2	2.58773419	Case
ETV7	1.98891168	Case
TREML4	1.28637493	Case
DOCK4	3.0955712	Case
CD274	2.79007974	Case
PDCD1LG2	3.7382492	Case
GK	1.22156788	Case
C1QB	−1.03689	Case
SDC3	−1.0564655	Case
IFI44L	−1.4417013	Case
IFI44	−1.5764726	Case
GBP1	−0.7772188	Case
GBP5	−1.0368238	Case
GBP6	−0.5084542	Case
FCGR1A	−2.1501036	Case
HORMAD1	−0.0807131	Case
CACNA1E	−2.1850622	Case
ANKRD22	−2.1788522	Case
IFIT2	−1.1418134	Case
IFIT3	−1.3146309	Case
IFIT1	−1.623303	Case
SMTNL1	−0.910536	Case
SERPING1	−1.6806974	Case
BATF2	−1.4743744	Case
OAS3	−0.9083707	Case
OASL	−0.8288697	Case
EPSTI1	−1.2244027	Case
SCARF1	−1.2547639	Case
CMPK2	−1.4593427	Case
RSAD2	−2.22255	Case
OTOF	−0.9086254	Case
TNFAIP6	−1.8812104	Case
SIGLEC1	−1.1419099	Case
KREMEN1	−1.9212157	Case
ODF3B	−0.9461738	Case
CXCL10	−1.7843289	Case
HERC5	−1.5096973	Case
C2	−1.0761278	Case
ETV7	−1.5398763	Case
TREML4	−0.4315782	Case
DOCK4	−2.0009704	Case
CD274	−1.5495443	Case
PDCD1LG2	−2.7208625	Case
GK	−1.4145688	Case
C1QB	−1.6788003	Case
SDC3	−0.629988	Case
IFI44L	0.97833617	Case
IFI44	0.53265036	Case
GBP1	0.5337979	Case
GBP5	0.15683074	Case
GBP6	−1.6113724	Case
FCGR1A	−0.7466843	Case
HORMAD1	0.56265704	Case
CACNA1E	−0.2108344	Case
ANKRD22	−0.5614612	Case
IFIT2	0.32942715	Case
IFIT3	−0.115662	Case
IFIT1	−0.1036178	Case
SMTNL1	0.30491694	Case
SERPING1	−1.522094	Case
BATF2	−1.2464583	Case
OAS3	−0.0369166	Case
OASL	−0.917024	Case
EPSTI1	−0.2211296	Case
SCARF1	0.04753368	Case
CMPK2	0.22901577	Case
RSAD2	−0.2645759	Case
OTOF	−1.019303	Case
TNFAIP6	0.54593965	Case
SIGLEC1	−0.1783162	Case
KREMEN1	0.47331447	Case
ODF3B	−0.5201945	Case
CXCL10	0.51835382	Case
HERC5	0.14645184	Case
C2	−0.7957969	Case
ETV7	0.26309676	Case
TREML4	5.12107776	Case
DOCK4	1.13609148	Case
CD274	0.13698799	Case
PDCD1LG2	1.58502486	Case
GK	0.55908159	Case
C1QB	2.18175985	Case
SDC3	1.1973905	Case
IFI44L	−0.1299814	Case
IFI44	0.40465733	Case
GBP1	0.47478363	Case
GBP5	0.50789621	Case
GBP6	−0.1280954	Case
FCGR1A	1.52472482	Case
HORMAD1	−2.9854302	Case
CACNA1E	−0.2890316	Case
ANKRD22	1.35482456	Case
IFIT2	0.04235627	Case
IFIT3	0.64927664	Case
IFIT1	1.13145252	Case
SMTNL1	−0.0312339	Case
SERPING1	1.83857975	Case
BATF2	2.03130759	Case
OAS3	0.52737962	Case
OASL	1.47802328	Case
EPSTI1	0.98024827	Case
SCARF1	−0.0459609	Case
CMPK2	0.90526319	Case
RSAD2	1.3480043	Case
OTOF	1.43825141	Case
TNFAIP6	−0.2363761	Case
SIGLEC1	1.60736659	Case
KREMEN1	−0.5943331	Case
ODF3B	0.48915663	Case
CXCL10	1.39915159	Case
HERC5	0.81029598	Case
C2	2.28295857	Case
ETV7	1.60385211	Case
TREML4	−5.3431083	Case
DOCK4	−1.7681995	Case
CD274	0.16695562	Case
PDCD1LG2	0.71578539	Case
GK	−1.3751883	Case
C1QB	2.38405869	Case
SDC3	0.82354923	Case
IFI44L	4.08179089	Case
IFI44	2.99273703	Case
GBP1	0.44981966	Case
GBP5	−0.3220938	Case
GBP6	−1.0907209	Case
FCGR1A	−0.6611049	Case
HORMAD1	−1.2031956	Case
CACNA1E	−1.2705987	Case
ANKRD22	−0.2702505	Case
IFIT2	0.93849212	Case
IFIT3	1.89394478	Case
IFIT1	2.6826951	Case
SMTNL1	0.25406816	Case
SERPING1	0.39540746	Case
BATF2	0.41015433	Case
OAS3	2.25831728	Case
OASL	1.68010815	Case
EPSTI1	1.37405878	Case
SCARF1	−0.5084588	Case
CMPK2	2.29361847	Case
RSAD2	3.19763021	Case
OTOF	5.96026871	Case
TNFAIP6	−0.0292197	Case
SIGLEC1	4.34760892	Case
KREMEN1	−2.3322243	Case
ODF3B	0.22322888	Case
CXCL10	1.72901775	Case
HERC5	2.07310797	Case
C2	1.7349459	Case
ETV7	0.38076674	Case
TREML4	−1.2212095	Case
DOCK4	−0.0890972	Case
CD274	0.31312278	Case
PDCD1LG2	0.09850466	Case
GK	−0.9719485	Case
C1QB	2.64630822	Case
SDC3	0.34195275	Case
IFI44L	0.1456309	Case
IFI44	0.59182964	Case
GBP1	0.46216936	Case
GBP5	0.37405427	Case
GBP6	−0.0488372	Case
FCGR1A	1.20293903	Case
HORMAD1	−0.5291023	Case
CACNA1E	0.57131473	Case
ANKRD22	0.64999327	Case
IFIT2	0.23519429	Case
IFIT3	0.48312341	Case
IFIT1	0.55372483	Case
SMTNL1	−0.4411546	Case
SERPING1	1.09962843	Case
BATF2	1.28213604	Case
OAS3	0.27925254	Case
OASL	0.7812378	Case
EPSTI1	0.80548535	Case
SCARF1	0.84118034	Case
CMPK2	0.22996452	Case
RSAD2	0.59553519	Case
OTOF	0.65570692	Case
TNFAIP6	0.6120899	Case
SIGLEC1	0.51820339	Case
KREMEN1	0.52733441	Case
ODF3B	0.20201928	Case
CXCL10	−0.287475	Case
HERC5	0.55646397	Case
C2	0.90522652	Case
ETV7	1.28373814	Case
TREML4	−0.0282403	Case
DOCK4	0.28108369	Case
CD274	0.20134629	Case
PDCD1LG2	0.06134572	Case
GK	0.60425584	Case
C1QB	0.53302307	Case
SDC3	0.27302272	Case
IFI44L	3.53952554	Case
IFI44	2.72523885	Case
GBP1	1.16559601	Case
GBP5	0.90609907	Case
GBP6	0.78759589	Case
FCGR1A	0.6116779	Case
HORMAD1	0.79438506	Case
CACNA1E	1.60137709	Case
ANKRD22	0.43890089	Case
IFIT2	1.78427612	Case
IFIT3	2.43307903	Case
IFIT1	2.51868421	Case
SMTNL1	1.30329573	Case
SERPING1	1.76944855	Case
BATF2	1.35913788	Case
OAS3	2.31808834	Case
OASL	2.05526671	Case
EPSTI1	1.83882852	Case
SCARF1	0.35441105	Case
CMPK2	2.05461259	Case
RSAD2	3.15860853	Case
OTOF	3.77075238	Case
TNFAIP6	1.05229912	Case
SIGLEC1	3.26856597	Case
KREMEN1	1.33960797	Case
ODF3B	1.26654151	Case
CXCL10	0.48959782	Case
HERC5	2.6452893	Case
C2	0.69448649	Case
ETV7	1.98789454	Case
TREML4	0.06061439	Case
DOCK4	1.54914713	Case
CD274	1.2518325	Case
PDCD1LG2	1.87505874	Case
GK	0.63398175	Case
C1QB	2.03694315	Case
SDC3	1.03617759	Case
IFI44L	2.77286252	Case
IFI44	2.93370779	Case
GBP1	1.89362076	Case
GBP5	2.89909125	Case
GBP6	3.06509419	Case
FCGR1A	3.54341737	Case
HORMAD1	2.47441803	Case
CACNA1E	3.28946607	Case
ANKRD22	3.56550301	Case
IFIT2	2.22062334	Case
IFIT3	2.45033894	Case
IFIT1	2.80691161	Case
SMTNL1	2.04076486	Case
SERPING1	4.35971418	Case
BATF2	3.84584221	Case
OAS3	1.89592602	Case
OASL	2.51977171	Case
EPSTI1	2.15071819	Case
SCARF1	3.05263581	Case
CMPK2	2.45601703	Case
RSAD2	3.55425869	Case
OTOF	4.70643916	Case
TNFAIP6	2.35520093	Case
SIGLEC1	2.65953863	Case
KREMEN1	2.40494577	Case
ODF3B	2.08672333	Case
CXCL10	1.39864019	Case
HERC5	2.7147371	Case
C2	2.17018127	Case
ETV7	4.09513056	Case
TREML4	3.85138749	Case
DOCK4	1.71068263	Case
CD274	3.79972104	Case
PDCD1LG2	2.22335627	Case
GK	2.09651191	Case
C1QB	1.76653909	Case
SDC3	1.15356222	Case
IFI44L	4.63014957	Case
IFI44	4.00876489	Case
GBP1	2.39563347	Case
GBP5	2.33598347	Case
GBP6	2.09584672	Case
FCGR1A	1.52868246	Case
HORMAD1	−0.8495084	Case
CACNA1E	0.30630307	Case
ANKRD22	2.06070612	Case
IFIT2	4.18630869	Case
IFIT3	4.5893346	Case
IFIT1	5.26541695	Case
SMTNL1	2.81333331	Case
SERPING1	4.0926165	Case
BATF2	3.88992151	Case
OAS3	4.14185471	Case
OASL	4.12562608	Case
EPSTI1	2.86414989	Case
SCARF1	1.2007489	Case
CMPK2	4.39005801	Case
RSAD2	5.65247744	Case
OTOF	6.58179921	Case
TNFAIP6	2.09918173	Case
SIGLEC1	5.5741597	Case
KREMEN1	−0.5529609	Case
ODF3B	2.22190869	Case
CXCL10	4.23411479	Case
HERC5	4.93251854	Case
C2	2.5463645	Case
ETV7	4.35396563	Case
TREML4	−0.2266824	Case
DOCK4	1.56305444	Case
CD274	2.03370486	Case
PDCD1LG2	0.83661753	Case
GK	0.54444344	Case
C1QB	−0.7891139	Case
SDC3	0.19296418	Case
IFI44L	−1.9104335	Case
IFI44	−1.2787744	Case
GBP1	−0.7730523	Case
GBP5	−0.4657184	Case
GBP6	−0.1568457	Case
FCGR1A	0.19985907	Case
HORMAD1	0.4764762	Case
CACNA1E	0.65745009	Case
ANKRD22	0.14769226	Case
IFIT2	−0.4109645	Case
IFIT3	−0.7867623	Case
IFIT1	−1.3562391	Case
SMTNL1	−0.9461576	Case
SERPING1	−0.8770729	Case
BATF2	−0.7709666	Case
OAS3	−1.4194434	Case
OASL	−1.0147815	Case
EPSTI1	−1.3110797	Case
SCARF1	0.6758311	Case
CMPK2	−1.3807773	Case
RSAD2	−1.9954446	Case
OTOF	−1.8010866	Case
TNFAIP6	0.47435642	Case
SIGLEC1	−1.2532372	Case
KREMEN1	1.30416756	Case
ODF3B	0.19009013	Case
CXCL10	0.10900648	Case
HERC5	−1.1499799	Case
C2	0.00974622	Case
ETV7	−0.5847554	Case
TREML4	0.63271275	Case
DOCK4	0.36256274	Case
CD274	0.2580512	Case
PDCD1LG2	−0.0406527	Case
GK	0.74903413	Case
C1QB	0.8432531	Case
SDC3	−0.2335625	Case
IFI44L	−0.8479729	Case
IFI44	−0.9557978	Case
GBP1	−0.3851312	Case
GBP5	−0.3656014	Case
GBP6	0.06189338	Case
FCGR1A	−0.256895	Case
HORMAD1	−0.7895841	Case
CACNA1E	−1.1298022	Case
ANKRD22	0.06189338	Case
IFIT2	−0.5534951	Case
IFIT3	−0.8125757	Case
IFIT1	−1.0178465	Case
SMTNL1	−1.0513172	Case
SERPING1	−0.5937411	Case
BATF2	−1.0631192	Case
OAS3	−0.931834	Case
OASL	−0.6961338	Case
EPSTI1	−0.3720589	Case
SCARF1	−0.4423217	Case
CMPK2	−0.874571	Case
RSAD2	−1.3768134	Case
OTOF	−1.3643714	Case
TNFAIP6	−0.157031	Case
SIGLEC1	−0.8357939	Case
KREMEN1	−0.1157607	Case
ODF3B	−0.500723	Case
CXCL10	0.03086649	Case
HERC5	−0.9793199	Case
C2	0.3722335	Case
ETV7	−1.1307517	Case
TREML4	−0.9982276	Case
DOCK4	−0.0718884	Case
CD274	−0.5987334	Case
PDCD1LG2	0.83950096	Case
GK	−0.2110846	Case
C1QB	0.81682172	Case
SDC3	−0.2148871	Case
IFI44L	2.71510673	Case
IFI44	1.85311938	Case
GBP1	−0.0391937	Case
GBP5	−0.3211044	Case
GBP6	2.4531311	Case
FCGR1A	−0.3908792	Case
HORMAD1	−1.2405115	Case
CACNA1E	0.54349805	Case
ANKRD22	−1.5540687	Case
IFIT2	0.91535168	Case
IFIT3	1.6602747	Case
IFIT1	2.22115703	Case
SMTNL1	2.42867944	Case
SERPING1	1.06860499	Case
BATF2	−0.0170054	Case
OAS3	1.5085102	Case
OASL	1.87119487	Case
EPSTI1	1.08178744	Case
SCARF1	−0.2463721	Case
CMPK2	1.8768691	Case
RSAD2	2.76488853	Case
OTOF	8.72371231	Case
TNFAIP6	0.43099268	Case
SIGLEC1	3.28089671	Case
KREMEN1	−0.5660683	Case
ODF3B	0.26616904	Case
CXCL10	−0.5519602	Case
HERC5	1.52478744	Case
C2	−0.1550547	Case
ETV7	0.46609325	Case
TREML4	−0.3135749	Case
DOCK4	0.5790246	Case
CD274	0.77834757	Case
PDCD1LG2	0.51342957	Case
GK	−0.1080874	Case
C1QB	4.27475261	Case
SDC3	2.0227734	Case
IFI44L	2.80420744	Case
IFI44	2.84620483	Case
GBP1	1.16087601	Case
GBP5	1.72181779	Case
GBP6	4.52268013	Case
FCGR1A	3.78138675	Case
HORMAD1	1.25747462	Case
CACNA1E	4.57853336	Case
ANKRD22	2.49971898	Case
IFIT2	3.12697484	Case
IFIT3	3.83181979	Case
IFIT1	4.06458262	Case
SMTNL1	2.15148124	Case
SERPING1	3.94767415	Case
BATF2	3.12941325	Case
OAS3	2.5766488	Case
OASL	3.26967397	Case
EPSTI1	2.11730857	Case
SCARF1	1.89478788	Case
CMPK2	2.7946631	Case
RSAD2	3.94201276	Case
OTOF	3.53945584	Case
TNFAIP6	2.83309926	Case
SIGLEC1	3.66878651	Case
KREMEN1	4.23401695	Case
ODF3B	2.02460772	Case
CXCL10	1.64559031	Case
HERC5	3.58882363	Case
C2	2.05611233	Case
ETV7	3.08210754	Case
TREML4	1.42060348	Case
DOCK4	3.3553181	Case
CD274	2.16227789	Case
PDCD1LG2	1.41225614	Case
GK	2.95209912	Case
C1QB	0.94729602	Case
SDC3	0.52803806	Case
IFI44L	0.61703957	Case
IFI44	0.32267209	Case
GBP1	1.13465422	Case
GBP5	1.52262833	Case
GBP6	1.36787171	Case
FCGR1A	0.67342884	Case
HORMAD1	1.28433101	Case
CACNA1E	1.5451054	Case
ANKRD22	0.64382909	Case
IFIT2	1.04377537	Case
IFIT3	1.07886238	Case
IFIT1	0.20490583	Case
SMTNL1	1.06628406	Case
SERPING1	0.60117596	Case
BATF2	0.72440586	Case
OAS3	0.49282598	Case
OASL	0.17775629	Case
EPSTI1	−0.069084	Case
SCARF1	0.60344753	Case
CMPK2	0.11610318	Case
RSAD2	0.13541753	Case
OTOF	−0.3056847	Case
TNFAIP6	1.01998578	Case
SIGLEC1	0.55737964	Case
KREMEN1	0.8751029	Case
ODF3B	0.02748313	Case
CXCL10	0.97477676	Case
HERC5	0.39855755	Case
C2	−0.0703339	Case
ETV7	1.41017857	Case
TREML4	0.45854884	Case
DOCK4	1.29014787	Case
CD274	1.0698863	Case
PDCD1LG2	2.07974632	Case
GK	1.11002054	Case
C1QB	−0.317096	Case
SDC3	−0.7847952	Case
IFI44L	−5.4182179	Case
IFI44	−4.3967563	Case
GBP1	−1.4472735	Case
GBP5	−0.8043706	Case
GBP6	−1.3617055	Case
FCGR1A	−1.9720771	Case
HORMAD1	−0.7550479	Case
CACNA1E	−1.7447401	Case
ANKRD22	−1.6492532	Case
IFIT2	−2.7145889	Case
IFIT3	−3.8990306	Case
IFIT1	−4.6539195	Case
SMTNL1	−4.4759233	Case
SERPING1	−3.4443596	Case
BATF2	−2.7306546	Case
OAS3	−4.2793666	Case
OASL	−3.4549786	Case
EPSTI1	−2.897704	Case
SCARF1	−1.037268	Case
CMPK2	−4.0172157	Case
RSAD2	−5.1948239	Case
OTOF	−8.1132113	Case
TNFAIP6	−1.5655597	Case
SIGLEC1	−6.7697902	Case
KREMEN1	−0.5048769	Case
ODF3B	−2.9398521	Case
CXCL10	−2.0098618	Case
HERC5	−3.6209147	Case
C2	−1.9689539	Case
ETV7	−3.1029712	Case
TREML4	−0.7295128	Case
DOCK4	−1.1543566	Case
CD274	−2.3999907	Case
PDCD1LG2	−1.8578587	Case
GK	−0.7986024	Case
C1QB	−0.7842915	Case
SDC3	−0.5498263	Case
IFI44L	−0.4232137	Case
IFI44	−0.1704465	Case
GBP1	−0.8895889	Case
GBP5	−0.9605726	Case
GBP6	−0.8953228	Case
FCGR1A	−0.4344873	Case
HORMAD1	−0.0715735	Case
CACNA1E	0.64094728	Case
ANKRD22	−0.1006242	Case
IFIT2	0.34668572	Case
IFIT3	0.13428934	Case
IFIT1	0.28386387	Case
SMTNL1	−0.2697184	Case
SERPING1	−0.5934862	Case
BATF2	−0.4491397	Case
OAS3	−0.4910537	Case
OASL	0.47780892	Case
EPSTI1	−0.6586157	Case
SCARF1	0.24880615	Case
CMPK2	−0.299614	Case
RSAD2	−0.3860523	Case
OTOF	0.04783129	Case
TNFAIP6	0.44982337	Case
SIGLEC1	−0.1119954	Case
KREMEN1	0.58890302	Case
ODF3B	−0.0358041	Case
CXCL10	−0.9083495	Case
HERC5	−0.2473213	Case
C2	−1.369254	Case
ETV7	−0.6994026	Case
TREML4	0.86694418	Case
DOCK4	−0.1505952	Case
CD274	−0.6632761	Case
PDCD1LG2	−0.6639973	Case
GK	0.37125844	Case
C1QB	0.59414203	Case
SDC3	−0.0062206	Case
IFI44L	−0.6450257	Case
IFI44	−0.0608053	Case
GBP1	0.06071671	Case
GBP5	0.17332244	Case
GBP6	−0.0239226	Case
FCGR1A	1.75845569	Case
HORMAD1	0.33840011	Case
CACNA1E	1.37781165	Case
ANKRD22	1.46150426	Case
IFIT2	1.04831824	Case
IFIT3	1.05444491	Case
IFIT1	1.03750016	Case
SMTNL1	0.05407994	Case
SERPING1	1.43460475	Case
BATF2	1.06667998	Case
OAS3	−0.0658311	Case
OASL	1.26133512	Case
EPSTI1	−0.1043577	Case
SCARF1	1.82020109	Case
CMPK2	0.3380443	Case
RSAD2	0.27047362	Case
OTOF	0.0866478	Case
TNFAIP6	1.93197684	Case
SIGLEC1	0.25862142	Case
KREMEN1	2.60721011	Case
ODF3B	1.3011653	Case
CXCL10	−0.9714551	Case
HERC5	0.69133689	Case
C2	0.40051363	Case
ETV7	0.64745468	Case
TREML4	0.47106309	Case
DOCK4	1.4764062	Case
CD274	0.80124466	Case
PDCD1LG2	2.19846985	Case
GK	1.32079759	Case
C1QB	−0.4641268	Case
SDC3	0.51573167	Case
IFI44L	0.36963288	Case
IFI44	0.63254082	Case
GBP1	0.43890838	Case
GBP5	0.30544764	Case
GBP6	0.98624967	Case
FCGR1A	1.07041097	Case
HORMAD1	−0.0024189	Case
CACNA1E	1.14583971	Case
ANKRD22	1.26631857	Case
IFIT2	0.74756626	Case
IFIT3	0.82311786	Case
IFIT1	0.81964927	Case
SMTNL1	−0.2688165	Case
SERPING1	0.80601876	Case
BATF2	0.90833404	Case
OAS3	0.44509336	Case
OASL	0.33866138	Case
EPSTI1	0.34232862	Case
SCARF1	0.22189603	Case
CMPK2	0.51206955	Case
RSAD2	0.60581317	Case
OTOF	0.14087346	Case
TNFAIP6	0.69452042	Case
SIGLEC1	0.97351238	Case
KREMEN1	1.23157016	Case
ODF3B	0.18942767	Case
CXCL10	0.66333579	Case
HERC5	0.71264646	Case
C2	0.13048588	Case
ETV7	0.38618027	Case
TREML4	0.38387011	Case
DOCK4	1.59793418	Case
CD274	0.66929046	Case
PDCD1LG2	−0.2576759	Case
GK	0.92894223	Case
C1QB	−2.8094401	Case
SDC3	−2.379839	Case
IFI44L	−5.2722606	Case
IFI44	−4.0419068	Case
GBP1	−3.0420043	Case
GBP5	−3.0663452	Case
GBP6	−2.5351268	Case
FCGR1A	−1.8181913	Case
HORMAD1	−2.0947562	Case
CACNA1E	−1.0824098	Case
ANKRD22	−3.1994429	Case
IFIT2	−3.6376944	Case
IFIT3	−4.1509495	Case
IFIT1	−4.6253022	Case
SMTNL1	−4.6166312	Case
SERPING1	−3.5300724	Case
BATF2	−3.6125486	Case
OAS3	−4.7178382	Case
OASL	−3.6298068	Case
EPSTI1	−2.703068	Case
SCARF1	−0.3250329	Case
CMPK2	−4.5684811	Case
RSAD2	−5.632488	Case
OTOF	−6.1003849	Case
TNFAIP6	−1.9768484	Case
SIGLEC1	−5.3915452	Case
KREMEN1	0.14635382	Case
ODF3B	−2.0323527	Case
CXCL10	−6.0267234	Case
HERC5	−4.0651203	Case
C2	−3.2814557	Case
ETV7	−3.1471074	Case
TREML4	−0.7392229	Case
DOCK4	−2.485869	Case
CD274	−2.7147805	Case
PDCD1LG2	−2.4091898	Case
GK	−0.7447917	Case
C1QB	−0.0797612	Case
SDC3	0.4578956	Case
IFI44L	0.76982197	Case
IFI44	0.82316438	Case
GBP1	0.10342219	Case
GBP5	0.38782684	Case
GBP6	1.82712941	Case
FCGR1A	0.47105309	Case
HORMAD1	0.14263124	Case
CACNA1E	1.69784639	Case
ANKRD22	0.63151777	Case
IFIT2	0.74847247	Case
IFIT3	0.87082149	Case
IFIT1	1.05111862	Case
SMTNL1	0.82167498	Case
SERPING1	0.50304321	Case
BATF2	0.28744779	Case
OAS3	0.5834346	Case
OASL	0.50731826	Case
EPSTI1	0.44072561	Case
SCARF1	0.51552845	Case
CMPK2	0.51678929	Case
RSAD2	0.56679975	Case
OTOF	0.68577356	Case
TNFAIP6	0.86529728	Case
SIGLEC1	1.29875044	Case
KREMEN1	1.50766536	Case
ODF3B	0.89117077	Case
CXCL10	0.09016382	Case
HERC5	0.71121534	Case
C2	0.01581648	Case
ETV7	0.44916728	Case
TREML4	0.92023882	Case
DOCK4	0.54519938	Case
CD274	0.39728598	Case
PDCD1LG2	−0.0797612	Case
GK	0.68142651	Case
C1QB	−0.4823035	Case
SDC3	−0.6015463	Case
IFI44L	−3.6073622	Case
IFI44	−2.5760311	Case
GBP1	−1.8323099	Case
GBP5	−0.6084993	Case
GBP6	0.06732944	Case
FCGR1A	−0.8161431	Case
HORMAD1	−0.9824445	Case
CACNA1E	−0.4288462	Case
ANKRD22	−0.412877	Case
IFIT2	−2.8835551	Case
IFIT3	−3.2961445	Case
IFIT1	−2.8107453	Case
SMTNL1	−2.2289436	Case
SERPING1	−1.5538741	Case
BATF2	−0.7547171	Case
OAS3	−3.4485051	Case
OASL	−2.4120446	Case
EPSTI1	−2.032074	Case
SCARF1	0.03909311	Case
CMPK2	−3.251761	Case
RSAD2	−2.8293307	Case
OTOF	−4.1022338	Case
TNFAIP6	−1.9795751	Case
SIGLEC1	−3.9112192	Case
KREMEN1	0.64877073	Case
ODF3B	−1.1595992	Case
CXCL10	−5.7738579	Case
HERC5	−2.7997507	Case
C2	−1.6297169	Case
ETV7	−1.9396915	Case
TREML4	−0.5153684	Case
DOCK4	−1.228066	Case
CD274	−1.246863	Case
PDCD1LG2	−1.2080042	Case
GK	−0.5553581	Case
C1QB	0.92451806	Case
SDC3	0.09032696	Case
IFI44L	1.04815206	Case
IFI44	1.44649115	Case
GBP1	0.12933305	Case
GBP5	−0.1392185	Case
GBP6	0.7489465	Case
FCGR1A	0.29375187	Case
HORMAD1	−1.8105848	Case
CACNA1E	0.64980185	Case
ANKRD22	0.5119073	Case
IFIT2	0.35552886	Case
IFIT3	1.21001737	Case
IFIT1	1.85381735	Case
SMTNL1	−0.8631783	Case
SERPING1	1.54600644	Case
BATF2	1.46883858	Case
OAS3	0.61429904	Case
OASL	1.22932198	Case
EPSTI1	0.93107412	Case
SCARF1	0.1930069	Case
CMPK2	1.05204847	Case
RSAD2	1.36324392	Case
OTOF	1.14691049	Case
TNFAIP6	−0.2178178	Case
SIGLEC1	1.74335248	Case
KREMEN1	−0.1597006	Case
ODF3B	0.63325711	Case
CXCL10	1.163984	Case
HERC5	0.92762398	Case
C2	0.4323127	Case
ETV7	0.73829926	Case
TREML4	−0.8847984	Case
DOCK4	−0.6864396	Case
CD274	0.77454632	Case
PDCD1LG2	1.09444307	Case
GK	−0.6615445	Case
C1QB	−2.7579268	Case
SDC3	−2.8527727	Case
IFI44L	−4.4965489	Case
IFI44	−3.4803964	Case
GBP1	−2.8387799	Case
GBP5	−3.3634917	Case
GBP6	−2.6672967	Case
FCGR1A	−1.5560303	Case
HORMAD1	−2.7612881	Case
CACNA1E	−2.2146636	Case
ANKRD22	−2.6125908	Case
IFIT2	−2.7557996	Case
IFIT3	−3.4852596	Case
IFIT1	−2.1914776	Case
SMTNL1	−5.7378655	Case
SERPING1	−3.0448289	Case
BATF2	−1.9452719	Case
OAS3	−3.3668622	Case
OASL	−2.1232703	Case
EPSTI1	−2.0374742	Case
SCARF1	−1.2230183	Case
CMPK2	−2.7682588	Case
RSAD2	−4.0037979	Case
OTOF	−5.2772101	Case
TNFAIP6	−1.7537274	Case
SIGLEC1	−4.1406412	Case
KREMEN1	−1.7698039	Case
ODF3B	0.69843868	Case
CXCL10	−0.4337637	Case
HERC5	−2.2871523	Case
C2	−2.5433298	Case
ETV7	−2.5572909	Case
TREML4	−1.4622212	Case
DOCK4	−1.8798577	Case
CD274	−2.7071771	Case
PDCD1LG2	−2.7954015	Case
GK	−1.611408	Case
C1QB	1.59295809	Case
SDC3	0.67156792	Case
IFI44L	1.56775049	Case
IFI44	1.29395365	Case
GBP1	1.43179407	Case
GBP5	1.63059469	Case
GBP6	2.24678245	Case
FCGR1A	2.45223949	Case
HORMAD1	0.93280009	Case
CACNA1E	3.00609606	Case
ANKRD22	2.36249595	Case
IFIT2	1.50860882	Case
IFIT3	1.6013197	Case
IFIT1	1.50439501	Case
SMTNL1	0.91632816	Case
SERPING1	1.7615794	Case
BATF2	1.95773626	Case
OAS3	1.36627326	Case
OASL	1.65881722	Case
EPSTI1	1.32027268	Case
SCARF1	1.55537491	Case
CMPK2	1.10620998	Case
RSAD2	1.5284904	Case
OTOF	3.84665463	Case
TNFAIP6	1.46703724	Case
SIGLEC1	1.00084735	Case
KREMEN1	3.16361964	Case
ODF3B	0.39075882	Case
CXCL10	1.2284519	Case
HERC5	1.73109377	Case
C2	0.60756692	Case
ETV7	2.02118775	Case
TREML4	1.21977188	Case
DOCK4	1.79387333	Case
CD274	1.94251209	Case
PDCD1LG2	1.54603704	Case
GK	2.21707401	Case
C1QB	−0.3433777	Case
SDC3	0.20751543	Case
IFI44L	0.15498398	Case
IFI44	0.22015575	Case
GBP1	−0.324473	Case
GBP5	−0.4090365	Case
GBP6	−0.3595252	Case
FCGR1A	−0.3736651	Case
HORMAD1	0.95156137	Case
CACNA1E	0.13310874	Case
ANKRD22	−0.9653463	Case
IFIT2	0.79917873	Case
IFIT3	0.42184237	Case
IFIT1	0.8834455	Case
SMTNL1	−0.1774913	Case
SERPING1	−0.2281815	Case
BATF2	−0.2525076	Case
OAS3	0.54771283	Case
OASL	0.42170031	Case
EPSTI1	0.09588602	Case
SCARF1	−0.2142739	Case
CMPK2	0.6604946	Case
RSAD2	0.74324496	Case
OTOF	−1.1060144	Case
TNFAIP6	0.30857846	Case
SIGLEC1	−0.1225937	Case
KREMEN1	0.05495413	Case
ODF3B	0.81198561	Case
CXCL10	0.12545089	Case
HERC5	1.03028403	Case
C2	−0.7683307	Case
ETV7	−0.0858435	Case
TREML4	0.68722861	Case
DOCK4	0.51323965	Case
CD274	−0.1531112	Case
PDCD1LG2	−0.6180441	Case
GK	0.13113041	Case
C1QB	0.18198235	Case
SDC3	−0.6115668	Case
IFI44L	0.02586315	Case
IFI44	0.3165833	Case
GBP1	−0.4622883	Case
GBP5	−0.514661	Case
GBP6	−0.4029801	Case
FCGR1A	−0.1382769	Case
HORMAD1	−0.1399457	Case
CACNA1E	0.91894795	Case
ANKRD22	−0.3749658	Case
IFIT2	0.2994205	Case
IFIT3	0.25343766	Case
IFIT1	0.59406351	Case
SMTNL1	−0.4733695	Case
SERPING1	0.49925981	Case
BATF2	0.69655553	Case
OAS3	−0.2184889	Case
OASL	0.43628402	Case
EPSTI1	−0.0869274	Case
SCARF1	0.82731747	Case
CMPK2	0.64894765	Case
RSAD2	0.39676021	Case
OTOF	0.59701985	Case
TNFAIP6	0.63523918	Case
SIGLEC1	−0.2183014	Case
KREMEN1	0.59701985	Case
ODF3B	0.96201667	Case
CXCL10	−1.4711516	Case
HERC5	0.6563984	Case
C2	−0.3415796	Case
ETV7	−0.4029801	Case
TREML4	0.71249707	Case
DOCK4	0.56900548	Case
CD274	−0.0940299	Case
PDCD1LG2	0.18198235	Case
GK	0.61900886	Case
C1QB	0.69345419	Case
SDC3	0.62362561	Case
IFI44L	0.41594886	Case
IFI44	0.32696529	Case
GBP1	0.44921135	Case
GBP5	0.71598234	Case
GBP6	0.94515713	Case
FCGR1A	0.81084737	Case
HORMAD1	1.05231554	Case
CACNA1E	2.03499057	Case
ANKRD22	1.12468686	Case
IFIT2	0.56939632	Case
IFIT3	0.43833736	Case
IFIT1	0.21439841	Case
SMTNL1	0.32398887	Case
SERPING1	−0.0710694	Case
BATF2	0.49809473	Case
OAS3	0.2768788	Case
OASL	−0.1439688	Case
EPSTI1	−0.5740817	Case
SCARF1	0.67945555	Case
CMPK2	0.04456437	Case
RSAD2	0.14121839	Case
OTOF	−0.2248917	Case
TNFAIP6	0.82957649	Case
SIGLEC1	1.06668982	Case
KREMEN1	1.3560334	Case
ODF3B	0.45785674	Case
CXCL10	1.78537668	Case
HERC5	0.21023961	Case
C2	0.27948575	Case
ETV7	0.5414511	Case
TREML4	0.5433019	Case
DOCK4	1.87192672	Case
CD274	1.50445456	Case
PDCD1LG2	0.66989947	Case
GK	1.10454608	Case
C1QB	1.58895399	Case
SDC3	0.39191715	Case
IFI44L	2.51207123	Case
IFI44	1.92779933	Case
GBP1	0.88189756	Case
GBP5	0.4677365	Case
GBP6	0.28229266	Case
FCGR1A	0.90804121	Case
HORMAD1	0.19136163	Case
CACNA1E	0.73825794	Case
ANKRD22	0.8716842	Case
IFIT2	1.20078521	Case
IFIT3	1.61965501	Case
IFIT1	1.65692375	Case
SMTNL1	1.71043426	Case
SERPING1	1.57419333	Case
BATF2	1.26951545	Case
OAS3	1.56306608	Case
OASL	1.60125746	Case
EPSTI1	1.30460908	Case
SCARF1	0.30955567	Case
CMPK2	1.90936608	Case
RSAD2	1.86130393	Case
OTOF	5.51300514	Case
TNFAIP6	1.20380607	Case
SIGLEC1	2.54781887	Case
KREMEN1	0.08565777	Case
ODF3B	1.3400407	Case
CXCL10	1.00076759	Case
HERC5	1.52137332	Case
C2	1.59567986	Case
ETV7	1.23823748	Case
TREML4	0.06700129	Case
DOCK4	0.55714526	Case
CD274	0.70501952	Case
PDCD1LG2	0.82711373	Case
GK	0.11721833	Case
C1QB	3.55653194	Case
SDC3	2.66215228	Case
IFI44L	4.89243861	Case
IFI44	4.08728764	Case
GBP1	2.86618804	Case
GBP5	3.10698823	Case
GBP6	3.71352189	Case
FCGR1A	3.65860329	Case
HORMAD1	2.29045708	Case
CACNA1E	3.67273908	Case
ANKRD22	4.18809195	Case
IFIT2	3.62756623	Case
IFIT3	4.14015101	Case
IFIT1	4.14360936	Case
SMTNL1	3.80783705	Case
SERPING1	4.41529509	Case
BATF2	3.69361705	Case
OAS3	3.91047691	Case
OASL	3.8685218	Case
EPSTI1	3.21121517	Case
SCARF1	2.06785191	Case
CMPK2	4.22970152	Case
RSAD2	5.27462935	Case
OTOF	5.6408275	Case
TNFAIP6	2.74468491	Case
SIGLEC1	5.44438817	Case
KREMEN1	2.43526197	Case
ODF3B	2.81754664	Case
CXCL10	5.74693425	Case
HERC5	3.88765321	Case
C2	3.48646762	Case
ETV7	3.78528412	Case
TREML4	1.22518842	Case
DOCK4	3.17563266	Case
CD274	3.84154472	Case
PDCD1LG2	4.16520287	Case
GK	1.86790416	Case
C1QB	0.96645704	Case
SDC3	0.48103021	Case
IFI44L	−0.5994462	Case
IFI44	0.32215809	Case
GBP1	−0.3793555	Case
GBP5	−0.3698661	Case
GBP6	−0.3934389	Case
FCGR1A	0.61933814	Case
HORMAD1	−1.9340073	Case
CACNA1E	−0.6564733	Case
ANKRD22	0.17148584	Case
IFIT2	0.3911658	Case
IFIT3	0.5760816	Case
IFIT1	1.54532507	Case
SMTNL1	−0.2203115	Case
SERPING1	1.61544445	Case
BATF2	0.35940077	Case
OAS3	−0.3954125	Case
OASL	0.90452929	Case
EPSTI1	0.12192711	Case
SCARF1	0.08437124	Case
CMPK2	0.11957375	Case
RSAD2	0.10820285	Case
OTOF	0.90633605	Case
TNFAIP6	0.68058556	Case
SIGLEC1	0.40357407	Case
KREMEN1	−0.3687962	Case
ODF3B	0.41045472	Case
CXCL10	1.97672538	Case
HERC5	0.76253728	Case
C2	1.00040437	Case
ETV7	1.25863779	Case
TREML4	−1.6940565	Case
DOCK4	−0.8289252	Case
CD274	0.25272375	Case
PDCD1LG2	−0.2559354	Case
GK	−0.2513151	Case
C1QB	−3.2056469	Case
SDC3	−1.0200814	Case
IFI44L	−0.3484498	Case
IFI44	−0.2451871	Case
GBP1	−0.3404657	Case
GBP5	−0.2918855	Case
GBP6	−0.0122335	Case
FCGR1A	−0.5713135	Case
HORMAD1	0.89260922	Case
CACNA1E	0.80030782	Case
ANKRD22	−0.2789331	Case
IFIT2	0.25722595	Case
IFIT3	−0.2011739	Case
IFIT1	−0.2380793	Case
SMTNL1	0.43038979	Case
SERPING1	−0.3724236	Case
BATF2	−0.2708895	Case
OAS3	−0.7762927	Case
OASL	−0.0262745	Case
EPSTI1	−0.6290483	Case
SCARF1	−0.2627085	Case
CMPK2	−0.6294046	Case
RSAD2	−0.8226744	Case
OTOF	−2.0122335	Case
TNFAIP6	0.31826148	Case
SIGLEC1	−0.4688631	Case
KREMEN1	0.13433756	Case
ODF3B	−0.7701198	Case
CXCL10	−0.8862257	Case
HERC5	−0.1364967	Case
C2	−1.0122335	Case
ETV7	−0.435445	Case
TREML4	0.98194913	Case
DOCK4	0.78116601	Case
CD274	−0.2362674	Case
PDCD1LG2	−0.7386685	Case
GK	0.71422535	Case
C1QB	−0.8364397	Case
SDC3	0.28933448	Case
IFI44L	−0.2594888	Case
IFI44	−0.0336386	Case
GBP1	0.32897513	Case
GBP5	0.65625678	Case
GBP6	−1.1395088	Case
FCGR1A	1.14398969	Case
HORMAD1	0.7744712	Case
CACNA1E	1.80330135	Case
ANKRD22	0.48197956	Case
IFIT2	0.31276628	Case
IFIT3	−0.0676771	Case
IFIT1	−0.3142203	Case
SMTNL1	0.63809876	Case
SERPING1	0.80802376	Case
BATF2	0.17024457	Case
OAS3	−0.1174097	Case
OASL	0.29094374	Case
EPSTI1	−0.1368347	Case
SCARF1	0.74818821	Case
CMPK2	−0.4003754	Case
RSAD2	−0.5175164	Case
OTOF	0.06312035	Case
TNFAIP6	1.23372667	Case
SIGLEC1	−0.3164908	Case
KREMEN1	2.14385268	Case
ODF3B	0.5018215	Case
CXCL10	0.29706184	Case
HERC5	−0.0975606	Case
C2	0.54498936	Case
ETV7	0.37506436	Case
TREML4	1.06345645	Case
DOCK4	1.15145293	Case
CD274	0.75649346	Case
PDCD1LG2	0.37506436	Case
GK	1.04657689	Case
C1QB	2.49844969	Case
SDC3	1.09010684	Case
IFI44L	0.40364905	Case
IFI44	0.55149663	Case
GBP1	0.73722782	Case
GBP5	0.90462777	Case
GBP6	1.17172061	Case
FCGR1A	0.81378756	Case
HORMAD1	−0.3523129	Case
CACNA1E	0.93200727	Case
ANKRD22	0.69367331	Case
IFIT2	0.71284968	Case
IFIT3	0.83926418	Case
IFIT1	0.67656886	Case
SMTNL1	0.324951	Case
SERPING1	0.85927401	Case
BATF2	0.77963144	Case
OAS3	0.71306286	Case
OASL	0.6922202	Case
EPSTI1	0.46394514	Case
SCARF1	0.33271248	Case
CMPK2	0.8237973	Case
RSAD2	0.67238818	Case
OTOF	0.37884627	Case
TNFAIP6	0.85148916	Case
SIGLEC1	0.39940455	Case
KREMEN1	0.91052026	Case
ODF3B	0.65645533	Case
CXCL10	0.92215949	Case
HERC5	0.84423299	Case
C2	1.06405705	Case
ETV7	1.21304747	Case
TREML4	−0.1304998	Case
DOCK4	1.19915779	Case
CD274	1.12119227	Case
PDCD1LG2	0.07218493	Case
GK	0.41477698	Case
C1QB	0.03768089	Case
SDC3	−0.1111825	Case
IFI44L	0.89999819	Case
IFI44	0.38911132	Case
GBP1	−0.0312314	Case
GBP5	0.50129627	Case
GBP6	0.01280622	Case
FCGR1A	0.50410961	Case
HORMAD1	−0.3282307	Case
CACNA1E	0.42784372	Case
ANKRD22	0.18273122	Case
IFIT2	0.61985947	Case
IFIT3	0.70565348	Case
IFIT1	0.48964752	Case
SMTNL1	0.8753027	Case
SERPING1	0.2687512	Case
BATF2	0.52376814	Case
OAS3	0.30503613	Case
OASL	−0.0053411	Case
EPSTI1	0.16088452	Case
SCARF1	0.55901268	Case
CMPK2	0.11010342	Case
RSAD2	0.60496422	Case
OTOF	1.49823305	Case
TNFAIP6	0.69685698	Case
SIGLEC1	0.26216569	Case
KREMEN1	0.48311684	Case
ODF3B	0.45428304	Case
CXCL10	−0.8066215	Case
HERC5	0.56792671	Case
C2	−0.7080397	Case
ETV7	0.76126745	Case
TREML4	0.15554639	Case
DOCK4	0.68068236	Case
CD274	0.13756125	Case
PDCD1LG2	−1.5315143	Case
GK	0.58941405	Case
C1QB	−2.3017912	Case
SDC3	−2.3183576	Case
IFI44L	−4.4292549	Case
IFI44	−3.5330209	Case
GBP1	−2.0682539	Case
GBP5	−1.5594731	Case
GBP6	−2.2383658	Case
FCGR1A	−1.4275502	Case
HORMAD1	0.64583249	Case
CACNA1E	−0.0563636	Case
ANKRD22	−2.6493451	Case
IFIT2	−3.070293	Case
IFIT3	−3.9607836	Case
IFIT1	−4.3740532	Case
SMTNL1	−3.0693116	Case
SERPING1	−3.2097738	Case
BATF2	−3.2710251	Case
OAS3	−3.8117699	Case
OASL	−3.4503307	Case
EPSTI1	−2.6762984	Case
SCARF1	0.34488971	Case
CMPK2	−3.8386536	Case
RSAD2	−5.045301	Case
OTOF	−5.221864	Case
TNFAIP6	−1.68829	Case
SIGLEC1	−5.0824806	Case
KREMEN1	1.69734438	Case
ODF3B	−1.8912811	Case
CXCL10	−4.6168774	Case
HERC5	−3.7272661	Case
C2	−2.2292187	Case
ETV7	−3.0409712	Case
TREML4	1.51689018	Case
DOCK4	−0.6616694	Case
CD274	−1.6425559	Case
PDCD1LG2	−1.4995979	Case
GK	0.31443785	Case
C1QB	−0.4494441	Case
SDC3	0.75421174	Case
IFI44L	−1.5266139	Case
IFI44	−1.125564	Case
GBP1	−0.3232457	Case
GBP5	0.26714896	Case
GBP6	−0.1984825	Case
FCGR1A	−0.6739939	Case
HORMAD1	2.52908435	Case
CACNA1E	2.07097813	Case
ANKRD22	−0.3784964	Case
IFIT2	0.30914456	Case
IFIT3	−0.4288199	Case
IFIT1	−0.8132186	Case
SMTNL1	0.69796126	Case
SERPING1	−0.8094403	Case
BATF2	−0.1639023	Case
OAS3	−0.7549065	Case
OASL	−1.0838885	Case
EPSTI1	−0.5586292	Case
SCARF1	1.52490464	Case
CMPK2	−0.9871636	Case
RSAD2	−0.954447	Case
OTOF	−2.6099088	Case
TNFAIP6	1.24719555	Case
SIGLEC1	−2.3729543	Case
KREMEN1	1.53653741	Case
ODF3B	−0.6108459	Case
CXCL10	0.4156263	Case
HERC5	−1.1121159	Case
C2	−0.9223141	Case
ETV7	−1.2688719	Case
TREML4	0.9245121	Case
DOCK4	1.50619351	Case
CD274	0.62604608	Case
PDCD1LG2	0.52254151	Case
GK	1.49523416	Case
C1QB	0.50346988	Case
SDC3	0.36329222	Case
IFI44L	1.7202487	Case
IFI44	1.23825618	Case
GBP1	0.93323688	Case
GBP5	0.61130254	Case
GBP6	0.28845699	Case
FCGR1A	0.01046206	Case
HORMAD1	0.26900463	Case
CACNA1E	0.30255719	Case
ANKRD22	0.10255349	Case
IFIT2	0.65847901	Case
IFIT3	1.00395105	Case
IFIT1	1.67545231	Case
SMTNL1	0.3987725	Case
SERPING1	0.67463698	Case
BATF2	0.7835778	Case
OAS3	1.24000347	Case
OASL	1.50681591	Case
EPSTI1	1.4785324	Case
SCARF1	−0.1297478	Case
CMPK2	0.83780412	Case
RSAD2	1.93275996	Case
OTOF	2.39099515	Case
TNFAIP6	0.01750363	Case
SIGLEC1	0.15696376	Case
KREMEN1	0.24891292	Case
ODF3B	−1.1304022	Case
CXCL10	−0.3830721	Case
HERC5	1.57005764	Case
C2	−0.2070235	Case
ETV7	1.03952278	Case
TREML4	0.02703184	Case
DOCK4	0.43635569	Case
CD274	0.31316874	Case
PDCD1LG2	1.15882171	Case
GK	−0.0369433	Case
C1QB	−1.4688951	Case
SDC3	0.36349457	Case
IFI44L	1.22554346	Case
IFI44	0.64157623	Case
GBP1	0.05422952	Case
GBP5	−0.0926829	Case
GBP6	0.36663428	Case
FCGR1A	−1.6192184	Case
HORMAD1	2.60694861	Case
CACNA1E	1.0475212	Case
ANKRD22	−0.9670428	Case
IFIT2	0.57523037	Case
IFIT3	0.44254173	Case
IFIT1	0.51222282	Case
SMTNL1	−0.1538637	Case
SERPING1	−1.9240497	Case
BATF2	−1.4227987	Case
OAS3	0.2889734	Case
OASL	−0.6850183	Case
EPSTI1	−0.9130835	Case
SCARF1	−0.8568039	Case
CMPK2	0.10271738	Case
RSAD2	0.20679291	Case
OTOF	−1.0077612	Case
TNFAIP6	0.11002178	Case
SIGLEC1	0.30268737	Case
KREMEN1	−0.5087216	Case
ODF3B	−0.2479198	Case
CXCL10	−0.2116336	Case
HERC5	0.50314602	Case
C2	−1.5995774	Case
ETV7	−0.6646873	Case
TREML4	0.20140749	Case
DOCK4	0.88705653	Case
CD274	0.28805564	Case
PDCD1LG2	−0.4227987	Case
GK	0.28097756	Case
C1QB	−1.5712477	Case
SDC3	−0.4869651	Case
IFI44L	−3.5108957	Case
IFI44	−3.0621469	Case
GBP1	−1.2782118	Case
GBP5	−0.9942143	Case
GBP6	−2.2609769	Case
FCGR1A	−2.2277456	Case
HORMAD1	−0.8396045	Case
CACNA1E	−2.436173	Case
ANKRD22	−1.2729064	Case
IFIT2	−2.1906962	Case
IFIT3	−2.9827212	Case
IFIT1	−3.4416621	Case
SMTNL1	−2.7731831	Case
SERPING1	−3.1025334	Case
BATF2	−2.694514	Case
OAS3	−3.2095758	Case
OASL	−3.0559221	Case
EPSTI1	−2.3784841	Case
SCARF1	−0.4479084	Case
CMPK2	−3.3895368	Case
RSAD2	−4.1602426	Case
OTOF	−6.3173005	Case
TNFAIP6	−1.7617797	Case
SIGLEC1	−3.8281203	Case
KREMEN1	−2.1333388	Case
ODF3B	−1.8403616	Case
CXCL10	−0.8156664	Case
HERC5	−3.177622	Case
C2	−1.637907	Case
ETV7	−2.0996267	Case
TREML4	−0.8660292	Case
DOCK4	−2.1423066	Case
CD274	−2.5961336	Case
PDCD1LG2	−2.6197462	Case
GK	−1.1094352	Case
C1QB	−0.7638082	Case
SDC3	0.46984789	Case
IFI44L	0.01612992	Case
IFI44	−0.1553969	Case
GBP1	0.15064246	Case
GBP5	0.79268662	Case
GBP6	1.16265032	Case
FCGR1A	0.1619235	Case
HORMAD1	1.40097447	Case
CACNA1E	1.84574332	Case
ANKRD22	−0.0387353	Case
IFIT2	1.00915134	Case
IFIT3	0.71163259	Case
IFIT1	0.50574113	Case
SMTNL1	0.21390291	Case
SERPING1	0.40791183	Case
BATF2	0.41109086	Case
OAS3	0.221698	Case
OASL	0.08327509	Case
EPSTI1	−0.1730688	Case
SCARF1	0.90994052	Case
CMPK2	0.08474805	Case
RSAD2	0.19324111	Case
OTOF	−0.0165742	Case
TNFAIP6	1.1327817	Case
SIGLEC1	−0.3273965	Case
KREMEN1	1.4963609	Case
ODF3B	0.34667817	Case
CXCL10	−0.2244671	Case
HERC5	0.50695053	Case
C2	−0.4088917	Case
ETV7	−0.1834264	Case
TREML4	2.07449985	Case
DOCK4	1.52208455	Case
CD274	1.04256142	Case
PDCD1LG2	0.10568151	Case
GK	1.37088369	Case
C1QB	0.20537132	Case
SDC3	0.63813281	Case
IFI44L	−2.51728	Case
IFI44	−1.7895575	Case
GBP1	−0.8506987	Case
GBP5	−0.5074346	Case
GBP6	−1.6744819	Case
FCGR1A	0.54608637	Case
HORMAD1	−1.2438475	Case
CACNA1E	−0.8806312	Case
ANKRD22	1.05308208	Case
IFIT2	−1.9352098	Case
IFIT3	−2.0228911	Case
IFIT1	−1.9569138	Case
SMTNL1	−2.1630258	Case
SERPING1	−0.6013552	Case
BATF2	−0.199245	Case
OAS3	−1.7907175	Case
OASL	−1.6717245	Case
EPSTI1	−1.2087055	Case
SCARF1	0.083012	Case
CMPK2	−1.7496013	Case
RSAD2	−2.1484155	Case
OTOF	−4.0358962	Case
TNFAIP6	−1.7123022	Case
SIGLEC1	−1.4942106	Case
KREMEN1	−0.2529464	Case
ODF3B	−0.2491627	Case
CXCL10	−0.622206	Case
HERC5	−1.7778467	Case
C2	0.05622705	Case
ETV7	−0.7334703	Case
TREML4	−2.2543329	Case
DOCK4	−1.9119692	Case
CD274	−0.9366444	Case
PDCD1LG2	−0.43522	Case
GK	−0.9676594	Case
C1QB	1.18675067	Case
SDC3	−0.3220402	Case
IFI44L	1.03982121	Case
IFI44	0.4585893	Case
GBP1	0.60394779	Case
GBP5	1.21233217	Case
GBP6	1.26660397	Case
FCGR1A	0.75775798	Case
HORMAD1	1.26075125	Case
CACNA1E	0.82989424	Case
ANKRD22	0.41634688	Case
IFIT2	0.69384524	Case
IFIT3	0.83847681	Case
IFIT1	0.52491179	Case
SMTNL1	0.63093451	Case
SERPING1	0.6680145	Case
BATF2	0.71583667	Case
OAS3	0.86264756	Case
OASL	0.78911179	Case
EPSTI1	0.79098198	Case
SCARF1	0.64877509	Case
CMPK2	0.60675643	Case
RSAD2	0.69109757	Case
OTOF	0.92371626	Case
TNFAIP6	0.51558162	Case
SIGLEC1	0.06810617	Case
KREMEN1	0.67373801	Case
ODF3B	−0.1274309	Case
CXCL10	−0.0862678	Case
HERC5	0.63394444	Case
C2	−0.6032141	Case
ETV7	1.27806583	Case
TREML4	1.10814083	Case
DOCK4	1.12186113	Case
CD274	0.77793169	Case
PDCD1LG2	0.02325193	Case
GK	1.21603335	Case
C1QB	2.41755137	Control
SDC3	1.32717693	Control
IFI44L	3.5892843	Control
IFI44	3.54146146	Control
GBP1	1.85345809	Control
GBP5	1.47569934	Control
GBP6	0.82090706	Control
FCGR1A	2.55994214	Control
HORMAD1	0.95993968	Control
CACNA1E	2.20197685	Control
ANKRD22	2.55481122	Control
IFIT2	2.14374104	Control
IFIT3	3.08834511	Control
IFIT1	4.0793112	Control
SMTNL1	2.05247775	Control
SERPING1	3.45984279	Control
BATF2	3.37948333	Control
OAS3	3.37065858	Control
OASL	3.30691659	Control
EPSTI1	3.2098613	Control
SCARF1	1.0760404	Control
CMPK2	3.41114387	Control
RSAD2	4.72201168	Control
OTOF	5.14429047	Control
TNFAIP6	1.46865801	Control
SIGLEC1	3.72255067	Control
KREMEN1	1.72587116	Control
ODF3B	2.75118615	Control
CXCL10	1.78161062	Control
HERC5	3.48685395	Control
C2	2.31827138	Control
ETV7	2.93437465	Control
TREML4	0.27404827	Control
DOCK4	1.65752761	Control
CD274	1.91566224	Control
PDCD1LG2	1.96460685	Control
GK	0.60937747	Control
C1QB	2.97687754	Control
SDC3	1.49575085	Control
IFI44L	1.72321137	Control
IFI44	1.48153076	Control
GBP1	0.836382	Control
GBP5	1.21129262	Control
GBP6	0.87426247	Control
FCGR1A	0.72285989	Control
HORMAD1	0.22910519	Control
CACNA1E	−0.3437845	Control
ANKRD22	0.74786948	Control
IFIT2	0.57338826	Control
IFIT3	1.29996179	Control
IFIT1	1.75173363	Control
SMTNL1	1.76368405	Control
SERPING1	1.77672056	Control
BATF2	1.61398262	Control
OAS3	1.49860109	Control
OASL	0.86841937	Control
EPSTI1	1.39554727	Control
SCARF1	0.3565881	Control
CMPK2	1.31304401	Control
RSAD2	2.23708521	Control
OTOF	1.92105668	Control
TNFAIP6	−0.1359893	Control
SIGLEC1	2.05245509	Control
KREMEN1	−0.707108	Control
ODF3B	0.79162973	Control
CXCL10	1.30851927	Control
HERC5	1.23253721	Control
C2	1.10442942	Control
ETV7	2.23991194	Control
TREML4	0.16998069	Control
DOCK4	−0.5189257	Control
CD274	0.26910059	Control
PDCD1LG2	2.23271644	Control
GK	−0.6345646	Control
C1QB	1.7714322	Control
SDC3	0.45471239	Control
IFI44L	0.39473592	Control
IFI44	0.45926629	Control
GBP1	0.0120782	Control
GBP5	0.00730006	Control
GBP6	0.08503543	Control
FCGR1A	1.08503543	Control
HORMAD1	1.95950455	Control
CACNA1E	1.5781979	Control
ANKRD22	0.72503929	Control
IFIT2	1.1698332	Control
IFIT3	1.16139581	Control
IFIT1	0.90256176	Control
SMTNL1	0.40540301	Control
SERPING1	1.5522444	Control
BATF2	1.76685947	Control
OAS3	0.61274935	Control
OASL	1.61520864	Control
EPSTI1	0.35312306	Control
SCARF1	1.55729986	Control
CMPK2	0.80750145	Control
RSAD2	1.00922583	Control
OTOF	1.05261395	Control
TNFAIP6	1.07082157	Control
SIGLEC1	1.56061447	Control
KREMEN1	0.95950455	Control
ODF3B	0.8956446	Control
CXCL10	1.53569684	Control
HERC5	0.69954221	Control
C2	1.72503929	Control
ETV7	1.05261395	Control
TREML4	0.83810944	Control
DOCK4	1.18956163	Control
CD274	0.10802707	Control
PDCD1LG2	0.05261395	Control
GK	1.09448367	Control
C1QB	0.13318576	Control
SDC3	0.12058572	Control
IFI44L	−0.3647797	Control
IFI44	−0.1385704	Control
GBP1	−0.1488351	Control
GBP5	0.07370166	Control
GBP6	0.84768107	Control
FCGR1A	0.23507335	Control
HORMAD1	−0.0889135	Control
CACNA1E	0.42069328	Control
ANKRD22	−0.3438797	Control
IFIT2	0.27397536	Control
IFIT3	0.34345863	Control
IFIT1	0.42437171	Control
SMTNL1	0.57375835	Control
SERPING1	0.53992031	Control
BATF2	−0.0203536	Control
OAS3	−0.0743	Control
OASL	0.18068618	Control
EPSTI1	0.05231753	Control
SCARF1	0.33393301	Control
CMPK2	−0.0546347	Control
RSAD2	0.74191068	Control
OTOF	0.11363296	Control
TNFAIP6	0.85927875	Control
SIGLEC1	−0.449156	Control
KREMEN1	0.83225663	Control
ODF3B	0.10052597	Control
CXCL10	−1.5257773	Control
HERC5	0.13449346	Control
C2	0.26563606	Control
ETV7	−0.2215512	Control
TREML4	0.72544778	Control
DOCK4	0.10029038	Control
CD274	0.71080798	Control
PDCD1LG2	−0.023277	Control
GK	0.59328585	Control
C1QB	1.5361168	Control
SDC3	0.68549443	Control
IFI44L	3.88748976	Control
IFI44	2.7815394	Control
GBP1	1.97579843	Control
GBP5	1.80669001	Control
GBP6	0.70346786	Control
FCGR1A	0.12985033	Control
HORMAD1	0.04450478	Control
CACNA1E	−0.5448032	Control
ANKRD22	0.07668518	Control
IFIT2	2.10415894	Control
IFIT3	2.86558962	Control
IFIT1	3.24159211	Control
SMTNL1	1.46900261	Control
SERPING1	1.88404011	Control
BATF2	2.4945377	Control
OAS3	3.21228107	Control
OASL	2.30829613	Control
EPSTI1	2.37407206	Control
SCARF1	−0.6051827	Control
CMPK2	2.93141487	Control
RSAD2	3.16561046	Control
OTOF	3.90084839	Control
TNFAIP6	−0.4153258	Control
SIGLEC1	4.22261733	Control
KREMEN1	−1.9044558	Control
ODF3B	0.54893662	Control
CXCL10	4.06891545	Control
HERC5	3.31008265	Control
C2	1.45314866	Control
ETV7	2.3246127	Control
TREML4	−0.2735012	Control
DOCK4	0.22744793	Control
CD274	1.00366003	Control
PDCD1LG2	0.33149908	Control
GK	−0.5161852	Control
C1QB	0.42732183	Control
SDC3	0.57932492	Control
IFI44L	0.71649354	Control
IFI44	0.34022854	Control
GBP1	1.19440726	Control
GBP5	1.52010916	Control
GBP6	2.27976464	Control
FCGR1A	0.94037557	Control
HORMAD1	0.75138567	Control
CACNA1E	1.1823968	Control
ANKRD22	0.65383036	Control
IFIT2	1.14787383	Control
IFIT3	1.37901088	Control
IFIT1	1.06332967	Control
SMTNL1	1.23681249	Control
SERPING1	1.36270364	Control
BATF2	0.58699885	Control
OAS3	0.68125495	Control
OASL	1.13499311	Control
EPSTI1	0.61086032	Control
SCARF1	0.53153993	Control
CMPK2	0.15721231	Control
RSAD2	0.60024932	Control
OTOF	1.22087095	Control
TNFAIP6	1.04704149	Control
SIGLEC1	0.51844377	Control
KREMEN1	1.86723399	Control
ODF3B	−0.111575	Control
CXCL10	1.48073808	Control
HERC5	0.74105409	Control
C2	0.07648104	Control
ETV7	1.04190081	Control
TREML4	0.50097887	Control
DOCK4	1.64120275	Control
CD274	0.75946349	Control
PDCD1LG2	0.68030257	Control
GK	0.91974186	Control
C1QB	1.19148444	Control
SDC3	0.76118358	Control
IFI44L	−0.6750027	Control
IFI44	−0.4234247	Control
GBP1	−0.1428158	Control
GBP5	0.09703231	Control
GBP6	−1.4961426	Control
FCGR1A	−0.7137624	Control
HORMAD1	0.12438712	Control
CACNA1E	0.43310245	Control
ANKRD22	−0.8080866	Control
IFIT2	0.11655816	Control
IFIT3	−0.1769439	Control
IFIT1	−0.0066961	Control
SMTNL1	−0.4770338	Control
SERPING1	−0.7859189	Control
BATF2	−0.28597	Control
OAS3	−0.2960127	Control
OASL	−0.4449578	Control
EPSTI1	−0.7909743	Control
SCARF1	0.09742087	Control
CMPK2	−0.1540586	Control
RSAD2	−0.2336722	Control
OTOF	−2.7925356	Control
TNFAIP6	−0.1060263	Control
SIGLEC1	−0.2617544	Control
KREMEN1	−0.2360061	Control
ODF3B	−0.1102092	Control
CXCL10	0.61999501	Control
HERC5	0.05359455	Control
C2	0.19106993	Control
ETV7	−0.1449202	Control
TREML4	0.24643955	Control
DOCK4	1.06095375	Control
CD274	−0.0504083	Control
PDCD1LG2	−0.2024114	Control
GK	0.14845449	Control
C1QB	2.24395531	Control
SDC3	2.30550731	Control
IFI44L	4.0477137	Control
IFI44	3.79303232	Control
GBP1	2.44050591	Control
GBP5	2.34313832	Control
GBP6	3.45842007	Control
FCGR1A	4.37269986	Control
HORMAD1	3.58655275	Control
CACNA1E	5.42518798	Control
ANKRD22	3.78849391	Control
IFIT2	3.79797772	Control
IFIT3	3.90416401	Control
IFIT1	4.05845745	Control
SMTNL1	4.00667408	Control
SERPING1	4.52550398	Control
BATF2	4.01616831	Control
OAS3	3.84841077	Control
OASL	3.59213532	Control
EPSTI1	2.96754255	Control
SCARF1	2.9745949	Control
CMPK2	3.84086342	Control
RSAD2	4.48407649	Control
OTOF	4.23586885	Control
TNFAIP6	3.71134522	Control
SIGLEC1	4.37645062	Control
KREMEN1	4.02616733	Control
ODF3B	4.2594281	Control
CXCL10	2.0196726	Control
HERC5	3.95584093	Control
C2	2.56407158	Control
ETV7	3.69850682	Control
TREML4	2.70015856	Control
DOCK4	3.85097081	Control
CD274	4.15245929	Control
PDCD1LG2	2.86944562	Control
GK	3.42092651	Control
[truncated: 185 more rows]

## Sheet: fig_3c
Figure 3c: Difference in cell type coefficients before and after EV infection
[truncated: 58 more rows]

[truncated: 10 more sheets: fig_3d, fig_3e, fig_3f, Sfig_8, Sfig_9, Sfig_10ab&11, Sfig_13, Sfig_16a, Sfig_16b, Sfig_17]
